# Supplementary material for: Deep expression analysis reveals distinct cold-response strategies in rubber tree (Hevea brasiliensis)
Source: BMC Genomics. 2019 Jun 4;20:455. doi: 10.1186/s12864-019-5852-5 (PMC6549365; doi:10.1186/s12864-019-5852-5)
Supplement: Supplementary file 2 — Table S1. qPCR primer sequences of the 20 amplified genes. (XLSX 13 kb) [file 12864_2019_5852_MOESM2_ESM.xlsx]

## Sheet: Plan1
DEG dectected	Gene	Transcript	Annotation	Gene Onotology (GO)	Primers	Primer Sequence	Product Size
RRIM600 (90m)	PASA_cluster_45251	asmbl_73758	Indole-3-acetic acid-induced protein ARG2	GO:0006950 response to stress	Forward	GCGTCAAGATTCAAGAAACAAG	99 bp
					Reverse	ACAGAGGAGCGACAACGAAG
RRIM600 (90m)	PASA_cluster_104725	asmbl_164653	Zinc finger protein ZAT10	GO:0005634:nucleus; GO:0046872:metal ion binding; GO:0043565:sequence-specific DNA binding; GO:0003700:transcription factor activity, sequence-specific DNA binding; GO:0035264:multicellular organism growth; GO:0045892:negative regulation of transcription, DNA-templated; GO:0010117:photoprotection; GO:0015979:photosynthesis; GO:0009737:response to abscisic acid; GO:0010200:response to chitin; GO:0…	Forward	TCAGCACCACCACTGCTAAC	120 bp
					Reverse	TTGTTACCACCACCAACAGG
GT1 (24h)	PASA_cluster_69647	asmbl_112208	Leucine-rich repeat receptor-like serine/threonine/tyrosine-protein kinase SOBIR1	GO:0016021:integral component of membrane; GO:0005886:plasma membrane; GO:0005524:ATP binding; GO:0004674:protein serine/threonine kinase activity; GO:0004713:protein tyrosine kinase activity; GO:0004714:transmembrane receptor protein tyrosine kinase activity; GO:0006952:defense response; GO:0018108:peptidyl-tyrosine phosphorylation; GO:0010942:positive regulation of cell death; GO:0031349:positi…	Forward	ATTGGCAGCGATAAGAGGTG	113 bp
					Reverse	TAGCAAGCCCGTCTTCTTTC
GT1 (90m)a	PASA_cluster_86888	asmbl_138123	Protein IQ-DOMAIN 1	GO:0005634:nucleus	Forward	ATCTCGGCCAGGCATATTAC	102 bp
					Reverse	GAGCATGAATCCGAATCTCC
RRIM600 (24h)	PASA_cluster_76701	asmbl_122724	Secoisolariciresinol dehydrogenase	GO:0016491:oxidoreductase activity	Forward	CGCTTCAGTGTGCTATTGTG	92 bp
					Reverse	CCAATTCCACTGCCAAGTTC
GT1 (0h, 90m, 12h, 24h)	PASA_cluster_30195	asmbl_49723	Heat shock 70 kDa protein 15	GO:0005829:cytosol; GO:0005634:nucleus; GO:0005886:plasma membrane; GO:0005524:ATP binding; GO:0046686:response to cadmium ion; GO:0009408:response to heat	Forward	ACCAGATTCGCAGAATGGAG	118 bp
					Reverse	GATGGTGAATGTCCCTGACC
RRIM600 (24h)a	PASA_cluster_146472	asmbl_226894	Glutathione S-transferase U7	GO:0005737:cytoplasm; GO:0005829:cytosol; GO:0004364:glutathione transferase activity; GO:0006749:glutathione metabolic process; GO:0009751:response to salicylic acid; GO:0009636:response to toxic substance; GO:0009407:toxin catabolic process	Forward	TTTTGGAGGTGAGAGCATCG	79 bp
					Reverse	AACTTCTTGACGCACTTGGAG
RRIM600 (24h)	PASA_cluster_13768	asmbl_22196	Allene oxide synthase, chloroplastic	GO:0009507:chloroplast; GO:0020037:heme binding; GO:0047987:hydroperoxide dehydratase activity; GO:0005506:iron ion binding; GO:0004497:monooxygenase activity; GO:0016705:oxidoreductase activity, acting on paired donors, with incorporation or reduction of molecular oxygen; GO:0031408:oxylipin biosynthetic process	Forward	CCACTCGACGATCCTTTTTC	115 bp
					Reverse	TTGCGAAGGGGAAGTTTG
GT1 (24h)	PASA_cluster_110736	asmbl_173658	Ribulose bisphosphate carboxylase small chain, chloroplastic	GO:0009507:chloroplast; GO:0004497:monooxygenase activity; GO:0016984:ribulose-bisphosphate carboxylase activity; GO:0009853:photorespiration; GO:0019253:reductive pentose-phosphate cycle	Forward	TTAAGTCCACATCCGCCTTC	150 bp
					Reverse	TAAGGGGTGGAAGGTATGAGAG
GT1 (0h)a	PASA_cluster_100133	asmbl_157947	Proline-rich receptor-like protein kinase PERK1	GO:0016021:integral component of membrane; GO:0005886:plasma membrane; GO:0005524:ATP binding; GO:0004672:protein kinase activity; GO:0004674:protein serine/threonine kinase activity; GO:0046777:protein autophosphorylation; GO:0009620:response to fungus; GO:0009611:response to wounding	Forward	CCAAAAATGAGCCAGATAGT	103 bp
					Reverse	CATATGGTGACCCTTCGTAT
RRIM600 (0h)	PASA_cluster_106006	asmbl_166593	Protein BOBBER 1	GO:0005737:cytoplasm; GO:0005829:cytosol; GO:0032502:developmental process; GO:0009880:embryonic pattern specification; GO:0010286:heat acclimation; GO:0010450:inflorescence meristem growth; GO:0009965:leaf morphogenesis; GO:0009555:pollen development; GO:0006457:protein folding; GO:0009735:response to cytokinin; GO:0009408:response to heat; GO:0048833:specification of floral organ number; GO:004…	Forward	TGAGGTCAAAAGGGAGATAA	143 bp
					Reverse	GTAGGGTCTGTGTCCAAGAA
GT1 (24h)a	PASA_cluster_131715	asmbl_205140	Proline-rich receptor-like protein kinase PERK8	GO:0016021:integral component of membrane; GO:0005886:plasma membrane; GO:0005524:ATP binding; GO:0004674:protein serine/threonine kinase activity; GO:0005199:structural constituent of cell wall	Forward	TACAAAGGTATCCTGGTGGA	140 bp
					Reverse	CCCACTAGCGAAACTAAATG
RRIM600 (90m)a	PASA_cluster_147684	asmbl_228612	Proline-rich receptor-like protein kinase PERK15	GO:0016021:integral component of membrane; GO:0005886:plasma membrane; GO:0005524:ATP binding; GO:0004674:protein serine/threonine kinase activity	Forward	GCAACTAGATATTTCTCCAACG	132 bp
					Reverse	CTGCTTTTCATCCTGCTTAT
GT1 (0h)a	PASA_cluster_34580	asmbl_56539	Proline-rich receptor-like protein kinase PERK1	GO:0016021:integral component of membrane; GO:0005886:plasma membrane; GO:0005524:ATP binding; GO:0004672:protein kinase activity; GO:0004674:protein serine/threonine kinase activity; GO:0046777:protein autophosphorylation; GO:0009620:response to fungus; GO:0009611:response to wounding	Forward	TAAGTGCGATGTCTTTTCCT	149 bp
					Reverse	CATTATAATCGCCTTTGTCC
RRIM600 (0h,90m, 12h, 24h)	PASA_cluster_35787	asmbl_58558	DELLA protein GAI1	GO:0005634:nucleus; GO:0000989:transcription factor activity, transcription factor binding; GO:0009740:gibberellic acid mediated signaling pathway; GO:0006355:regulation of transcription, DNA-templated; GO:0006351:transcription, DNA-templated	Forward	GGCCCTTTAAAACCTCTTAC	139 bp
					Reverse	GCACAGGCTATTAGGAGATG
RRIM600 (0h)	PASA_cluster_52015	asmbl_84451	Protein ETHYLENE INSENSITIVE 3	GO:0005634:nucleus; GO:0003700:transcription factor activity, sequence-specific DNA binding; GO:0044212:transcription regulatory region DNA binding; GO:0071281:cellular response to iron ion; GO:0042742:defense response to bacterium; GO:0009873:ethylene-activated signaling pathway; GO:0006355:regulation of transcription, DNA-templated; GO:0009723:response to ethylene; GO:0001666:response to hypoxi…	Forward	CTCTTGGGGAAGATGTGAC	132 bp
					Reverse	CCCTTTTAATACGCATCTTG
GT1 (0h)	PASA_cluster_72573	asmbl_116389	Proline-rich receptor-like protein kinase PERK1-2	GO:0016021:integral component of membrane; GO:0005886:plasma membrane; GO:0005524:ATP binding; GO:0004672:protein kinase activity; GO:0004674:protein serine/threonine kinase activity; GO:0046777:protein autophosphorylation; GO:0009620:response to fungus; GO:0009611:response to wounding	Forward	TCAATGTCAAAGCCTAATCC	136 bp
					Reverse	CAGAATAATTGGAGCCAGAG
RRIM600 (12h)	PASA_cluster_96410	asmbl_152460	Allene oxide synthase	GO:0020037:heme binding; GO:0047987:hydroperoxide dehydratase activity; GO:0005506:iron ion binding; GO:0004497:monooxygenase activity; GO:0016705:oxidoreductase activity, acting on paired donors, with incorporation or reduction of molecular oxygen; GO:0031408:oxylipin biosynthetic process	Forward	AAGATCCCTCTACCACCAAG	130 bp
					Reverse	AGCAAAAGATCGTCCAGATA
RRIM600 (90m)	PASA_cluster_80316	asmbl_128223	Ethylene-responsive transcription factor ERF105	GO:0005634:nucleus; GO:0003677:DNA binding; GO:0003700:transcription factor activity, sequence-specific DNA binding; GO:0009873:ethylene-activated signaling pathway; GO:0010200:response to chitin; GO:0006351:transcription, DNA-templated	Forward	AAGCCTCAACTGGTTCATAA	146 bp
					Reverse	TCCGACCTGTTATTCTCAGT
RRIM600 (90m)	PASA_cluster_27650	asmbl_45536	BON1-associated protein 2	GO:0016020:membrane; GO:0006952:defense response	Forward	GACGATGACGAGGAAGAAAT	130 bp
					Reverse	TTTTGAGTTACAGGCTGAGG
a - loci that were not sucessfully amplified
