# Supplementary material for: Deep expression analysis reveals distinct cold-response strategies in rubber tree (Hevea brasiliensis)
Source: BMC Genomics. 2019 Jun 4;20:455. doi: 10.1186/s12864-019-5852-5 (PMC6549365; doi:10.1186/s12864-019-5852-5)
Supplement: Supplementary file 3 — Table S2. Gene annotation of the DEGs identified for each time point in RRIM600. (XLS 5420 kb) [file 12864_2019_5852_MOESM3_ESM.xls]

## Sheet: RRIM600_DEG_Upregulated
RRIM600 0h				RRIM600 90m				RRIM600 12h				RRIM600 24h
Gene Cluster	LogFC	PFAM Domain	Best Blast Hit	Gene Cluster	LogFC	PFAM Domain	Best Blast Hit	Gene Cluster	LogFC	PFAM Domain	Best Blast Hit	Gene Cluster	LogFC	PFAM Domain	Best Blast Hit
PASA_cluster_21182	11.5658	.	Copper transport protein ATX1	PASA_cluster_21182	11.4803	.	Copper transport protein ATX1	PASA_cluster_21182	11.2444	.	Copper transport protein ATX1	PASA_cluster_21182	10.7245	.	Copper transport protein ATX1
PASA_cluster_147050	11.4054	PF08246.9 Inhibitor_I29 Cathepsin propeptide inhibitor domain (I29) 51-107 E:2.4e-16`PF00112.20 Peptidase_C1 Papain family cysteine protease 138-353 E:3.4e-87`PF00396.15 Granulin Granulin 387-434 E:4.8e-11	Cysteine proteinase RD21a	PASA_cluster_11054	10.8778	PF04535.9^DUF588^Domain of unknown function (DUF588)^31-171^E:4.3e-38	CASP-like protein 2A1	PASA_cluster_4712	10.6928	PF00153.24^Mito_carr^Mitochondrial carrier protein^5-123^E:2.8e-16`PF00153.24^Mito_carr^Mitochondrial carrier protein^130-224^E:7.4e-19`PF00153.24^Mito_carr^Mitochondrial carrier protein^232-322^E:1.5e-19	Mitochondrial uncoupling protein 4	PASA_cluster_1613	10.4111	.	KH domain-containing protein At1g09660/At1g09670
PASA_cluster_11054	11.3764	PF04535.9 DUF588 Domain of unknown function (DUF588) 31-171 E:4.3e-38	CASP-like protein 2A1	PASA_cluster_50627	10.6371	PF03140.12^DUF247^Plant protein of unknown function^45-479^E:1.8e-82`PF03140.12^DUF247^Plant protein of unknown function^482-795^E:2.9e-36	UPF0481 protein At3g47200	PASA_cluster_137657	10.5672	PF00160.18^Pro_isomerase^Cyclophilin type peptidyl-prolyl cis-trans isomerase/CLD^39-197^E:1.1e-46	Peptidyl-prolyl cis-trans isomerase CYP19-4	PASA_cluster_111534	10.2259	.
PASA_cluster_50627	10.5372	PF03140.12 DUF247 Plant protein of unknown function 45-479 E:1.8e-82`PF03140.12 DUF247 Plant protein of unknown function 482-795 E:2.9e-36	UPF0481 protein At3g47200	PASA_cluster_1613	10.1753	.	KH domain-containing protein At1g09660/At1g09670	PASA_cluster_11054	10.4604	PF04535.9^DUF588^Domain of unknown function (DUF588)^31-171^E:4.3e-38	CASP-like protein 2A1	PASA_cluster_62024	10.1949	PF00252.15^Ribosomal_L16^Ribosomal protein L16p/L10e^43-197^E:3.6e-41	60S ribosomal protein L10
PASA_cluster_137657	10.0598	PF00160.18 Pro_isomerase Cyclophilin type peptidyl-prolyl cis-trans isomerase/CLD 39-197 E:1.1e-46	Peptidyl-prolyl cis-trans isomerase CYP19-4	PASA_cluster_45618	10.1533	PF03140.12^DUF247^Plant protein of unknown function^72-285^E:2.2e-55	Putative UPF0481 protein At3g02645	PASA_cluster_62024	10.3825	PF00252.15^Ribosomal_L16^Ribosomal protein L16p/L10e^43-197^E:3.6e-41	60S ribosomal protein L10	PASA_cluster_976	10.139	PF04398.9^DUF538^Protein of unknown function, DUF538^62-165^E:1.2e-27	Uncharacterized protein At5g01610
PASA_cluster_1613	9.88771	.	KH domain-containing protein At1g09660/At1g09670	PASA_cluster_35198	9.76503	PF01738.15^DLH^Dienelactone hydrolase family^29-226^E:5.4e-26	Endo-1,3	PASA_cluster_1613	10.2151	.	KH domain-containing protein At1g09660/At1g09670	PASA_cluster_4712	10.0084	PF00153.24^Mito_carr^Mitochondrial carrier protein^5-123^E:2.8e-16`PF00153.24^Mito_carr^Mitochondrial carrier protein^130-224^E:7.4e-19`PF00153.24^Mito_carr^Mitochondrial carrier protein^232-322^E:1.5e-19	Mitochondrial uncoupling protein 4
PASA_cluster_45618	9.88122	PF03140.12 DUF247 Plant protein of unknown function 72-285 E:2.2e-55	Putative UPF0481 protein At3g02645	PASA_cluster_147050	9.7614	PF08246.9^Inhibitor_I29^Cathepsin propeptide inhibitor domain (I29)^51-107^E:2.4e-16`PF00112.20^Peptidase_C1^Papain family cysteine protease^138-353^E:3.4e-87`PF00396.15^Granulin^Granulin^387-434^E:4.8e-11	Cysteine proteinase RD21a	PASA_cluster_20276	9.72065	.	Potassium channel SKOR	PASA_cluster_147050	9.69931	PF08246.9^Inhibitor_I29^Cathepsin propeptide inhibitor domain (I29)^51-107^E:2.4e-16`PF00112.20^Peptidase_C1^Papain family cysteine protease^138-353^E:3.4e-87`PF00396.15^Granulin^Granulin^387-434^E:4.8e-11	Cysteine proteinase RD21a
PASA_cluster_19186	9.58404	PF00160.18 Pro_isomerase Cyclophilin type peptidyl-prolyl cis-trans isomerase/CLD 39-197 E:1.3e-46	Peptidyl-prolyl cis-trans isomerase CYP20-1	PASA_cluster_137657	9.51967	PF00160.18^Pro_isomerase^Cyclophilin type peptidyl-prolyl cis-trans isomerase/CLD^39-197^E:1.1e-46	Peptidyl-prolyl cis-trans isomerase CYP19-4	PASA_cluster_111534	9.57923	.		PASA_cluster_11054	9.63884	PF04535.9^DUF588^Domain of unknown function (DUF588)^31-171^E:4.3e-38	CASP-like protein 2A1
PASA_cluster_121934	9.48056	PF00406.19 ADK Adenylate kinase 133-288 E:1.2e-28`PF13207.3 AAA_17 AAA domain 135-248 E:2e-12	Probable adenylate kinase 7, mitochondrial	PASA_cluster_19186	9.4164	PF00160.18^Pro_isomerase^Cyclophilin type peptidyl-prolyl cis-trans isomerase/CLD^39-197^E:1.3e-46	Peptidyl-prolyl cis-trans isomerase CYP20-1	PASA_cluster_121934	9.28762	PF00406.19^ADK^Adenylate kinase^133-288^E:1.2e-28`PF13207.3^AAA_17^AAA domain^135-248^E:2e-12	Probable adenylate kinase 7, mitochondrial	PASA_cluster_93929	9.499	PF00135.25^COesterase^Carboxylesterase family^63-121^E:6.1e-06`PF07859.10^Abhydrolase_3^alpha/beta hydrolase fold^79-300^E:7.6e-47	Carboxylesterase 1
PASA_cluster_35198	9.46319	PF01738.15 DLH Dienelactone hydrolase family 29-226 E:5.4e-26	Endo-1,3	PASA_cluster_111534	9.40045	.		PASA_cluster_95796	9.2505	PF13639.3^zf-RING_2^Ring finger domain^101-144^E:9.5e-11`PF17123.2^zf-RING_11^RING-like zinc finger^101-129^E:8.2e-07`PF00097.22^zf-C3HC4^Zinc finger, C3HC4 type (RING finger)^102-143^E:1.9e-07`PF13923.3^zf-C3HC4_2^Zinc finger, C3HC4 type (RING finger)^102-143^E:2e-07`PF14634.3^zf-RING_5^zinc-RING finger domain^102-144^E:7.4e-07`PF13445.3^zf-RING_UBOX^RING-type zinc-finger^102-141^E:3.2e-05	Probable E3 ubiquitin-protein ligase XERICO	PASA_cluster_139807	9.394	PF01754.13^zf-A20^A20-like zinc finger^11-34^E:9.7e-14`PF01428.13^zf-AN1^AN1-like Zinc finger^116-150^E:9e-11	Zinc finger A20 and AN1 domain-containing stress-associated protein 3
PASA_cluster_111534	9.26689	.		PASA_cluster_62024	9.3346	PF00252.15^Ribosomal_L16^Ribosomal protein L16p/L10e^43-197^E:3.6e-41	60S ribosomal protein L10	PASA_cluster_35198	8.98657	PF01738.15^DLH^Dienelactone hydrolase family^29-226^E:5.4e-26	Endo-1,3 1,4-beta-D-glucanase	PASA_cluster_137657	9.22352	PF00160.18^Pro_isomerase^Cyclophilin type peptidyl-prolyl cis-trans isomerase/CLD^39-197^E:1.1e-46	Peptidyl-prolyl cis-trans isomerase CYP19-4
PASA_cluster_62024	9.01492	PF00252.15 Ribosomal_L16 Ribosomal protein L16p/L10e 43-197 E:3.6e-41	60S ribosomal protein L10	PASA_cluster_32322	9.27953	PF07714.14^Pkinase_Tyr^Protein tyrosine kinase^201-486^E:3e-40`PF00069.22^Pkinase^Protein kinase domain^228-484^E:8.1e-49	Putative receptor protein kinase ZmPK1	PASA_cluster_50627	8.82046	PF03140.12^DUF247^Plant protein of unknown function^45-479^E:1.8e-82`PF03140.12^DUF247^Plant protein of unknown function^482-795^E:2.9e-36	UPF0481 protein At3g47200	PASA_cluster_269	9.09577	PF00657.19^Lipase_GDSL^GDSL-like Lipase/Acylhydrolase^31-331^E:5.5e-10	GDSL esterase/lipase {ECO:0000250|UniProtKB:Q9FLN0}
PASA_cluster_45619	8.77053	PF03140.12 DUF247 Plant protein of unknown function 45-522 E:4.7e-98	UPF0481 protein At3g47200	PASA_cluster_269	9.22035	PF00657.19^Lipase_GDSL^GDSL-like Lipase/Acylhydrolase^31-331^E:5.5e-10	GDSL esterase/lipase {ECO:0000250|UniProtKB:Q9FLN0}	PASA_cluster_19186	8.76866	PF00160.18^Pro_isomerase^Cyclophilin type peptidyl-prolyl cis-trans isomerase/CLD^39-197^E:1.3e-46	Peptidyl-prolyl cis-trans isomerase CYP20-1	PASA_cluster_19186	8.98329	PF00160.18^Pro_isomerase^Cyclophilin type peptidyl-prolyl cis-trans isomerase/CLD^39-197^E:1.3e-46	Peptidyl-prolyl cis-trans isomerase CYP20-1
PASA_cluster_32322	8.73229	PF07714.14 Pkinase_Tyr Protein tyrosine kinase 201-486 E:3e-40`PF00069.22 Pkinase Protein kinase domain 228-484 E:8.1e-49	Putative receptor protein kinase ZmPK1	PASA_cluster_45619	9.0051	PF03140.12^DUF247^Plant protein of unknown function^45-522^E:4.7e-98	UPF0481 protein At3g47200	PASA_cluster_34916	8.68685	PF11976.5^Rad60-SLD^Ubiquitin-2 like Rad60 SUMO-like^1-71^E:1.1e-14`PF00240.20^ubiquitin^Ubiquitin family^3-74^E:1.2e-33`PF13881.3^Rad60-SLD_2^Ubiquitin-2 like Rad60 SUMO-like^9-90^E:0.00018`PF14560.3^Ubiquitin_2^Ubiquitin-like domain^11-69^E:5.1e-05`PF01599.16^Ribosomal_S27^Ribosomal protein S27a^102-147^E:2e-27	Ubiquitin-40S ribosomal protein S27a	PASA_cluster_29210	8.94577	PF14226.3^DIOX_N^non-haem dioxygenase in morphine synthesis N-terminal^57-163^E:5.3e-23`PF03171.17^2OG-FeII_Oxy^2OG-Fe(II) oxygenase superfamily^250-349^E:7.1e-24	Feruloyl CoA ortho-hydroxylase 1
PASA_cluster_113127	8.699	PF08263.9 LRRNT_2 Leucine rich repeat N-terminal domain 34-71 E:1.5e-12`PF08263.9 LRRNT_2 Leucine rich repeat N-terminal domain 111-117 E:13000`PF00560.30 LRR_1 Leucine Rich Repeat 290-312 E:1.4`PF00560.30 LRR_1 Leucine Rich Repeat 756-778 E:0.07`PF13855.3 LRR_8 Leucine rich repeat 823-882 E:4.8e-08`PF13855.3 LRR_8 Leucine rich repeat 847-906 E:1.3e-07`PF00560.30 LRR_1 Leucine Rich Repeat 896-913…	LRR receptor-like serine/threonine-protein kinase GSO1	PASA_cluster_121934	8.90494	PF00406.19^ADK^Adenylate kinase^133-288^E:1.2e-28`PF13207.3^AAA_17^AAA domain^135-248^E:2e-12	Probable adenylate kinase 7, mitochondrial	PASA_cluster_139807	8.53435	PF01754.13^zf-A20^A20-like zinc finger^11-34^E:9.7e-14`PF01428.13^zf-AN1^AN1-like Zinc finger^116-150^E:9e-11	Zinc finger A20 and AN1 domain-containing stress-associated protein 3	PASA_cluster_34916	8.53459	PF11976.5^Rad60-SLD^Ubiquitin-2 like Rad60 SUMO-like^1-71^E:1.1e-14`PF00240.20^ubiquitin^Ubiquitin family^3-74^E:1.2e-33`PF13881.3^Rad60-SLD_2^Ubiquitin-2 like Rad60 SUMO-like^9-90^E:0.00018`PF14560.3^Ubiquitin_2^Ubiquitin-like domain^11-69^E:5.1e-05`PF01599.16^Ribosomal_S27^Ribosomal protein S27a^102-147^E:2e-27	Ubiquitin-40S ribosomal protein S27a
PASA_cluster_821	8.62716	.	60S ribosomal protein L32-1	PASA_cluster_76692	8.54454	PF13561.3^adh_short_C2^Enoyl-(Acyl carrier protein) reductase^4-205^E:4.4e-53`PF08659.7^KR^KR domain^4-112^E:1.9e-05`PF00106.22^adh_short^short chain dehydrogenase^5-146^E:1.4e-35	Secoisolariciresinol dehydrogenase	PASA_cluster_99457	8.4894	PF00682.16^HMGL-like^HMGL-like^89-368^E:8.4e-94`PF08502.7^LeuA_dimer^LeuA allosteric (dimerisation) domain^468-611^E:1.7e-38	2-isopropylmalate synthase 2, chloroplastic	PASA_cluster_116241	8.52204	.	Peptidyl-prolyl cis-trans isomerase FKBP42
PASA_cluster_99457	8.60075	PF00682.16 HMGL-like HMGL-like 89-368 E:8.4e-94`PF08502.7 LeuA_dimer LeuA allosteric (dimerisation) domain 468-611 E:1.7e-38	2-isopropylmalate synthase 2, chloroplastic	PASA_cluster_139807	8.51924	PF01754.13^zf-A20^A20-like zinc finger^11-34^E:9.7e-14`PF01428.13^zf-AN1^AN1-like Zinc finger^116-150^E:9e-11	Zinc finger A20 and AN1 domain-containing stress-associated protein 3	PASA_cluster_45618	8.45295	PF03140.12^DUF247^Plant protein of unknown function^72-285^E:2.2e-55	Putative UPF0481 protein At3g02645	PASA_cluster_35198	8.42663	PF01738.15^DLH^Dienelactone hydrolase family^29-226^E:5.4e-26	Endo-1,3 1,4-beta-D-glucanase
PASA_cluster_78108	8.58186	PF01474.13 DAHP_synth_2 Class-II DAHP synthetase family 37-234 E:1.5e-78	Phospho-2-dehydro-3-deoxyheptonate aldolase 2, chloroplastic	PASA_cluster_78108	8.42327	PF01474.13^DAHP_synth_2^Class-II DAHP synthetase family^37-234^E:1.5e-78	Phospho-2-dehydro-3-deoxyheptonate aldolase 2, chloroplastic	PASA_cluster_21599	8.33878	PF00025.18^Arf^ADP-ribosylation factor family^14-168^E:6.8e-16`PF00071.19^Ras^Ras family^15-172^E:1.9e-55`PF08477.10^Roc^Ras of Complex, Roc, domain of DAPkinase^15-131^E:8.2e-31`PF04670.9^Gtr1_RagA^Gtr1/RagA G protein conserved region^15-134^E:3.3e-05`PF01926.20^MMR_HSR1^50S ribosome-binding GTPase^16-102^E:9.6e-05`PF00071.19^Ras^Ras family^176-219^E:5.8e-08	Ras-related protein RABC1	PASA_cluster_53074	8.39493	PF03634.10^TCP^TCP family transcription factor^58-163^E:3.8e-40	Transcription factor TCP15
PASA_cluster_139807	8.35651	PF01754.13 zf-A20 A20-like zinc finger 11-34 E:9.7e-14`PF01428.13 zf-AN1 AN1-like Zinc finger 116-150 E:9e-11	Zinc finger A20 and AN1 domain-containing stress-associated protein 3	PASA_cluster_32298	8.05933	PF01453.21^B_lectin^D-mannose binding lectin^100-191^E:1.5e-24`PF00954.17^S_locus_glycop^S-locus glycoprotein domain^245-312^E:6.3e-09	Putative receptor protein kinase ZmPK1	PASA_cluster_51132	8.18559	.		PASA_cluster_18979	8.22333	.
PASA_cluster_31908	8.31553	.	NADH dehydrogenase [ubiquinone] 1 alpha subcomplex subunit 6	PASA_cluster_821	7.98829	.	60S ribosomal protein L32-1	PASA_cluster_821	8.04489	.	60S ribosomal protein L32-1	PASA_cluster_20276	8.21709	.	Potassium channel SKOR
PASA_cluster_34916	8.24748	PF11976.5 Rad60-SLD Ubiquitin-2 like Rad60 SUMO-like 1-71 E:1.1e-14`PF00240.20 ubiquitin Ubiquitin family 3-74 E:1.2e-33`PF13881.3 Rad60-SLD_2 Ubiquitin-2 like Rad60 SUMO-like 9-90 E:0.00018`PF14560.3 Ubiquitin_2 Ubiquitin-like domain 11-69 E:5.1e-05`PF01599.16 Ribosomal_S27 Ribosomal protein S27a 102-147 E:2e-27	Ubiquitin-40S ribosomal protein S27a	PASA_cluster_142921	7.92062	.	Glycerophosphodiester phosphodiesterase protein kinase domain-containing GDPDL2 {ECO:0000305}	PASA_cluster_18979	8.00851	.		PASA_cluster_121934	8.00583	PF00406.19^ADK^Adenylate kinase^133-288^E:1.2e-28`PF13207.3^AAA_17^AAA domain^135-248^E:2e-12	Probable adenylate kinase 7, mitochondrial
PASA_cluster_135306	8.16957	PF07714.14 Pkinase_Tyr Protein tyrosine kinase 277-544 E:7.2e-44`PF00069.22 Pkinase Protein kinase domain 278-544 E:2.6e-49	Glycerophosphodiester phosphodiesterase protein kinase domain-containing GDPDL2 {ECO:0000305}	PASA_cluster_18979	7.85349	.		PASA_cluster_45619	7.97372	PF03140.12^DUF247^Plant protein of unknown function^45-522^E:4.7e-98	UPF0481 protein At3g47200	PASA_cluster_111014	7.99592	PF00226.28^DnaJ^DnaJ domain^70-133^E:5.3e-21	Chaperone protein dnaJ 11, chloroplastic
PASA_cluster_35787	8.1396	PF03514.11 GRAS GRAS domain family 82-437 E:7.6e-108	DELLA protein GAI1	PASA_cluster_135306	7.81679	PF07714.14^Pkinase_Tyr^Protein tyrosine kinase^277-544^E:7.2e-44`PF00069.22^Pkinase^Protein kinase domain^278-544^E:2.6e-49	Glycerophosphodiester phosphodiesterase protein kinase domain-containing GDPDL2 {ECO:0000305}	PASA_cluster_93929	7.89937	PF00135.25^COesterase^Carboxylesterase family^63-121^E:6.1e-06`PF07859.10^Abhydrolase_3^alpha/beta hydrolase fold^79-300^E:7.6e-47	Carboxylesterase 1	PASA_cluster_83604	7.98416	.
PASA_cluster_32298	8.02549	PF01453.21 B_lectin D-mannose binding lectin 100-191 E:1.5e-24`PF00954.17 S_locus_glycop S-locus glycoprotein domain 245-312 E:6.3e-09	Putative receptor protein kinase ZmPK1	PASA_cluster_90557	7.76161	PF00069.22^Pkinase^Protein kinase domain^1-117^E:5.6e-14`PF07714.14^Pkinase_Tyr^Protein tyrosine kinase^1-70^E:2.8e-13	Glycerophosphodiester phosphodiesterase protein kinase domain-containing GDPDL2 {ECO:0000305}	PASA_cluster_31908	7.87444	.	NADH dehydrogenase [ubiquinone] 1 alpha subcomplex subunit 6	PASA_cluster_21599	7.68396	PF00025.18^Arf^ADP-ribosylation factor family^14-168^E:6.8e-16`PF00071.19^Ras^Ras family^15-172^E:1.9e-55`PF08477.10^Roc^Ras of Complex, Roc, domain of DAPkinase^15-131^E:8.2e-31`PF04670.9^Gtr1_RagA^Gtr1/RagA G protein conserved region^15-134^E:3.3e-05`PF01926.20^MMR_HSR1^50S ribosome-binding GTPase^16-102^E:9.6e-05`PF00071.19^Ras^Ras family^176-219^E:5.8e-08	Ras-related protein RABC1
PASA_cluster_76692	7.90345	PF13561.3 adh_short_C2 Enoyl-(Acyl carrier protein) reductase 4-205 E:4.4e-53`PF08659.7 KR KR domain 4-112 E:1.9e-05`PF00106.22 adh_short short chain dehydrogenase 5-146 E:1.4e-35	Secoisolariciresinol dehydrogenase	PASA_cluster_21599	7.74638	PF00025.18^Arf^ADP-ribosylation factor family^14-168^E:6.8e-16`PF00071.19^Ras^Ras family^15-172^E:1.9e-55`PF08477.10^Roc^Ras of Complex, Roc, domain of DAPkinase^15-131^E:8.2e-31`PF04670.9^Gtr1_RagA^Gtr1/RagA G protein conserved region^15-134^E:3.3e-05`PF01926.20^MMR_HSR1^50S ribosome-binding GTPase^16-102^E:9.6e-05`PF00071.19^Ras^Ras family^176-219^E:5.8e-08	Ras-related protein RABC1	PASA_cluster_147050	7.8704	PF08246.9^Inhibitor_I29^Cathepsin propeptide inhibitor domain (I29)^51-107^E:2.4e-16`PF00112.20^Peptidase_C1^Papain family cysteine protease^138-353^E:3.4e-87`PF00396.15^Granulin^Granulin^387-434^E:4.8e-11	Cysteine proteinase RD21a	PASA_cluster_51132	7.6584	.
PASA_cluster_21599	7.86805	PF00025.18 Arf ADP-ribosylation factor family 14-168 E:6.8e-16`PF00071.19 Ras Ras family 15-172 E:1.9e-55`PF08477.10 Roc Ras of Complex, Roc, domain of DAPkinase 15-131 E:8.2e-31`PF04670.9 Gtr1_RagA Gtr1/RagA G protein conserved region 15-134 E:3.3e-05`PF01926.20 MMR_HSR1 50S ribosome-binding GTPase 16-102 E:9.6e-05`PF00071.19 Ras Ras family 176-219 E:5.8e-08	Ras-related protein RABC1	PASA_cluster_32299	7.74404	PF01453.21^B_lectin^D-mannose binding lectin^100-193^E:4.9e-25	Putative receptor protein kinase ZmPK1	PASA_cluster_976	7.80617	PF04398.9^DUF538^Protein of unknown function, DUF538^62-165^E:1.2e-27	Uncharacterized protein At5g01610	PASA_cluster_12128	7.63518	PF00155.18^Aminotran_1_2^Aminotransferase class I and II^107-314^E:2.8e-40	Bifunctional aspartate aminotransferase and glutamate/aspartate-prephenate aminotransferase
PASA_cluster_32299	7.82026	PF01453.21 B_lectin D-mannose binding lectin 100-193 E:4.9e-25	Putative receptor protein kinase ZmPK1	PASA_cluster_4402	7.72906	.	Non-specific lipid-transfer protein 1	PASA_cluster_51919	7.70587	PF00550.22^PP-binding^Phosphopantetheine attachment site^95-162^E:2.9e-10	Acyl carrier protein 1, chloroplastic	PASA_cluster_95796	7.58113	PF13639.3^zf-RING_2^Ring finger domain^101-144^E:9.5e-11`PF17123.2^zf-RING_11^RING-like zinc finger^101-129^E:8.2e-07`PF00097.22^zf-C3HC4^Zinc finger, C3HC4 type (RING finger)^102-143^E:1.9e-07`PF13923.3^zf-C3HC4_2^Zinc finger, C3HC4 type (RING finger)^102-143^E:2e-07`PF14634.3^zf-RING_5^zinc-RING finger domain^102-144^E:7.4e-07`PF13445.3^zf-RING_UBOX^RING-type zinc-finger^102-141^E:3.2e-05	Probable E3 ubiquitin-protein ligase XERICO
PASA_cluster_52294	7.81337	.		PASA_cluster_113127	7.64146	PF08263.9^LRRNT_2^Leucine rich repeat N-terminal domain^34-71^E:1.5e-12`PF08263.9^LRRNT_2^Leucine rich repeat N-terminal domain^111-117^E:13000`PF00560.30^LRR_1^Leucine Rich Repeat^290-312^E:1.4`PF00560.30^LRR_1^Leucine Rich Repeat^756-778^E:0.07`PF13855.3^LRR_8^Leucine rich repeat^823-882^E:4.8e-08`PF13855.3^LRR_8^Leucine rich repeat^847-906^E:1.3e-07`PF00560.30^LRR_1^Leucine Rich Repeat^896-913…	LRR receptor-like serine/threonine-protein kinase GSO1	PASA_cluster_135306	7.61781	PF07714.14^Pkinase_Tyr^Protein tyrosine kinase^277-544^E:7.2e-44`PF00069.22^Pkinase^Protein kinase domain^278-544^E:2.6e-49	Glycerophosphodiester phosphodiesterase protein kinase domain-containing GDPDL2 {ECO:0000305}	PASA_cluster_89856	7.42204	PF03847.10^TFIID_20kDa^Transcription initiation factor TFIID subunit A^412-479^E:1.4e-32	Transcription initiation factor TFIID subunit 12b
PASA_cluster_18979	7.71541	.		PASA_cluster_107895	7.63216	PF01397.18^Terpene_synth^Terpene synthase, N-terminal domain^49-219^E:1.3e-59`PF03936.13^Terpene_synth_C^Terpene synthase family, metal binding domain^250-515^E:2.2e-99	Probable terpene synthase 3	PASA_cluster_118585	7.53006	.		PASA_cluster_115106	7.40334	.
PASA_cluster_976	7.70446	PF04398.9 DUF538 Protein of unknown function, DUF538 62-165 E:1.2e-27	Uncharacterized protein At5g01610	PASA_cluster_99457	7.55054	PF00682.16^HMGL-like^HMGL-like^89-368^E:8.4e-94`PF08502.7^LeuA_dimer^LeuA allosteric (dimerisation) domain^468-611^E:1.7e-38	2-isopropylmalate synthase 2, chloroplastic	PASA_cluster_10256	7.49624	PF00072.21^Response_reg^Response regulator receiver domain^100-221^E:5.4e-21	Two-component response regulator ARR3	PASA_cluster_18344	7.40014	PF13812.3^PPR_3^Pentatricopeptide repeat domain^152-208^E:0.00077`PF13041.3^PPR_2^PPR repeat family^166-212^E:4.8e-10`PF01535.17^PPR^PPR repeat^167-195^E:0.0084`PF12854.4^PPR_1^PPR repeat^195-227^E:2.5e-11`PF13041.3^PPR_2^PPR repeat family^198-244^E:2e-16`PF01535.17^PPR^PPR repeat^201-231^E:8.6e-07`PF13812.3^PPR_3^Pentatricopeptide repeat domain^222-280^E:1.5e-07`PF12854.4^PPR_1^PPR repeat^230-26…	Pentatricopeptide repeat-containing protein At1g08610
PASA_cluster_76691	7.6578	PF00106.22 adh_short short chain dehydrogenase 18-209 E:3.8e-51`PF08659.7 KR KR domain 20-176 E:2.3e-12`PF13561.3 adh_short_C2 Enoyl-(Acyl carrier protein) reductase 24-263 E:2.5e-58`PF00106.22 adh_short short chain dehydrogenase 256-444 E:8e-49`PF08659.7 KR KR domain 259-410 E:1.5e-11`PF13561.3 adh_short_C2 Enoyl-(Acyl carrier protein) reductase 262-503 E:1.1e-63	Secoisolariciresinol dehydrogenase	PASA_cluster_31908	7.54135	.	NADH dehydrogenase [ubiquinone] 1 alpha subcomplex subunit 6	PASA_cluster_23856	7.38307	.		PASA_cluster_53750	7.31532	.	Probable signal peptidase complex subunit 1
PASA_cluster_18642	7.63181	PF04258.10 Peptidase_A22B Signal peptide peptidase 49-359 E:5.2e-71	Signal peptide peptidase-like 1	PASA_cluster_10256	7.49518	PF00072.21^Response_reg^Response regulator receiver domain^100-221^E:5.4e-21	Two-component response regulator ARR3	PASA_cluster_18344	7.34941	PF13812.3^PPR_3^Pentatricopeptide repeat domain^152-208^E:0.00077`PF13041.3^PPR_2^PPR repeat family^166-212^E:4.8e-10`PF01535.17^PPR^PPR repeat^167-195^E:0.0084`PF12854.4^PPR_1^PPR repeat^195-227^E:2.5e-11`PF13041.3^PPR_2^PPR repeat family^198-244^E:2e-16`PF01535.17^PPR^PPR repeat^201-231^E:8.6e-07`PF13812.3^PPR_3^Pentatricopeptide repeat domain^222-280^E:1.5e-07`PF12854.4^PPR_1^PPR repeat^230-26…	Pentatricopeptide repeat-containing protein At1g08610	PASA_cluster_10256	7.27593	PF00072.21^Response_reg^Response regulator receiver domain^100-221^E:5.4e-21	Two-component response regulator ARR3
PASA_cluster_10256	7.54772	PF00072.21 Response_reg Response regulator receiver domain 100-221 E:5.4e-21	Two-component response regulator ARR3	PASA_cluster_18344	7.42204	PF13812.3^PPR_3^Pentatricopeptide repeat domain^152-208^E:0.00077`PF13041.3^PPR_2^PPR repeat family^166-212^E:4.8e-10`PF01535.17^PPR^PPR repeat^167-195^E:0.0084`PF12854.4^PPR_1^PPR repeat^195-227^E:2.5e-11`PF13041.3^PPR_2^PPR repeat family^198-244^E:2e-16`PF01535.17^PPR^PPR repeat^201-231^E:8.6e-07`PF13812.3^PPR_3^Pentatricopeptide repeat domain^222-280^E:1.5e-07`PF12854.4^PPR_1^PPR repeat^230-26…	Pentatricopeptide repeat-containing protein At1g08610	PASA_cluster_49181	7.27988	PF16135.2^Jas^TPL-binding domain in jasmonate signalling^91-144^E:5.4e-06	Ninja-family protein mc410	PASA_cluster_17161	7.23912	.
PASA_cluster_142921	7.54504	.	Glycerophosphodiester phosphodiesterase protein kinase domain-containing GDPDL2 {ECO:0000305}	PASA_cluster_21497	7.34298	.	Pumilio homolog 4	PASA_cluster_89856	7.26421	PF03847.10^TFIID_20kDa^Transcription initiation factor TFIID subunit A^412-479^E:1.4e-32	Transcription initiation factor TFIID subunit 12b	PASA_cluster_17145	7.19841	PF02798.17^GST_N^Glutathione S-transferase, N-terminal domain^4-75^E:1.2e-19`PF13417.3^GST_N_3^Glutathione S-transferase, N-terminal domain^6-80^E:8.5e-18`PF13409.3^GST_N_2^Glutathione S-transferase, N-terminal domain^11-75^E:2.1e-14`PF00043.22^GST_C^Glutathione S-transferase, C-terminal domain^104-190^E:1.3e-08`PF13410.3^GST_C_2^Glutathione S-transferase, C-terminal domain^122-187^E:8.9e-06	Probable glutathione S-transferase
PASA_cluster_90557	7.54256	PF00069.22 Pkinase Protein kinase domain 1-117 E:5.6e-14`PF07714.14 Pkinase_Tyr Protein tyrosine kinase 1-70 E:2.8e-13	Glycerophosphodiester phosphodiesterase protein kinase domain-containing GDPDL2 {ECO:0000305}	PASA_cluster_18642	7.33529	PF04258.10^Peptidase_A22B^Signal peptide peptidase^49-359^E:5.2e-71	Signal peptide peptidase-like 1	PASA_cluster_125010	7.21153	PF13968.3^DUF4220^Domain of unknown function (DUF4220)^68-263^E:3.3e-36		PASA_cluster_51919	7.16248	PF00550.22^PP-binding^Phosphopantetheine attachment site^95-162^E:2.9e-10	Acyl carrier protein 1, chloroplastic
PASA_cluster_51919	7.5041	PF00550.22 PP-binding Phosphopantetheine attachment site 95-162 E:2.9e-10	Acyl carrier protein 1, chloroplastic	PASA_cluster_34916	7.31729	PF11976.5^Rad60-SLD^Ubiquitin-2 like Rad60 SUMO-like^1-71^E:1.1e-14`PF00240.20^ubiquitin^Ubiquitin family^3-74^E:1.2e-33`PF13881.3^Rad60-SLD_2^Ubiquitin-2 like Rad60 SUMO-like^9-90^E:0.00018`PF14560.3^Ubiquitin_2^Ubiquitin-like domain^11-69^E:5.1e-05`PF01599.16^Ribosomal_S27^Ribosomal protein S27a^102-147^E:2e-27	Ubiquitin-40S ribosomal protein S27a	PASA_cluster_116213	7.17553	PF00173.25^Cyt-b5^Cytochrome b5-like Heme/Steroid binding domain^153-203^E:7.2e-16	Cytochrome b5 domain-containing protein RLF {ECO:0000305}	PASA_cluster_107895	7.14073	PF01397.18^Terpene_synth^Terpene synthase, N-terminal domain^49-219^E:1.3e-59`PF03936.13^Terpene_synth_C^Terpene synthase family, metal binding domain^250-515^E:2.2e-99	Probable terpene synthase 3
PASA_cluster_107895	7.49856	PF01397.18 Terpene_synth Terpene synthase, N-terminal domain 49-219 E:1.3e-59`PF03936.13 Terpene_synth_C Terpene synthase family, metal binding domain 250-515 E:2.2e-99	Probable terpene synthase 3	PASA_cluster_53074	7.31256	PF03634.10^TCP^TCP family transcription factor^58-163^E:3.8e-40	Transcription factor TCP15	PASA_cluster_17161	7.16629	.		PASA_cluster_142921	7.10228	.	Glycerophosphodiester phosphodiesterase protein kinase domain-containing GDPDL2 {ECO:0000305}
PASA_cluster_4402	7.49738	.	Non-specific lipid-transfer protein 1	PASA_cluster_48838	7.17286	.	Outer envelope pore protein 24A, chloroplastic	PASA_cluster_4012	7.11212	PF01453.21^B_lectin^D-mannose binding lectin^76-167^E:8.6e-24`PF00954.17^S_locus_glycop^S-locus glycoprotein domain^236-316^E:1.2e-11`PF07714.14^Pkinase_Tyr^Protein tyrosine kinase^517-784^E:1.9e-40`PF00069.22^Pkinase^Protein kinase domain^518-782^E:2.4e-50	Putative receptor protein kinase ZmPK1	PASA_cluster_47596	7.06857	.	Mitochondrial fission 1 protein A
PASA_cluster_17161	7.4683	.		PASA_cluster_17161	7.16951	.		PASA_cluster_53750	7.10214	.	Probable signal peptidase complex subunit 1	PASA_cluster_125010	7.06826	PF13968.3^DUF4220^Domain of unknown function (DUF4220)^68-263^E:3.3e-36
PASA_cluster_159160	7.46125	.	Dof zinc finger protein DOF3.5	PASA_cluster_107247	7.11099	.		PASA_cluster_47596	7.02839	.	Mitochondrial fission 1 protein A	PASA_cluster_88183	6.95423	PF07719.14^TPR_2^Tetratricopeptide repeat^110-142^E:4.3e-06`PF13181.3^TPR_8^Tetratricopeptide repeat^110-142^E:0.0033`PF14559.3^TPR_19^Tetratricopeptide repeat^169-225^E:1.3e-05`PF00226.28^DnaJ^DnaJ domain^281-344^E:1.3e-27	DnaJ protein P58IPK homolog
PASA_cluster_18344	7.30474	PF13812.3 PPR_3 Pentatricopeptide repeat domain 152-208 E:0.00077`PF13041.3 PPR_2 PPR repeat family 166-212 E:4.8e-10`PF01535.17 PPR PPR repeat 167-195 E:0.0084`PF12854.4 PPR_1 PPR repeat 195-227 E:2.5e-11`PF13041.3 PPR_2 PPR repeat family 198-244 E:2e-16`PF01535.17 PPR PPR repeat 201-231 E:8.6e-07`PF13812.3 PPR_3 Pentatricopeptide repeat domain 222-280 E:1.5e-07`PF12854.4 PPR_1 PPR repeat 230-26…	Pentatricopeptide repeat-containing protein At1g08610	PASA_cluster_90953	7.0975	PF06093.10^Spt4^Spt4/RpoE2 zinc finger^25-101^E:8.6e-33	Transcription elongation factor SPT4 homolog 2	PASA_cluster_78108	7.02192	PF01474.13^DAHP_synth_2^Class-II DAHP synthetase family^37-234^E:1.5e-78	Phospho-2-dehydro-3-deoxyheptonate aldolase 2, chloroplastic	PASA_cluster_31908	6.92788	.	NADH dehydrogenase [ubiquinone] 1 alpha subcomplex subunit 6
PASA_cluster_35531	7.29921	.		PASA_cluster_47596	7.05021	.	Mitochondrial fission 1 protein A	PASA_cluster_125911	7.01807	PF00931.19^NB-ARC^NB-ARC domain^160-442^E:9.7e-66	Putative disease resistance protein RGA1	PASA_cluster_11746	6.92357	PF00931.19^NB-ARC^NB-ARC domain^170-342^E:7.4e-32	Putative disease resistance protein At1g50180
PASA_cluster_48838	7.28033	.	Outer envelope pore protein 24A, chloroplastic	PASA_cluster_111014	7.04088	PF00226.28^DnaJ^DnaJ domain^70-133^E:5.3e-21	Chaperone protein dnaJ 11, chloroplastic	PASA_cluster_107247	6.9862	.		PASA_cluster_120712	6.90823	PF01632.16^Ribosomal_L35p^Ribosomal protein L35^113-171^E:6.6e-14
PASA_cluster_21497	6.9634	.	Pumilio homolog 4	PASA_cluster_51919	6.95985	PF00550.22^PP-binding^Phosphopantetheine attachment site^95-162^E:2.9e-10	Acyl carrier protein 1, chloroplastic	PASA_cluster_32322	6.94226	PF07714.14^Pkinase_Tyr^Protein tyrosine kinase^201-486^E:3e-40`PF00069.22^Pkinase^Protein kinase domain^228-484^E:8.1e-49	Putative receptor protein kinase ZmPK1	PASA_cluster_135306	6.86566	PF07714.14^Pkinase_Tyr^Protein tyrosine kinase^277-544^E:7.2e-44`PF00069.22^Pkinase^Protein kinase domain^278-544^E:2.6e-49	Glycerophosphodiester phosphodiesterase protein kinase domain-containing GDPDL2 {ECO:0000305}
PASA_cluster_12792	6.95136	.		PASA_cluster_35200	6.9464	PF01738.15^DLH^Dienelactone hydrolase family^29-238^E:3.5e-33	Endo-1,3	PASA_cluster_90752	6.91333	PF02844.12^GARS_N^Phosphoribosylglycinamide synthetase, N domain^84-149^E:6.9e-15`PF01071.16^GARS_A^Phosphoribosylglycinamide synthetase, ATP-grasp (A) domain^150-192^E:7.2e-09`PF01071.16^GARS_A^Phosphoribosylglycinamide synthetase, ATP-grasp (A) domain^200-318^E:4.1e-51`PF02843.13^GARS_C^Phosphoribosylglycinamide synthetase, C domain^353-446^E:5.7e-30	Phosphoribosylamine--glycine ligase, chloroplastic	PASA_cluster_46932	6.85411	.
PASA_cluster_139208	6.93073	.		PASA_cluster_121901	6.93896	.	Mitochondrial pyruvate carrier 1 {ECO:0000305}	PASA_cluster_18642	6.83394	PF04258.10^Peptidase_A22B^Signal peptide peptidase^49-359^E:5.2e-71	Signal peptide peptidase-like 1	PASA_cluster_99457	6.84749	PF00682.16^HMGL-like^HMGL-like^89-368^E:8.4e-94`PF08502.7^LeuA_dimer^LeuA allosteric (dimerisation) domain^468-611^E:1.7e-38	2-isopropylmalate synthase 2, chloroplastic
PASA_cluster_120374	6.8919	PF13774.3 Longin Regulated-SNARE-like domain 36-139 E:1.6e-18`PF00957.18 Synaptobrevin Synaptobrevin 154-235 E:4.1e-18	25.3 kDa vesicle transport protein	PASA_cluster_76691	6.90445	PF00106.22^adh_short^short chain dehydrogenase^18-209^E:3.8e-51`PF08659.7^KR^KR domain^20-176^E:2.3e-12`PF13561.3^adh_short_C2^Enoyl-(Acyl carrier protein) reductase^24-263^E:2.5e-58`PF00106.22^adh_short^short chain dehydrogenase^256-444^E:8e-49`PF08659.7^KR^KR domain^259-410^E:1.5e-11`PF13561.3^adh_short_C2^Enoyl-(Acyl carrier protein) reductase^262-503^E:1.1e-63	Secoisolariciresinol dehydrogenase	PASA_cluster_17882	6.81875	PF14226.3^DIOX_N^non-haem dioxygenase in morphine synthesis N-terminal^57-148^E:1.2e-22	Feruloyl CoA ortho-hydroxylase 1	PASA_cluster_115324	6.84354	.
PASA_cluster_107736	6.88194	PF01158.15 Ribosomal_L36e Ribosomal protein L36e 16-109 E:2.6e-44	60S ribosomal protein L36-1	PASA_cluster_159160	6.88872	.	Dof zinc finger protein DOF3.5	PASA_cluster_32298	6.77861	PF01453.21^B_lectin^D-mannose binding lectin^100-191^E:1.5e-24`PF00954.17^S_locus_glycop^S-locus glycoprotein domain^245-312^E:6.3e-09	Putative receptor protein kinase ZmPK1	PASA_cluster_82339	6.83971	.
PASA_cluster_109061	6.87164	PF00106.22 adh_short short chain dehydrogenase 9-115 E:1.7e-20`PF08659.7 KR KR domain 11-86 E:9.5e-06`PF13561.3 adh_short_C2 Enoyl-(Acyl carrier protein) reductase 15-117 E:1.5e-19`PF00106.22 adh_short short chain dehydrogenase 123-310 E:2e-48`PF08659.7 KR KR domain 125-234 E:3.6e-07`PF13561.3 adh_short_C2 Enoyl-(Acyl carrier protein) reductase 129-370 E:1e-60	Secoisolariciresinol dehydrogenase	PASA_cluster_35787	6.86274	PF03514.11^GRAS^GRAS domain family^82-437^E:7.6e-108	DELLA protein GAI1	PASA_cluster_120712	6.75829	PF01632.16^Ribosomal_L35p^Ribosomal protein L35^113-171^E:6.6e-14		PASA_cluster_48043	6.77009	PF12854.4^PPR_1^PPR repeat^200-222^E:5.5e-06`PF01535.17^PPR^PPR repeat^206-235^E:0.012`PF13812.3^PPR_3^Pentatricopeptide repeat domain^233-272^E:0.0001`PF12854.4^PPR_1^PPR repeat^235-266^E:1.9e-09`PF13041.3^PPR_2^PPR repeat family^238-286^E:7.8e-15`PF01535.17^PPR^PPR repeat^241-271^E:1.5e-06`PF12854.4^PPR_1^PPR repeat^269-302^E:1.3e-08`PF13041.3^PPR_2^PPR repeat family^274-320^E:2.4e-13`PF13812.3…	Pentatricopeptide repeat-containing protein At5g65560
PASA_cluster_107247	6.84555	.		PASA_cluster_52294	6.85856	.		PASA_cluster_107736	6.72478	PF01158.15^Ribosomal_L36e^Ribosomal protein L36e^16-109^E:2.6e-44	60S ribosomal protein L36-1	PASA_cluster_4012	6.76582	PF01453.21^B_lectin^D-mannose binding lectin^76-167^E:8.6e-24`PF00954.17^S_locus_glycop^S-locus glycoprotein domain^236-316^E:1.2e-11`PF07714.14^Pkinase_Tyr^Protein tyrosine kinase^517-784^E:1.9e-40`PF00069.22^Pkinase^Protein kinase domain^518-782^E:2.4e-50	Putative receptor protein kinase ZmPK1
PASA_cluster_121901	6.82209	.	Mitochondrial pyruvate carrier 1 {ECO:0000305}	PASA_cluster_139208	6.81065	.		PASA_cluster_53074	6.72386	PF03634.10^TCP^TCP family transcription factor^58-163^E:3.8e-40	Transcription factor TCP15	PASA_cluster_115326	6.7604	.
PASA_cluster_10324	6.73646	PF00188.23 CAP Cysteine-rich secretory protein family 33-151 E:6.8e-24	Basic form of pathogenesis-related protein 1	PASA_cluster_95796	6.76902	PF13639.3^zf-RING_2^Ring finger domain^101-144^E:9.5e-11`PF17123.2^zf-RING_11^RING-like zinc finger^101-129^E:8.2e-07`PF00097.22^zf-C3HC4^Zinc finger, C3HC4 type (RING finger)^102-143^E:1.9e-07`PF13923.3^zf-C3HC4_2^Zinc finger, C3HC4 type (RING finger)^102-143^E:2e-07`PF14634.3^zf-RING_5^zinc-RING finger domain^102-144^E:7.4e-07`PF13445.3^zf-RING_UBOX^RING-type zinc-finger^102-141^E:3.2e-05	Probable E3 ubiquitin-protein ligase XERICO	PASA_cluster_35787	6.66261	PF03514.11^GRAS^GRAS domain family^82-437^E:7.6e-108	DELLA protein GAI1	PASA_cluster_78108	6.71489	PF01474.13^DAHP_synth_2^Class-II DAHP synthetase family^37-234^E:1.5e-78	Phospho-2-dehydro-3-deoxyheptonate aldolase 2, chloroplastic
PASA_cluster_95796	6.7294	PF13639.3 zf-RING_2 Ring finger domain 101-144 E:9.5e-11`PF17123.2 zf-RING_11 RING-like zinc finger 101-129 E:8.2e-07`PF00097.22 zf-C3HC4 Zinc finger, C3HC4 type (RING finger) 102-143 E:1.9e-07`PF13923.3 zf-C3HC4_2 Zinc finger, C3HC4 type (RING finger) 102-143 E:2e-07`PF14634.3 zf-RING_5 zinc-RING finger domain 102-144 E:7.4e-07`PF13445.3 zf-RING_UBOX RING-type zinc-finger 102-141 E:3.2e-05	Probable E3 ubiquitin-protein ligase XERICO	PASA_cluster_107736	6.75801	PF01158.15^Ribosomal_L36e^Ribosomal protein L36e^16-109^E:2.6e-44	60S ribosomal protein L36-1	PASA_cluster_11746	6.60565	PF00931.19^NB-ARC^NB-ARC domain^170-342^E:7.4e-32	Putative disease resistance protein At1g50180	PASA_cluster_18642	6.70905	PF04258.10^Peptidase_A22B^Signal peptide peptidase^49-359^E:5.2e-71	Signal peptide peptidase-like 1
PASA_cluster_90953	6.71834	PF06093.10 Spt4 Spt4/RpoE2 zinc finger 25-101 E:8.6e-33	Transcription elongation factor SPT4 homolog 2	PASA_cluster_78630	6.73802	PF00300.19^His_Phos_1^Histidine phosphatase superfamily (branch 1)^70-250^E:8.1e-14	Phosphoglycerate mutase-like protein 1 {ECO:0000305}	PASA_cluster_83336	6.58938	PF04525.9^LOR^LURP-one-related^86-268^E:7.7e-37	Protein LURP-one-related 5	PASA_cluster_109991	6.70452	.
PASA_cluster_35200	6.70033	PF01738.15 DLH Dienelactone hydrolase family 29-238 E:3.5e-33	Endo-1,3	PASA_cluster_90752	6.7037	PF02844.12^GARS_N^Phosphoribosylglycinamide synthetase, N domain^84-149^E:6.9e-15`PF01071.16^GARS_A^Phosphoribosylglycinamide synthetase, ATP-grasp (A) domain^150-192^E:7.2e-09`PF01071.16^GARS_A^Phosphoribosylglycinamide synthetase, ATP-grasp (A) domain^200-318^E:4.1e-51`PF02843.13^GARS_C^Phosphoribosylglycinamide synthetase, C domain^353-446^E:5.7e-30	Phosphoribosylamine--glycine ligase, chloroplastic	PASA_cluster_12128	6.58253	PF00155.18^Aminotran_1_2^Aminotransferase class I and II^107-314^E:2.8e-40	Bifunctional aspartate aminotransferase and glutamate/aspartate-prephenate aminotransferase	PASA_cluster_90557	6.68202	PF00069.22^Pkinase^Protein kinase domain^1-117^E:5.6e-14`PF07714.14^Pkinase_Tyr^Protein tyrosine kinase^1-70^E:2.8e-13	Glycerophosphodiester phosphodiesterase protein kinase domain-containing GDPDL2 {ECO:0000305}
PASA_cluster_5282	6.68147	PF00188.23 CAP Cysteine-rich secretory protein family 33-151 E:6.8e-24	Basic form of pathogenesis-related protein 1	PASA_cluster_35531	6.68976	.		PASA_cluster_107895	6.5611	PF01397.18^Terpene_synth^Terpene synthase, N-terminal domain^49-219^E:1.3e-59`PF03936.13^Terpene_synth_C^Terpene synthase family, metal binding domain^250-515^E:2.2e-99	Probable terpene synthase 3	PASA_cluster_116213	6.63415	PF00173.25^Cyt-b5^Cytochrome b5-like Heme/Steroid binding domain^153-203^E:7.2e-16	Cytochrome b5 domain-containing protein RLF {ECO:0000305}
PASA_cluster_90752	6.65902	PF02844.12 GARS_N Phosphoribosylglycinamide synthetase, N domain 84-149 E:6.9e-15`PF01071.16 GARS_A Phosphoribosylglycinamide synthetase, ATP-grasp (A) domain 150-192 E:7.2e-09`PF01071.16 GARS_A Phosphoribosylglycinamide synthetase, ATP-grasp (A) domain 200-318 E:4.1e-51`PF02843.13 GARS_C Phosphoribosylglycinamide synthetase, C domain 353-446 E:5.7e-30	Phosphoribosylamine--glycine ligase, chloroplastic	PASA_cluster_123607	6.68335	PF09816.6^EAF^RNA polymerase II transcription elongation factor^55-155^E:1.1e-21	Ell-associated factor Eaf {ECO:0000250|UniProtKB:Q7JRJ1}	PASA_cluster_109061	6.5176	PF00106.22^adh_short^short chain dehydrogenase^9-115^E:1.7e-20`PF08659.7^KR^KR domain^11-86^E:9.5e-06`PF13561.3^adh_short_C2^Enoyl-(Acyl carrier protein) reductase^15-117^E:1.5e-19`PF00106.22^adh_short^short chain dehydrogenase^123-310^E:2e-48`PF08659.7^KR^KR domain^125-234^E:3.6e-07`PF13561.3^adh_short_C2^Enoyl-(Acyl carrier protein) reductase^129-370^E:1e-60	Secoisolariciresinol dehydrogenase	PASA_cluster_100412	6.61	.
PASA_cluster_53750	6.6586	.	Probable signal peptidase complex subunit 1	PASA_cluster_128744	6.67904	PF00291.22^PALP^Pyridoxal-phosphate dependent enzyme^12-216^E:2.9e-52	Bifunctional L-3-cyanoalanine synthase/cysteine synthase D2	PASA_cluster_123607	6.46813	PF09816.6^EAF^RNA polymerase II transcription elongation factor^55-155^E:1.1e-21	Ell-associated factor Eaf {ECO:0000250|UniProtKB:Q7JRJ1}	PASA_cluster_30588	6.59533	PF00027.26^cNMP_binding^Cyclic nucleotide-binding domain^48-135^E:2.1e-07`PF00612.24^IQ^IQ calmodulin-binding motif^163-180^E:0.049	Putative cyclic nucleotide-gated ion channel 15
PASA_cluster_89856	6.64664	PF03847.10 TFIID_20kDa Transcription initiation factor TFIID subunit A 412-479 E:1.4e-32	Transcription initiation factor TFIID subunit 12b	PASA_cluster_53750	6.53912	.	Probable signal peptidase complex subunit 1	PASA_cluster_32299	6.40984	PF01453.21^B_lectin^D-mannose binding lectin^100-193^E:4.9e-25	Putative receptor protein kinase ZmPK1	PASA_cluster_159260	6.58994	.
PASA_cluster_47596	6.59083	.	Mitochondrial fission 1 protein A	PASA_cluster_120712	6.42309	PF01632.16^Ribosomal_L35p^Ribosomal protein L35^113-171^E:6.6e-14		PASA_cluster_97658	6.40776	PF03140.12^DUF247^Plant protein of unknown function^1-97^E:1.1e-23	UPF0481 protein At3g47200	PASA_cluster_112193	6.56211	PF10409.6^PTEN_C2^C2 domain of PTEN tumour-suppressor protein^199-338^E:3.4e-30`PF02181.20^FH2^Formin Homology 2 Domain^818-1127^E:9.8e-101	Formin-like protein 14
PASA_cluster_25616	6.58513	PF02701.12 zf-Dof Dof domain, zinc finger 13-67 E:1.5e-32	Dof zinc finger protein DOF3.5	PASA_cluster_37067	6.42225	.		PASA_cluster_120991	6.35546	.	Heat stress transcription factor A-1	PASA_cluster_123607	6.53099	PF09816.6^EAF^RNA polymerase II transcription elongation factor^55-155^E:1.1e-21	Ell-associated factor Eaf {ECO:0000250|UniProtKB:Q7JRJ1}
PASA_cluster_92931	6.5248	PF12937.4 F-box-like F-box-like 46-85 E:1.3e-06`PF00646.30 F-box F-box domain 46-85 E:0.00082		PASA_cluster_49181	6.39675	PF16135.2^Jas^TPL-binding domain in jasmonate signalling^91-144^E:5.4e-06	Ninja-family protein mc410	PASA_cluster_2337	6.34335	PF08263.9^LRRNT_2^Leucine rich repeat N-terminal domain^57-95^E:1.5e-09`PF00560.30^LRR_1^Leucine Rich Repeat^149-171^E:0.63`PF00560.30^LRR_1^Leucine Rich Repeat^197-219^E:1.2	Probable LRR receptor-like serine/threonine-protein kinase At3g47570	PASA_cluster_28802	6.52802	.
PASA_cluster_12128	6.51075	PF00155.18 Aminotran_1_2 Aminotransferase class I and II 107-314 E:2.8e-40	Bifunctional aspartate aminotransferase and glutamate/aspartate-prephenate aminotransferase	PASA_cluster_12128	6.34403	PF00155.18^Aminotran_1_2^Aminotransferase class I and II^107-314^E:2.8e-40	Bifunctional aspartate aminotransferase and glutamate/aspartate-prephenate aminotransferase	PASA_cluster_112193	6.33232	PF10409.6^PTEN_C2^C2 domain of PTEN tumour-suppressor protein^199-338^E:3.4e-30`PF02181.20^FH2^Formin Homology 2 Domain^818-1127^E:9.8e-101	Formin-like protein 14	PASA_cluster_17146	6.52564	PF00043.22^GST_C^Glutathione S-transferase, C-terminal domain^31-107^E:8.1e-09`PF13410.3^GST_C_2^Glutathione S-transferase, C-terminal domain^39-104^E:3.9e-06	Probable glutathione S-transferase
PASA_cluster_112193	6.46239	PF10409.6 PTEN_C2 C2 domain of PTEN tumour-suppressor protein 199-338 E:3.4e-30`PF02181.20 FH2 Formin Homology 2 Domain 818-1127 E:9.8e-101	Formin-like protein 14	PASA_cluster_128166	6.23416	.		PASA_cluster_100510	6.32352	PF07534.13^TLD^TLD^65-128^E:1.4e-07		PASA_cluster_118455	6.46175	PF06880.8^DUF1262^Protein of unknown function (DUF1262)^318-412^E:1.6e-39`PF06880.8^DUF1262^Protein of unknown function (DUF1262)^667-767^E:5.4e-35
PASA_cluster_128168	6.3487	.	Alpha-L-fucosidase 2	PASA_cluster_48043	6.21232	PF12854.4^PPR_1^PPR repeat^200-222^E:5.5e-06`PF01535.17^PPR^PPR repeat^206-235^E:0.012`PF13812.3^PPR_3^Pentatricopeptide repeat domain^233-272^E:0.0001`PF12854.4^PPR_1^PPR repeat^235-266^E:1.9e-09`PF13041.3^PPR_2^PPR repeat family^238-286^E:7.8e-15`PF01535.17^PPR^PPR repeat^241-271^E:1.5e-06`PF12854.4^PPR_1^PPR repeat^269-302^E:1.3e-08`PF13041.3^PPR_2^PPR repeat family^274-320^E:2.4e-13`PF13812.3…	Pentatricopeptide repeat-containing protein At5g65560	PASA_cluster_100133	6.1716	PF00069.22^Pkinase^Protein kinase domain^51-142^E:9.3e-16`PF07714.14^Pkinase_Tyr^Protein tyrosine kinase^52-142^E:2.2e-13`PF00069.22^Pkinase^Protein kinase domain^146-251^E:6.8e-22`PF07714.14^Pkinase_Tyr^Protein tyrosine kinase^146-233^E:2.2e-17	Proline-rich receptor-like protein kinase PERK3	PASA_cluster_69321	6.45907	PF00190.19^Cupin_1^Cupin^82-228^E:1.7e-44`PF07883.8^Cupin_2^Cupin domain^123-191^E:1.4e-07	Germin-like protein subfamily 1 member 16
PASA_cluster_88183	6.30552	PF07719.14 TPR_2 Tetratricopeptide repeat 110-142 E:4.3e-06`PF13181.3 TPR_8 Tetratricopeptide repeat 110-142 E:0.0033`PF14559.3 TPR_19 Tetratricopeptide repeat 169-225 E:1.3e-05`PF00226.28 DnaJ DnaJ domain 281-344 E:1.3e-27	DnaJ protein P58IPK homolog	PASA_cluster_92905	6.16245	PF00569.14^ZZ^Zinc finger, ZZ type^16-55^E:4.9e-07`PF02135.13^zf-TAZ^TAZ zinc finger^84-154^E:1.9e-14	Histone acetyltransferase HAC1	PASA_cluster_106791	6.16277	.	Protein transport protein Sec61 subunit gamma-2	PASA_cluster_106791	6.44681	.	Protein transport protein Sec61 subunit gamma-2
PASA_cluster_130530	6.30271	.		PASA_cluster_35786	6.15247	PF04969.13^CS^CS domain^77-168^E:8.2e-05`PF00011.18^HSP20^Hsp20/alpha crystallin family^79-182^E:2.7e-31	17.5 kDa class I heat shock protein	PASA_cluster_35200	6.14134	PF01738.15^DLH^Dienelactone hydrolase family^29-238^E:3.5e-33	Endo-1,3 1,4-beta-D-glucanase	PASA_cluster_36729	6.44474	.
PASA_cluster_120712	6.26651	PF01632.16 Ribosomal_L35p Ribosomal protein L35 113-171 E:6.6e-14		PASA_cluster_120991	6.12327	.	Heat stress transcription factor A-1	PASA_cluster_30588	6.13781	PF00027.26^cNMP_binding^Cyclic nucleotide-binding domain^48-135^E:2.1e-07`PF00612.24^IQ^IQ calmodulin-binding motif^163-180^E:0.049	Putative cyclic nucleotide-gated ion channel 15	PASA_cluster_128324	6.41959	.	Copia protein
PASA_cluster_37067	6.20078	.		PASA_cluster_116241	6.11377	.	Peptidyl-prolyl cis-trans isomerase FKBP42	PASA_cluster_83337	6.12376	PF04525.9^LOR^LURP-one-related^86-156^E:1.5e-12	Protein LURP-one-related 12	PASA_cluster_118585	6.40211	.
PASA_cluster_116241	6.05532	.	Peptidyl-prolyl cis-trans isomerase FKBP42	PASA_cluster_88574	6.07136	PF00043.22^GST_C^Glutathione S-transferase, C-terminal domain^9-85^E:1.4e-05	Glutathione transferase GST 23	PASA_cluster_142921	6.11634	.	Glycerophosphodiester phosphodiesterase protein kinase domain-containing GDPDL2 {ECO:0000305}	PASA_cluster_12792	6.37306	.
PASA_cluster_358	6.00592	PF00314.14 Thaumatin Thaumatin family 31-229 E:1.8e-65	Osmotin-like protein OSM34	PASA_cluster_30545	6.04018	.	Zinc finger BED domain-containing protein RICESLEEPER 2	PASA_cluster_128324	6.11355	.	Copia protein	PASA_cluster_92931	6.34368	PF12937.4^F-box-like^F-box-like^46-85^E:1.3e-06`PF00646.30^F-box^F-box domain^46-85^E:0.00082
PASA_cluster_34416	6.00122	PF01490.15 Aa_trans Transmembrane amino acid transporter protein 32-345 E:1.5e-80	Amino acid permease 8	PASA_cluster_155760	6.03543	PF12678.4^zf-rbx1^RING-H2 zinc finger domain^75-120^E:8.8e-10`PF13639.3^zf-RING_2^Ring finger domain^77-120^E:6.8e-13`PF13923.3^zf-C3HC4_2^Zinc finger, C3HC4 type (RING finger)^77-119^E:7.4e-09`PF17123.2^zf-RING_11^RING-like zinc finger^77-106^E:1.3e-07`PF00097.22^zf-C3HC4^Zinc finger, C3HC4 type (RING finger)^78-119^E:5.2e-07`PF13445.3^zf-RING_UBOX^RING-type zinc-finger^78-117^E:0.0015	Vacuolar protein sorting-associated protein 2 homolog 1	PASA_cluster_63855	6.10861	.		PASA_cluster_92905	6.32737	PF00569.14^ZZ^Zinc finger, ZZ type^16-55^E:4.9e-07`PF02135.13^zf-TAZ^TAZ zinc finger^84-154^E:1.9e-14	Histone acetyltransferase HAC1
PASA_cluster_4012	5.97614	PF01453.21 B_lectin D-mannose binding lectin 76-167 E:8.6e-24`PF00954.17 S_locus_glycop S-locus glycoprotein domain 236-316 E:1.2e-11`PF07714.14 Pkinase_Tyr Protein tyrosine kinase 517-784 E:1.9e-40`PF00069.22 Pkinase Protein kinase domain 518-782 E:2.4e-50	Putative receptor protein kinase ZmPK1	PASA_cluster_976	6.03055	PF04398.9^DUF538^Protein of unknown function, DUF538^62-165^E:1.2e-27	Uncharacterized protein At5g01610	PASA_cluster_29210	6.10645	PF14226.3^DIOX_N^non-haem dioxygenase in morphine synthesis N-terminal^57-163^E:5.3e-23`PF03171.17^2OG-FeII_Oxy^2OG-Fe(II) oxygenase superfamily^250-349^E:7.1e-24	Feruloyl CoA ortho-hydroxylase 1	PASA_cluster_119165	6.29879	.
PASA_cluster_111014	5.96402	PF00226.28 DnaJ DnaJ domain 70-133 E:5.3e-21	Chaperone protein dnaJ 11, chloroplastic	PASA_cluster_113223	6.02993	PF00201.15^UDPGT^UDP-glucoronosyl and UDP-glucosyl transferase^278-412^E:2e-15	UDP-glycosyltransferase 89A2	PASA_cluster_153496	6.10072	.		PASA_cluster_100133	6.29744	PF00069.22^Pkinase^Protein kinase domain^51-142^E:9.3e-16`PF07714.14^Pkinase_Tyr^Protein tyrosine kinase^52-142^E:2.2e-13`PF00069.22^Pkinase^Protein kinase domain^146-251^E:6.8e-22`PF07714.14^Pkinase_Tyr^Protein tyrosine kinase^146-233^E:2.2e-17	Proline-rich receptor-like protein kinase PERK3
PASA_cluster_78630	5.94437	PF00300.19 His_Phos_1 Histidine phosphatase superfamily (branch 1) 70-250 E:8.1e-14	Phosphoglycerate mutase-like protein 1 {ECO:0000305}	PASA_cluster_11746	6.0244	PF00931.19^NB-ARC^NB-ARC domain^170-342^E:7.4e-32	Putative disease resistance protein At1g50180	PASA_cluster_88183	6.07698	PF07719.14^TPR_2^Tetratricopeptide repeat^110-142^E:4.3e-06`PF13181.3^TPR_8^Tetratricopeptide repeat^110-142^E:0.0033`PF14559.3^TPR_19^Tetratricopeptide repeat^169-225^E:1.3e-05`PF00226.28^DnaJ^DnaJ domain^281-344^E:1.3e-27	DnaJ protein P58IPK homolog	PASA_cluster_97658	6.29206	PF03140.12^DUF247^Plant protein of unknown function^1-97^E:1.1e-23	UPF0481 protein At3g47200
PASA_cluster_155760	5.94247	PF12678.4 zf-rbx1 RING-H2 zinc finger domain 75-120 E:8.8e-10`PF13639.3 zf-RING_2 Ring finger domain 77-120 E:6.8e-13`PF13923.3 zf-C3HC4_2 Zinc finger, C3HC4 type (RING finger) 77-119 E:7.4e-09`PF17123.2 zf-RING_11 RING-like zinc finger 77-106 E:1.3e-07`PF00097.22 zf-C3HC4 Zinc finger, C3HC4 type (RING finger) 78-119 E:5.2e-07`PF13445.3 zf-RING_UBOX RING-type zinc-finger 78-117 E:0.0015	Vacuolar protein sorting-associated protein 2 homolog 1	PASA_cluster_12792	6.0101	.		PASA_cluster_12792	6.03834	.		PASA_cluster_107247	6.27132	.
PASA_cluster_88574	5.90844	PF00043.22 GST_C Glutathione S-transferase, C-terminal domain 9-85 E:1.4e-05	Glutathione transferase GST 23	PASA_cluster_25616	6.00673	PF02701.12^zf-Dof^Dof domain, zinc finger^13-67^E:1.5e-32	Dof zinc finger protein DOF3.5	PASA_cluster_159260	6.03194	.		PASA_cluster_35200	6.25786	PF01738.15^DLH^Dienelactone hydrolase family^29-238^E:3.5e-33	Endo-1,3 1,4-beta-D-glucanase
PASA_cluster_44952	5.83206	PF01694.19 Rhomboid Rhomboid family 2-151 E:2.8e-29	Rhomboid-like protein 11, chloroplastic {ECO:0000303|PubMed:17181860}	PASA_cluster_109061	5.98793	PF00106.22^adh_short^short chain dehydrogenase^9-115^E:1.7e-20`PF08659.7^KR^KR domain^11-86^E:9.5e-06`PF13561.3^adh_short_C2^Enoyl-(Acyl carrier protein) reductase^15-117^E:1.5e-19`PF00106.22^adh_short^short chain dehydrogenase^123-310^E:2e-48`PF08659.7^KR^KR domain^125-234^E:3.6e-07`PF13561.3^adh_short_C2^Enoyl-(Acyl carrier protein) reductase^129-370^E:1e-60	Secoisolariciresinol dehydrogenase	PASA_cluster_48043	6.00809	PF12854.4^PPR_1^PPR repeat^200-222^E:5.5e-06`PF01535.17^PPR^PPR repeat^206-235^E:0.012`PF13812.3^PPR_3^Pentatricopeptide repeat domain^233-272^E:0.0001`PF12854.4^PPR_1^PPR repeat^235-266^E:1.9e-09`PF13041.3^PPR_2^PPR repeat family^238-286^E:7.8e-15`PF01535.17^PPR^PPR repeat^241-271^E:1.5e-06`PF12854.4^PPR_1^PPR repeat^269-302^E:1.3e-08`PF13041.3^PPR_2^PPR repeat family^274-320^E:2.4e-13`PF13812.3…	Pentatricopeptide repeat-containing protein At5g65560	PASA_cluster_78630	6.24302	PF00300.19^His_Phos_1^Histidine phosphatase superfamily (branch 1)^70-250^E:8.1e-14	Phosphoglycerate mutase-like protein 1 {ECO:0000305}
PASA_cluster_127795	5.79757	.		PASA_cluster_4012	5.98398	PF01453.21^B_lectin^D-mannose binding lectin^76-167^E:8.6e-24`PF00954.17^S_locus_glycop^S-locus glycoprotein domain^236-316^E:1.2e-11`PF07714.14^Pkinase_Tyr^Protein tyrosine kinase^517-784^E:1.9e-40`PF00069.22^Pkinase^Protein kinase domain^518-782^E:2.4e-50	Putative receptor protein kinase ZmPK1	PASA_cluster_128168	6.00711	.	Alpha-L-fucosidase 2	PASA_cluster_143205	6.23949	.
PASA_cluster_16208	5.76802	PF12796.4 Ank_2 Ankyrin repeats (3 copies) 3-81 E:8.4e-07`PF13606.3 Ank_3 Ankyrin repeat 22-46 E:0.005`PF12796.4 Ank_2 Ankyrin repeats (3 copies) 76-152 E:4.5e-10`PF00023.27 Ank Ankyrin repeat 95-115 E:0.0039`PF13637.3 Ank_4 Ankyrin repeats (many copies) 96-144 E:3.5e-05`PF13962.3 PGG Domain of unknown function 290-401 E:2.5e-28	Ankyrin repeat-containing protein At3g12360	PASA_cluster_118466	5.8861	.		PASA_cluster_90953	6.00222	PF06093.10^Spt4^Spt4/RpoE2 zinc finger^25-101^E:8.6e-33	Transcription elongation factor SPT4 homolog 2	PASA_cluster_136502	6.22577	.
PASA_cluster_118466	5.70968	.		PASA_cluster_89856	5.8714	PF03847.10^TFIID_20kDa^Transcription initiation factor TFIID subunit A^412-479^E:1.4e-32	Transcription initiation factor TFIID subunit 12b	PASA_cluster_28802	5.95733	.		PASA_cluster_50696	6.21521	.
PASA_cluster_121902	5.58114	PF02536.11 mTERF mTERF 38-285 E:6.6e-19`PF02536.11 mTERF mTERF 275-440 E:1.2e-33		PASA_cluster_82339	5.84703	.		PASA_cluster_127795	5.93285	.		PASA_cluster_146485	6.21347	PF02798.17^GST_N^Glutathione S-transferase, N-terminal domain^5-76^E:4e-18`PF13417.3^GST_N_3^Glutathione S-transferase, N-terminal domain^7-78^E:2e-17`PF13409.3^GST_N_2^Glutathione S-transferase, N-terminal domain^12-76^E:2.1e-13`PF00043.22^GST_C^Glutathione S-transferase, C-terminal domain^117-192^E:6e-07`PF13410.3^GST_C_2^Glutathione S-transferase, C-terminal domain^119-190^E:8.6e-07	Glutathione S-transferase U7
PASA_cluster_50253	5.57535	.	Aladin {ECO:0000303|PubMed:21189294}	PASA_cluster_4712	5.83781	PF00153.24^Mito_carr^Mitochondrial carrier protein^5-123^E:2.8e-16`PF00153.24^Mito_carr^Mitochondrial carrier protein^130-224^E:7.4e-19`PF00153.24^Mito_carr^Mitochondrial carrier protein^232-322^E:1.5e-19	Mitochondrial uncoupling protein 4	PASA_cluster_90557	5.92746	PF00069.22^Pkinase^Protein kinase domain^1-117^E:5.6e-14`PF07714.14^Pkinase_Tyr^Protein tyrosine kinase^1-70^E:2.8e-13	Glycerophosphodiester phosphodiesterase protein kinase domain-containing GDPDL2 {ECO:0000305}	PASA_cluster_17882	6.17843	PF14226.3^DIOX_N^non-haem dioxygenase in morphine synthesis N-terminal^57-148^E:1.2e-22	Feruloyl CoA ortho-hydroxylase 1
PASA_cluster_144608	5.52589	.		PASA_cluster_28802	5.79107	.		PASA_cluster_92905	5.87251	PF00569.14^ZZ^Zinc finger, ZZ type^16-55^E:4.9e-07`PF02135.13^zf-TAZ^TAZ zinc finger^84-154^E:1.9e-14	Histone acetyltransferase HAC1	PASA_cluster_80325	6.15517	.
PASA_cluster_17744	5.4918	PF05368.10 NmrA NmrA-like family 1-142 E:1.3e-19	Probable pinoresinol-lariciresinol reductase 3	PASA_cluster_15815	5.77867	.	CRS2-associated factor 2, mitochondrial	PASA_cluster_82339	5.8602	.		PASA_cluster_90752	6.1235	PF02844.12^GARS_N^Phosphoribosylglycinamide synthetase, N domain^84-149^E:6.9e-15`PF01071.16^GARS_A^Phosphoribosylglycinamide synthetase, ATP-grasp (A) domain^150-192^E:7.2e-09`PF01071.16^GARS_A^Phosphoribosylglycinamide synthetase, ATP-grasp (A) domain^200-318^E:4.1e-51`PF02843.13^GARS_C^Phosphoribosylglycinamide synthetase, C domain^353-446^E:5.7e-30	Phosphoribosylamine--glycine ligase, chloroplastic
PASA_cluster_89821	5.4918	.		PASA_cluster_159260	5.7584	.		PASA_cluster_48838	5.84572	.	Outer envelope pore protein 24A, chloroplastic	PASA_cluster_58620	6.12062	PF14363.3^AAA_assoc^Domain associated at C-terminal with AAA^39-131^E:1e-22`PF00004.26^AAA^ATPase family associated with various cellular activities (AAA)^257-389^E:3.8e-17	Protein HYPER-SENSITIVITY-RELATED 4 {ECO:0000303|PubMed:15181213}
PASA_cluster_153496	5.48506	.		PASA_cluster_77833	5.68816	PF01436.18^NHL^NHL repeat^136-160^E:0.0001		PASA_cluster_50253	5.83185	.	Aladin {ECO:0000303|PubMed:21189294}	PASA_cluster_63500	6.08672	PF06813.10^Nodulin-like^Nodulin-like^36-193^E:3e-46	Protein NUCLEAR FUSION DEFECTIVE 4 {ECO:0000303|PubMed:16698901}
PASA_cluster_122474	5.47906	.		PASA_cluster_50253	5.64668	.	Aladin {ECO:0000303|PubMed:21189294}	PASA_cluster_4838	5.81606	PF14380.3^WAK_assoc^Wall-associated receptor kinase C-terminal^164-255^E:4.9e-15`PF07714.14^Pkinase_Tyr^Protein tyrosine kinase^333-600^E:4e-39`PF00069.22^Pkinase^Protein kinase domain^334-599^E:3.4e-40	Probable receptor-like protein kinase At1g67000	PASA_cluster_59150	6.05368	.	Proline-rich receptor-like protein kinase PERK3
PASA_cluster_18353	5.46082	PF00931.19 NB-ARC NB-ARC domain 167-425 E:5.8e-51	Disease resistance protein At4g27190	PASA_cluster_95349	5.612	PF08263.9^LRRNT_2^Leucine rich repeat N-terminal domain^35-73^E:9.3e-12`PF00560.30^LRR_1^Leucine Rich Repeat^175-197^E:1`PF13855.3^LRR_8^Leucine rich repeat^399-458^E:1.7e-07`PF13855.3^LRR_8^Leucine rich repeat^544-603^E:2.7e-10`PF00560.30^LRR_1^Leucine Rich Repeat^569-588^E:0.49`PF13516.3^LRR_6^Leucine Rich repeat^591-606^E:1.7`PF00069.22^Pkinase^Protein kinase domain^712-940^E:5.6e-40`PF07714.1…	Probable LRR receptor-like serine/threonine-protein kinase At3g47570	PASA_cluster_106242	5.80959	.		PASA_cluster_28889	6.0496	PF00168.27^C2^C2 domain^5-110^E:1.5e-14	Protein SRC2 {ECO:0000305}
PASA_cluster_35786	5.45631	PF04969.13 CS CS domain 77-168 E:8.2e-05`PF00011.18 HSP20 Hsp20/alpha crystallin family 79-182 E:2.7e-31	17.5 kDa class I heat shock protein	PASA_cluster_44952	5.59749	PF01694.19^Rhomboid^Rhomboid family^2-151^E:2.8e-29	Rhomboid-like protein 11, chloroplastic {ECO:0000303|PubMed:17181860}	PASA_cluster_143206	5.80267	.		PASA_cluster_28840	6.04546	.
PASA_cluster_49181	5.44391	PF16135.2 Jas TPL-binding domain in jasmonate signalling 91-144 E:5.4e-06	Ninja-family protein mc410	PASA_cluster_127795	5.56667	.		PASA_cluster_30749	5.71932	PF01582.17^TIR^TIR domain^15-178^E:8.9e-48`PF13676.3^TIR_2^TIR domain^17-118^E:2.4e-13`PF00931.19^NB-ARC^NB-ARC domain^192-332^E:3.4e-14	TMV resistance protein N	PASA_cluster_43929	6.04313	PF04863.10^EGF_alliinase^Alliinase EGF-like domain^49-72^E:4.5e-10`PF04864.10^Alliinase_C^Allinase^70-216^E:2.4e-52	Tryptophan aminotransferase-related protein 3
PASA_cluster_46932	5.43935	.		PASA_cluster_88183	5.47171	PF07719.14^TPR_2^Tetratricopeptide repeat^110-142^E:4.3e-06`PF13181.3^TPR_8^Tetratricopeptide repeat^110-142^E:0.0033`PF14559.3^TPR_19^Tetratricopeptide repeat^169-225^E:1.3e-05`PF00226.28^DnaJ^DnaJ domain^281-344^E:1.3e-27	DnaJ protein P58IPK homolog	PASA_cluster_155760	5.70653	PF12678.4^zf-rbx1^RING-H2 zinc finger domain^75-120^E:8.8e-10`PF13639.3^zf-RING_2^Ring finger domain^77-120^E:6.8e-13`PF13923.3^zf-C3HC4_2^Zinc finger, C3HC4 type (RING finger)^77-119^E:7.4e-09`PF17123.2^zf-RING_11^RING-like zinc finger^77-106^E:1.3e-07`PF00097.22^zf-C3HC4^Zinc finger, C3HC4 type (RING finger)^78-119^E:5.2e-07`PF13445.3^zf-RING_UBOX^RING-type zinc-finger^78-117^E:0.0015	Vacuolar protein sorting-associated protein 2 homolog 1	PASA_cluster_144650	6.04234	.
PASA_cluster_92905	5.43291	PF00569.14 ZZ Zinc finger, ZZ type 16-55 E:4.9e-07`PF02135.13 zf-TAZ TAZ zinc finger 84-154 E:1.9e-14	Histone acetyltransferase HAC1	PASA_cluster_108978	5.46594	.	Cysteine-rich receptor-like protein kinase 29	PASA_cluster_119165	5.7058	.		PASA_cluster_246	6.03258	.
PASA_cluster_57701	5.42746	PF01535.17 PPR PPR repeat 124-149 E:0.92`PF01535.17 PPR PPR repeat 191-220 E:0.0013`PF13812.3 PPR_3 Pentatricopeptide repeat domain 249-304 E:3.2e-09`PF13041.3 PPR_2 PPR repeat family 260-305 E:8.6e-09`PF01535.17 PPR PPR repeat 264-292 E:0.0026`PF13041.3 PPR_2 PPR repeat family 294-343 E:1.1e-12`PF01535.17 PPR PPR repeat 297-326 E:0.013`PF13812.3 PPR_3 Pentatricopeptide repeat domain 318-376 E:3.…	Pentatricopeptide repeat-containing protein At2g38420, mitochondrial	PASA_cluster_153496	5.42805	.		PASA_cluster_35531	5.69559	.		PASA_cluster_21497	6.02631	.	Pumilio homolog 4
PASA_cluster_118465	5.4145	.		PASA_cluster_144608	5.41601	.		PASA_cluster_25548	5.65168	PF02892.12^zf-BED^BED zinc finger^45-84^E:2.8e-05`PF04937.12^DUF659^Protein of unknown function (DUF 659)^218-350^E:6e-21`PF05793.9^TFIIF_alpha^Transcription initiation factor IIF, alpha subunit (TFIIF-alpha)^875-945^E:8.8e-10	Transcription initiation factor IIF subunit alpha	PASA_cluster_581	6.02155	.	Putative disease resistance protein At3g14460
PASA_cluster_116213	5.40943	PF00173.25 Cyt-b5 Cytochrome b5-like Heme/Steroid binding domain 153-203 E:7.2e-16	Cytochrome b5 domain-containing protein RLF {ECO:0000305}	PASA_cluster_83721	5.36463	.		PASA_cluster_144608	5.63851	.		PASA_cluster_25548	6.01928	PF02892.12^zf-BED^BED zinc finger^45-84^E:2.8e-05`PF04937.12^DUF659^Protein of unknown function (DUF 659)^218-350^E:6e-21`PF05793.9^TFIIF_alpha^Transcription initiation factor IIF, alpha subunit (TFIIF-alpha)^875-945^E:8.8e-10	Transcription initiation factor IIF subunit alpha
PASA_cluster_82339	5.39898	.		PASA_cluster_149442	5.35896	.	Photosystem II 10 kDa polypeptide, chloroplastic	PASA_cluster_149442	5.60048	.	Photosystem II 10 kDa polypeptide, chloroplastic	PASA_cluster_16446	6.01239	PF01596.14^Methyltransf_3^O-methyltransferase^1-201^E:4.4e-97`PF13578.3^Methyltransf_24^Methyltransferase domain^39-145^E:1.2e-09	Caffeoyl-CoA O-methyltransferase
PASA_cluster_45617	5.30851	PF03140.12 DUF247 Plant protein of unknown function 41-467 E:1.6e-95	UPF0481 protein At3g47200	PASA_cluster_125010	5.35454	PF13968.3^DUF4220^Domain of unknown function (DUF4220)^68-263^E:3.3e-36		PASA_cluster_41287	5.55295	PF08263.9^LRRNT_2^Leucine rich repeat N-terminal domain^34-69^E:9.8e-05`PF00560.30^LRR_1^Leucine Rich Repeat^122-141^E:0.92`PF13855.3^LRR_8^Leucine rich repeat^145-204^E:1.7e-06`PF13855.3^LRR_8^Leucine rich repeat^289-348^E:3.5e-07`PF00560.30^LRR_1^Leucine Rich Repeat^289-311^E:0.73`PF13855.3^LRR_8^Leucine rich repeat^526-584^E:2.7e-06`PF00069.22^Pkinase^Protein kinase domain^691-865^E:2.4e-33`PF…	Receptor-like protein kinase HSL1	PASA_cluster_83586	5.99376	.	Retrovirus-related Pol polyprotein from transposon TNT 1-94
PASA_cluster_119744	5.2919	.		PASA_cluster_122474	5.33837	.		PASA_cluster_116240	5.53749	PF13432.3^TPR_16^Tetratricopeptide repeat^9-46^E:0.0056`PF07719.14^TPR_2^Tetratricopeptide repeat^14-46^E:4.2e-06`PF13181.3^TPR_8^Tetratricopeptide repeat^14-45^E:0.0032`PF13174.3^TPR_6^Tetratricopeptide repeat^15-44^E:0.00024	Peptidyl-prolyl cis-trans isomerase FKBP42	PASA_cluster_89821	5.99336	.
PASA_cluster_108978	5.29143	.	Cysteine-rich receptor-like protein kinase 29	PASA_cluster_116213	5.30021	PF00173.25^Cyt-b5^Cytochrome b5-like Heme/Steroid binding domain^153-203^E:7.2e-16	Cytochrome b5 domain-containing protein RLF {ECO:0000305}	PASA_cluster_157554	5.50107	.		PASA_cluster_278	5.98976	PF13855.3^LRR_8^Leucine rich repeat^35-90^E:7.1e-09`PF00560.30^LRR_1^Leucine Rich Repeat^58-77^E:0.016`PF13516.3^LRR_6^Leucine Rich repeat^78-93^E:0.3	Receptor-like protein 2
PASA_cluster_2337	5.26462	PF08263.9 LRRNT_2 Leucine rich repeat N-terminal domain 57-95 E:1.5e-09`PF00560.30 LRR_1 Leucine Rich Repeat 149-171 E:0.63`PF00560.30 LRR_1 Leucine Rich Repeat 197-219 E:1.2	Probable LRR receptor-like serine/threonine-protein kinase At3g47570	PASA_cluster_115166	5.26237	.		PASA_cluster_95842	5.48961	PF17135.1^Ribosomal_L18^Ribosomal protein 60S L18 and 50S L18e^72-257^E:1.4e-95`PF00828.16^Ribosomal_L27A^Ribosomal proteins 50S-L15, 50S-L18e, 60S-L27A^134-190^E:0.00016	60S ribosomal protein L18-2	PASA_cluster_152175	5.9798	PF07224.8^Chlorophyllase^Chlorophyllase^88-392^E:1.6e-120`PF12740.4^Chlorophyllase2^Chlorophyllase enzyme^111-375^E:7.9e-101`PF03403.10^PAF-AH_p_II^Platelet-activating factor acetylhydrolase, isoform II^125-160^E:6.6e-05	Chlorophyllase-1
PASA_cluster_15815	5.2597	.	CRS2-associated factor 2, mitochondrial	PASA_cluster_34416	5.22259	PF01490.15^Aa_trans^Transmembrane amino acid transporter protein^32-345^E:1.5e-80	Amino acid permease 8	PASA_cluster_430	5.46449	.		PASA_cluster_35787	5.97966	PF03514.11^GRAS^GRAS domain family^82-437^E:7.6e-108	DELLA protein GAI1
PASA_cluster_143206	5.2351	.		PASA_cluster_143206	5.21169	.		PASA_cluster_511	5.45248	PF01280.17^Ribosomal_L19e^Ribosomal protein L19e^2-51^E:1.1e-13`PF01280.17^Ribosomal_L19e^Ribosomal protein L19e^48-121^E:9.5e-31	60S ribosomal protein L19-2	PASA_cluster_24595	5.96044	PF04654.9^DUF599^Protein of unknown function, DUF599^42-252^E:5e-79
PASA_cluster_120991	5.21654	.	Heat stress transcription factor A-1	PASA_cluster_159270	5.19708	.	NADH-ubiquinone oxidoreductase chain 5	PASA_cluster_239	5.44609	PF03168.10^LEA_2^Late embryogenesis abundant protein^205-306^E:3.4e-09		PASA_cluster_32322	5.93077	PF07714.14^Pkinase_Tyr^Protein tyrosine kinase^201-486^E:3e-40`PF00069.22^Pkinase^Protein kinase domain^228-484^E:8.1e-49	Putative receptor protein kinase ZmPK1
PASA_cluster_581	5.19546	.	Putative disease resistance protein At3g14460	PASA_cluster_52293	5.1626	.		PASA_cluster_100412	5.43163	.		PASA_cluster_39921	5.87599	PF00067.19^p450^Cytochrome P450^41-497^E:1.1e-103	Cytochrome P450 71B10
PASA_cluster_159260	5.19471	.		PASA_cluster_27706	5.15863	.	Putative ribonuclease H protein At1g65750	PASA_cluster_147456	5.42235	PF00139.16^Lectin_legB^Legume lectin domain^60-315^E:1.6e-70`PF00069.22^Pkinase^Protein kinase domain^393-620^E:7.7e-49`PF07714.14^Pkinase_Tyr^Protein tyrosine kinase^396-622^E:3.8e-47	Probable L-type lectin-domain containing receptor kinase S.5	PASA_cluster_32299	5.87582	PF01453.21^B_lectin^D-mannose binding lectin^100-193^E:4.9e-25	Putative receptor protein kinase ZmPK1
PASA_cluster_89852	5.17417	.	Ubiquitin-like protein ATG12	PASA_cluster_2337	5.14278	PF08263.9^LRRNT_2^Leucine rich repeat N-terminal domain^57-95^E:1.5e-09`PF00560.30^LRR_1^Leucine Rich Repeat^149-171^E:0.63`PF00560.30^LRR_1^Leucine Rich Repeat^197-219^E:1.2	Probable LRR receptor-like serine/threonine-protein kinase At3g47570	PASA_cluster_78630	5.42167	PF00300.19^His_Phos_1^Histidine phosphatase superfamily (branch 1)^70-250^E:8.1e-14	Phosphoglycerate mutase-like protein 1 {ECO:0000305}	PASA_cluster_33792	5.87564	.	Uncharacterized protein At4g06744
PASA_cluster_83258	5.15679	.	Chitin elicitor receptor kinase 1	PASA_cluster_119744	5.14211	.		PASA_cluster_136307	5.41699	.	Transcription factor DIVARICATA	PASA_cluster_45618	5.86337	PF03140.12^DUF247^Plant protein of unknown function^72-285^E:2.2e-55	Putative UPF0481 protein At3g02645
PASA_cluster_92054	5.14874	PF00254.25 FKBP_C FKBP-type peptidyl-prolyl cis-trans isomerase 94-152 E:3.9e-05	Peptidyl-prolyl cis-trans isomerase FKBP20-2, chloroplastic {ECO:0000303|PubMed:15047905}	PASA_cluster_5282	5.12822	PF00188.23^CAP^Cysteine-rich secretory protein family^33-151^E:6.8e-24	Basic form of pathogenesis-related protein 1	PASA_cluster_5535	5.41069	PF00201.15^UDPGT^UDP-glucoronosyl and UDP-glucosyl transferase^286-443^E:3.1e-23	7-deoxyloganetin glucosyltransferase	PASA_cluster_35531	5.84327	.
PASA_cluster_149442	5.14784	.	Photosystem II 10 kDa polypeptide, chloroplastic	PASA_cluster_104145	5.11386	.		PASA_cluster_143205	5.37718	.		PASA_cluster_120991	5.83032	.	Heat stress transcription factor A-1
PASA_cluster_123607	5.103	PF09816.6 EAF RNA polymerase II transcription elongation factor 55-155 E:1.1e-21	Ell-associated factor Eaf {ECO:0000250|UniProtKB:Q7JRJ1}	PASA_cluster_26988	5.10208	.	Pentatricopeptide repeat-containing protein At2g15820, chloroplastic	PASA_cluster_62084	5.37184	.		PASA_cluster_153496	5.81707	.
PASA_cluster_134574	5.08504	.		PASA_cluster_150710	5.08625	PF00153.24^Mito_carr^Mitochondrial carrier protein^5-124^E:3.5e-16`PF00153.24^Mito_carr^Mitochondrial carrier protein^131-225^E:2.2e-19`PF00153.24^Mito_carr^Mitochondrial carrier protein^233-323^E:1e-19	Mitochondrial uncoupling protein 4	PASA_cluster_74463	5.36505	PF07690.13^MFS_1^Major Facilitator Superfamily^1-130^E:1.1e-08	Putative glycerol-3-phosphate transporter 5	PASA_cluster_115322	5.8114	.	Putative pentatricopeptide repeat-containing protein At3g23330
PASA_cluster_128166	5.06657	.		PASA_cluster_1880	5.07748	PF08030.9^NAD_binding_6^Ferric reductase NAD binding domain^4-98^E:8.1e-22	Respiratory burst oxidase homolog protein A	PASA_cluster_60236	5.36026	.		PASA_cluster_15815	5.79071	.	CRS2-associated factor 2, mitochondrial
PASA_cluster_74497	5.06438	PF08263.9 LRRNT_2 Leucine rich repeat N-terminal domain 47-85 E:4.3e-12`PF00560.30 LRR_1 Leucine Rich Repeat 139-161 E:0.17`PF13855.3 LRR_8 Leucine rich repeat 412-471 E:2e-07`PF13516.3 LRR_6 Leucine Rich repeat 435-449 E:0.94`PF00560.30 LRR_1 Leucine Rich Repeat 436-458 E:0.045`PF13855.3 LRR_8 Leucine rich repeat 483-544 E:2.5e-07`PF13516.3 LRR_6 Leucine Rich repeat 508-522 E:0.83	LRR receptor-like serine/threonine-protein kinase EFR	PASA_cluster_90591	5.05668	PF07714.14^Pkinase_Tyr^Protein tyrosine kinase^308-464^E:2.1e-30`PF00069.22^Pkinase^Protein kinase domain^309-462^E:2.1e-33	Probable receptor-like protein kinase At1g67000	PASA_cluster_113581	5.35309	PF08263.9^LRRNT_2^Leucine rich repeat N-terminal domain^15-52^E:1.3e-06`PF08263.9^LRRNT_2^Leucine rich repeat N-terminal domain^94-104^E:2600`PF03181.12^BURP^BURP domain^459-666^E:5.7e-73`PF08263.9^LRRNT_2^Leucine rich repeat N-terminal domain^674-699^E:0.00048	BURP domain-containing protein 3	PASA_cluster_83721	5.7446	.
PASA_cluster_67670	5.03537	PF14364.3 DUF4408 Domain of unknown function (DUF4408) 63-88 E:7.3e-07		PASA_cluster_120374	5.03971	PF13774.3^Longin^Regulated-SNARE-like domain^36-139^E:1.6e-18`PF00957.18^Synaptobrevin^Synaptobrevin^154-235^E:4.1e-18	25.3 kDa vesicle transport protein	PASA_cluster_152492	5.34984	PF01370.18^Epimerase^NAD dependent epimerase/dehydratase family^17-210^E:5.9e-21`PF01073.16^3Beta_HSD^3-beta hydroxysteroid dehydrogenase/isomerase family^19-176^E:2e-14`PF16363.2^GDP_Man_Dehyd^GDP-mannose 4,6 dehydratase^19-207^E:1.7e-07`PF13460.3^NAD_binding_10^NAD(P)H-binding^21-190^E:1.3e-08`PF07993.9^NAD_binding_4^Male sterility protein^66-200^E:7.6e-08	Vestitone reductase	PASA_cluster_109061	5.7427	PF00106.22^adh_short^short chain dehydrogenase^9-115^E:1.7e-20`PF08659.7^KR^KR domain^11-86^E:9.5e-06`PF13561.3^adh_short_C2^Enoyl-(Acyl carrier protein) reductase^15-117^E:1.5e-19`PF00106.22^adh_short^short chain dehydrogenase^123-310^E:2e-48`PF08659.7^KR^KR domain^125-234^E:3.6e-07`PF13561.3^adh_short_C2^Enoyl-(Acyl carrier protein) reductase^129-370^E:1e-60	Secoisolariciresinol dehydrogenase
PASA_cluster_144650	5.03304	.		PASA_cluster_79013	5.02171	.	Putative F-box protein At5g55150	PASA_cluster_144630	5.33318	.	Putative ATPase N2B	PASA_cluster_2337	5.68797	PF08263.9^LRRNT_2^Leucine rich repeat N-terminal domain^57-95^E:1.5e-09`PF00560.30^LRR_1^Leucine Rich Repeat^149-171^E:0.63`PF00560.30^LRR_1^Leucine Rich Repeat^197-219^E:1.2	Probable LRR receptor-like serine/threonine-protein kinase At3g47570
PASA_cluster_1925	5.00993	.	Heme-binding-like protein At3g10130, chloroplastic	PASA_cluster_112193	5.0181	PF10409.6^PTEN_C2^C2 domain of PTEN tumour-suppressor protein^199-338^E:3.4e-30`PF02181.20^FH2^Formin Homology 2 Domain^818-1127^E:9.8e-101	Formin-like protein 14	PASA_cluster_102570	5.31205	.	Proline-rich receptor-like protein kinase PERK4	PASA_cluster_90591	5.68212	PF07714.14^Pkinase_Tyr^Protein tyrosine kinase^308-464^E:2.1e-30`PF00069.22^Pkinase^Protein kinase domain^309-462^E:2.1e-33	Probable receptor-like protein kinase At1g67000
PASA_cluster_125010	5.00646	PF13968.3 DUF4220 Domain of unknown function (DUF4220) 68-263 E:3.3e-36		PASA_cluster_12185	5.008	PF03105.16^SPX^SPX domain^1-36^E:1e-09`PF03105.16^SPX^SPX domain^116-169^E:1.2e-11	SPX domain-containing protein 2	PASA_cluster_30904	5.30689	.		PASA_cluster_96800	5.68123	PF00432.18^Prenyltrans^Prenyltransferase and squalene oxidase repeat^145-160^E:0.35`PF01397.18^Terpene_synth^Terpene synthase, N-terminal domain^279-484^E:6e-51`PF03936.13^Terpene_synth_C^Terpene synthase family, metal binding domain^528-680^E:9e-23	Ent-copalyl diphosphate synthase, chloroplastic
PASA_cluster_143207	4.9971	PF13673.4 Acetyltransf_10 Acetyltransferase (GNAT) domain 39-139 E:5.8e-14`PF00583.22 Acetyltransf_1 Acetyltransferase (GNAT) family 54-133 E:8.5e-19`PF13508.4 Acetyltransf_7 Acetyltransferase (GNAT) domain 59-133 E:1.2e-11`PF08445.7 FR47 FR47-like protein 77-136 E:1.7e-06`PF13420.4 Acetyltransf_4 Acetyltransferase (GNAT) domain 88-139 E:9.5e-08	Probable N-acetyltransferase san	PASA_cluster_18348	4.98923	PF00385.21^Chromo^Chromo (CHRromatin Organisation MOdifier) domain^133-165^E:1.2e-05		PASA_cluster_116241	5.30581	.	Peptidyl-prolyl cis-trans isomerase FKBP42	PASA_cluster_125924	5.67922	PF00232.15^Glyco_hydro_1^Glycosyl hydrolase family 1^55-530^E:1.4e-152	Beta-glucosidase 24
PASA_cluster_83604	4.99227	.		PASA_cluster_89852	4.98389	.	Ubiquitin-like protein ATG12	PASA_cluster_15815	5.29959	.	CRS2-associated factor 2, mitochondrial	PASA_cluster_143207	5.6369	PF13673.4^Acetyltransf_10^Acetyltransferase (GNAT) domain^39-139^E:5.8e-14`PF00583.22^Acetyltransf_1^Acetyltransferase (GNAT) family^54-133^E:8.5e-19`PF13508.4^Acetyltransf_7^Acetyltransferase (GNAT) domain^59-133^E:1.2e-11`PF08445.7^FR47^FR47-like protein^77-136^E:1.7e-06`PF13420.4^Acetyltransf_4^Acetyltransferase (GNAT) domain^88-139^E:9.5e-08	Probable N-acetyltransferase san
PASA_cluster_157576	4.95614	PF01535.17 PPR PPR repeat 13-39 E:0.0003`PF01535.17 PPR PPR repeat 41-70 E:1.7e-06`PF01535.17 PPR PPR repeat 115-142 E:0.00016`PF13041.3 PPR_2 PPR repeat family 141-187 E:2.3e-09`PF13812.3 PPR_3 Pentatricopeptide repeat domain 141-187 E:6.2e-05`PF01535.17 PPR PPR repeat 144-170 E:1.1e-05`PF01535.17 PPR PPR repeat 178-204 E:0.86`PF12854.4 PPR_1 PPR repeat 208-239 E:3.2e-06`PF01535.17 PPR PPR repea…	Pentatricopeptide repeat-containing protein At4g21065	PASA_cluster_86209	4.9744	.		PASA_cluster_30051	5.28991	.	Proton pump-interactor 1	PASA_cluster_21028	5.61078	PF05678.11^VQ^VQ motif^55-80^E:3.7e-11	VQ motif-containing protein 29 {ECO:0000303|PubMed:22535423}
PASA_cluster_4261	4.94221	.	Probable disease resistance protein At5g43740	PASA_cluster_99133	4.97243	.		PASA_cluster_128744	5.25026	PF00291.22^PALP^Pyridoxal-phosphate dependent enzyme^12-216^E:2.9e-52	Bifunctional L-3-cyanoalanine synthase/cysteine synthase D2	PASA_cluster_157554	5.60992	.
PASA_cluster_19702	4.91712	.		PASA_cluster_91817	4.9661	PF00931.19^NB-ARC^NB-ARC domain^43-273^E:1.3e-60	Disease resistance protein RPM1	PASA_cluster_37726	5.2334	PF14380.3^WAK_assoc^Wall-associated receptor kinase C-terminal^176-255^E:2.2e-16	Probable serine/threonine-protein kinase At1g18390	PASA_cluster_49181	5.59841	PF16135.2^Jas^TPL-binding domain in jasmonate signalling^91-144^E:5.4e-06	Ninja-family protein mc410
PASA_cluster_61949	4.91377	PF02045.12 CBFB_NFYA CCAAT-binding transcription factor (CBF-B/NF-YA) subunit B 12-67 E:7.5e-25	Nuclear transcription factor Y subunit A-2	PASA_cluster_92931	4.95337	PF12937.4^F-box-like^F-box-like^46-85^E:1.3e-06`PF00646.30^F-box^F-box domain^46-85^E:0.00082		PASA_cluster_122262	5.21725	PF00067.19^p450^Cytochrome P450^82-495^E:1.3e-84	Cytokinin hydroxylase	PASA_cluster_90953	5.56814	PF06093.10^Spt4^Spt4/RpoE2 zinc finger^25-101^E:8.6e-33	Transcription elongation factor SPT4 homolog 2
PASA_cluster_90591	4.9056	PF07714.14 Pkinase_Tyr Protein tyrosine kinase 308-464 E:2.1e-30`PF00069.22 Pkinase Protein kinase domain 309-462 E:2.1e-33	Probable receptor-like protein kinase At1g67000	PASA_cluster_92054	4.94293	PF00254.25^FKBP_C^FKBP-type peptidyl-prolyl cis-trans isomerase^94-152^E:3.9e-05	Peptidyl-prolyl cis-trans isomerase FKBP20-2, chloroplastic {ECO:0000303|PubMed:15047905}	PASA_cluster_141810	5.21375	PF11976.5^Rad60-SLD^Ubiquitin-2 like Rad60 SUMO-like^1-71^E:3e-17`PF00240.20^ubiquitin^Ubiquitin family^3-74^E:1.4e-34`PF13881.3^Rad60-SLD_2^Ubiquitin-2 like Rad60 SUMO-like^11-71^E:0.01`PF14560.3^Ubiquitin_2^Ubiquitin-like domain^12-69^E:1.2e-05`PF00240.20^ubiquitin^Ubiquitin family^79-105^E:5.4e-06	Polyubiquitin	PASA_cluster_143206	5.55632	.
PASA_cluster_86209	4.90324	.		PASA_cluster_86901	4.91678	.		PASA_cluster_125924	5.18611	PF00232.15^Glyco_hydro_1^Glycosyl hydrolase family 1^55-530^E:1.4e-152	Beta-glucosidase 24	PASA_cluster_17208	5.53789	.	Inorganic pyrophosphatase 1
PASA_cluster_128744	4.89828	PF00291.22 PALP Pyridoxal-phosphate dependent enzyme 12-216 E:2.9e-52	Bifunctional L-3-cyanoalanine synthase/cysteine synthase D2	PASA_cluster_30765	4.9157	.		PASA_cluster_73671	5.17784	.		PASA_cluster_99444	5.52012	PF13833.3^EF-hand_8^EF-hand domain pair^60-94^E:3.3e-05`PF13202.3^EF-hand_5^EF hand^73-94^E:0.088
PASA_cluster_124049	4.89116	PF08100.8 Dimerisation Dimerisation domain 27-77 E:2.8e-06`PF00891.15 Methyltransf_2 O-methyltransferase 122-232 E:2.5e-18	Flavone 3'-O-methyltransferase 1	PASA_cluster_10525	4.82769	PF00909.18^Ammonium_transp^Ammonium Transporter Family^2-422^E:1.8e-127	Ammonium transporter 1 member 3	PASA_cluster_35897	5.16349	.		PASA_cluster_63501	5.50207	PF06813.10^Nodulin-like^Nodulin-like^20-167^E:2.7e-46	Protein NUCLEAR FUSION DEFECTIVE 4 {ECO:0000303|PubMed:16698901}
PASA_cluster_26988	4.87613	.	Pentatricopeptide repeat-containing protein At2g15820, chloroplastic	PASA_cluster_30170	4.81566	PF13456.3^RVT_3^Reverse transcriptase-like^76-127^E:5.1e-08	Putative ribonuclease H protein At1g65750	PASA_cluster_17146	5.15797	PF00043.22^GST_C^Glutathione S-transferase, C-terminal domain^31-107^E:8.1e-09`PF13410.3^GST_C_2^Glutathione S-transferase, C-terminal domain^39-104^E:3.9e-06	Probable glutathione S-transferase	PASA_cluster_44206	5.45652	.	IST1-like protein
PASA_cluster_115326	4.86971	.		PASA_cluster_10324	4.81499	PF00188.23^CAP^Cysteine-rich secretory protein family^33-151^E:6.8e-24	Basic form of pathogenesis-related protein 1	PASA_cluster_30545	5.15612	.	Zinc finger BED domain-containing protein RICESLEEPER 2	PASA_cluster_74463	5.44006	PF07690.13^MFS_1^Major Facilitator Superfamily^1-130^E:1.1e-08	Putative glycerol-3-phosphate transporter 5
PASA_cluster_2528	4.85202	.	Aladin {ECO:0000303|PubMed:21189294}	PASA_cluster_2528	4.80268	.	Aladin {ECO:0000303|PubMed:21189294}	PASA_cluster_24595	5.15295	PF04654.9^DUF599^Protein of unknown function, DUF599^42-252^E:5e-79		PASA_cluster_43672	5.43735	PF00704.25^Glyco_hydro_18^Glycosyl hydrolases family 18^13-111^E:1.3e-08`PF00704.25^Glyco_hydro_18^Glycosyl hydrolases family 18^117-247^E:1.4e-08`PF00704.25^Glyco_hydro_18^Glycosyl hydrolases family 18^253-375^E:2e-09	Acidic endochitinase
PASA_cluster_144780	4.83597	PF04116.10 FA_hydroxylase Fatty acid hydroxylase superfamily 135-270 E:5.9e-20`PF12076.5 Wax2_C WAX2 C-terminal domain 449-612 E:1.1e-73	Protein ECERIFERUM 1	PASA_cluster_104173	4.7746	.	Glycine-rich RNA-binding protein blt801 {ECO:0000250|UniProtKB:Q03250, ECO:0000303|PubMed:8639753}	PASA_cluster_18023	5.13807	PF00194.18^Carb_anhydrase^Eukaryotic-type carbonic anhydrase^48-274^E:4.5e-45	Alpha carbonic anhydrase 7	PASA_cluster_121675	5.39235	PF03181.12^BURP^BURP domain^1-121^E:1.8e-44	BURP domain protein RD22 {ECO:0000303|PubMed:9790599}
PASA_cluster_61548	4.81935	.	Haloacid dehalogenase-like hydrolase domain-containing protein At3g48420	PASA_cluster_74497	4.76226	PF08263.9^LRRNT_2^Leucine rich repeat N-terminal domain^47-85^E:4.3e-12`PF00560.30^LRR_1^Leucine Rich Repeat^139-161^E:0.17`PF13855.3^LRR_8^Leucine rich repeat^412-471^E:2e-07`PF13516.3^LRR_6^Leucine Rich repeat^435-449^E:0.94`PF00560.30^LRR_1^Leucine Rich Repeat^436-458^E:0.045`PF13855.3^LRR_8^Leucine rich repeat^483-544^E:2.5e-07`PF13516.3^LRR_6^Leucine Rich repeat^508-522^E:0.83	LRR receptor-like serine/threonine-protein kinase EFR	PASA_cluster_21413	5.13389	PF03083.13^MtN3_slv^Sugar efflux transporter for intercellular exchange^38-123^E:6.2e-22`PF03083.13^MtN3_slv^Sugar efflux transporter for intercellular exchange^159-243^E:4.7e-29	Bidirectional sugar transporter SWEET10 {ECO:0000303|PubMed:21107422}	PASA_cluster_50253	5.38762	.	Aladin {ECO:0000303|PubMed:21189294}
PASA_cluster_113582	4.80883	PF03181.12 BURP BURP domain 119-326 E:9.2e-74	BURP domain-containing protein 3	PASA_cluster_123651	4.7573	PF01433.17^Peptidase_M1^Peptidase family M1^25-154^E:1.2e-23	Aminopeptidase M1	PASA_cluster_90591	5.12978	PF07714.14^Pkinase_Tyr^Protein tyrosine kinase^308-464^E:2.1e-30`PF00069.22^Pkinase^Protein kinase domain^309-462^E:2.1e-33	Probable receptor-like protein kinase At1g67000	PASA_cluster_47870	5.38227	.
PASA_cluster_74500	4.79317	PF07714.14 Pkinase_Tyr Protein tyrosine kinase 2-116 E:1.4e-20`PF00069.22 Pkinase Protein kinase domain 11-184 E:2.3e-24	Putative receptor-like protein kinase At3g47110	PASA_cluster_18341	4.75176	.	Retrovirus-related Pol polyprotein from transposon TNT 1-94	PASA_cluster_159464	5.12108	PF00931.19^NB-ARC^NB-ARC domain^152-355^E:1.1e-40	Putative disease resistance RPP13-like protein 1	PASA_cluster_118043	5.37386	.
PASA_cluster_27668	4.78861	.		PASA_cluster_581	4.75045	.	Putative disease resistance protein At3g14460	PASA_cluster_122474	5.11781	.		PASA_cluster_4838	5.3738	PF14380.3^WAK_assoc^Wall-associated receptor kinase C-terminal^164-255^E:4.9e-15`PF07714.14^Pkinase_Tyr^Protein tyrosine kinase^333-600^E:4e-39`PF00069.22^Pkinase^Protein kinase domain^334-599^E:3.4e-40	Probable receptor-like protein kinase At1g67000
PASA_cluster_111670	4.77722	PF00201.15 UDPGT UDP-glucoronosyl and UDP-glucosyl transferase 2-109 E:1.3e-20	7-deoxyloganetic acid glucosyltransferase	PASA_cluster_23640	4.72006	PF03083.13^MtN3_slv^Sugar efflux transporter for intercellular exchange^45-127^E:5.7e-21	Bidirectional sugar transporter SWEET2a	PASA_cluster_35786	5.11648	PF04969.13^CS^CS domain^77-168^E:8.2e-05`PF00011.18^HSP20^Hsp20/alpha crystallin family^79-182^E:2.7e-31	17.5 kDa class I heat shock protein	PASA_cluster_105202	5.3723	.
PASA_cluster_159351	4.77553	PF00033.16 Cytochrome_B Cytochrome b/b6/petB 24-211 E:1.8e-80`PF13631.3 Cytochrom_B_N_2 Cytochrome b(N-terminal)/b6/petB 94-260 E:5.6e-38`PF00032.14 Cytochrom_B_C Cytochrome b(C-terminal)/b6/petD 265-366 E:1.2e-30	Cytochrome b	PASA_cluster_89821	4.71965	.		PASA_cluster_159466	5.11322	PF00931.19^NB-ARC^NB-ARC domain^1-219^E:1e-41	Putative disease resistance RPP13-like protein 1	PASA_cluster_107757	5.36935	PF00067.19^p450^Cytochrome P450^4-125^E:3.7e-24	Cytokinin hydroxylase
PASA_cluster_116215	4.77286	PF04862.9 DUF642 Protein of unknown function (DUF642) 27-183 E:1.9e-64`PF04862.9 DUF642 Protein of unknown function (DUF642) 194-361 E:2.4e-13		PASA_cluster_88365	4.71812	PF06337.9^DUSP^DUSP domain^38-142^E:1.1e-25`PF00443.26^UCH^Ubiquitin carboxyl-terminal hydrolase^305-346^E:4.3e-12	Ubiquitin carboxyl-terminal hydrolase 5	PASA_cluster_101760	5.11113	.		PASA_cluster_112664	5.36778	PF00069.22^Pkinase^Protein kinase domain^25-176^E:3.3e-33`PF07714.14^Pkinase_Tyr^Protein tyrosine kinase^26-175^E:1.3e-16`PF00069.22^Pkinase^Protein kinase domain^283-414^E:2.2e-21	Cyclin-dependent kinase F-1
PASA_cluster_140945	4.76653	PF07716.12 bZIP_2 Basic region leucine zipper 171-193 E:6e-05	Transcription factor PERIANTHIA	PASA_cluster_45617	4.71768	PF03140.12^DUF247^Plant protein of unknown function^41-467^E:1.6e-95	UPF0481 protein At3g47200	PASA_cluster_20290	5.10803	PF00560.30^LRR_1^Leucine Rich Repeat^15-34^E:1`PF13855.3^LRR_8^Leucine rich repeat^60-119^E:3.4e-10`PF00560.30^LRR_1^Leucine Rich Repeat^60-82^E:0.26`PF00069.22^Pkinase^Protein kinase domain^226-443^E:2.8e-41`PF07714.14^Pkinase_Tyr^Protein tyrosine kinase^228-484^E:7.1e-41	Probable LRR receptor-like serine/threonine-protein kinase At3g47570	PASA_cluster_91195	5.35589	PF05678.11^VQ^VQ motif^57-82^E:1e-11
PASA_cluster_48043	4.73962	PF12854.4 PPR_1 PPR repeat 200-222 E:5.5e-06`PF01535.17 PPR PPR repeat 206-235 E:0.012`PF13812.3 PPR_3 Pentatricopeptide repeat domain 233-272 E:0.0001`PF12854.4 PPR_1 PPR repeat 235-266 E:1.9e-09`PF13041.3 PPR_2 PPR repeat family 238-286 E:7.8e-15`PF01535.17 PPR PPR repeat 241-271 E:1.5e-06`PF12854.4 PPR_1 PPR repeat 269-302 E:1.3e-08`PF13041.3 PPR_2 PPR repeat family 274-320 E:2.4e-13`PF13812.3…	Pentatricopeptide repeat-containing protein At5g65560	PASA_cluster_100510	4.67459	PF07534.13^TLD^TLD^65-128^E:1.4e-07		PASA_cluster_92931	5.10241	PF12937.4^F-box-like^F-box-like^46-85^E:1.3e-06`PF00646.30^F-box^F-box domain^46-85^E:0.00082		PASA_cluster_111518	5.34305	.
PASA_cluster_28889	4.73852	PF00168.27 C2 C2 domain 5-110 E:1.5e-14	Protein SRC2 {ECO:0000305}	PASA_cluster_115164	4.66857	.		PASA_cluster_99444	5.10139	PF13833.3^EF-hand_8^EF-hand domain pair^60-94^E:3.3e-05`PF13202.3^EF-hand_5^EF hand^73-94^E:0.088		PASA_cluster_82844	5.34069	.
PASA_cluster_24595	4.71195	PF04654.9 DUF599 Protein of unknown function, DUF599 42-252 E:5e-79		PASA_cluster_11227	4.66613	PF00083.21^Sugar_tr^Sugar (and other) transporter^84-369^E:1.8e-57`PF07690.13^MFS_1^Major Facilitator Superfamily^101-364^E:1e-15	Probable plastidic glucose transporter 1	PASA_cluster_102705	5.09691	.		PASA_cluster_27787	5.32805	PF00931.19^NB-ARC^NB-ARC domain^175-425^E:4.2e-51`PF05729.9^NACHT^NACHT domain^182-326^E:4e-07	Disease resistance protein At4g27190
PASA_cluster_89851	4.71147	PF00249.28 Myb_DNA-binding Myb-like DNA-binding domain 33-80 E:3e-19`PF13921.3 Myb_DNA-bind_6 Myb-like DNA-binding domain 36-95 E:2e-13	Transcription factor MYB23	PASA_cluster_134574	4.66405	.		PASA_cluster_118043	5.09346	.		PASA_cluster_49936	5.30893	.
PASA_cluster_100510	4.70452	PF07534.13 TLD TLD 65-128 E:1.4e-07		PASA_cluster_125924	4.65915	PF00232.15^Glyco_hydro_1^Glycosyl hydrolase family 1^55-530^E:1.4e-152	Beta-glucosidase 24	PASA_cluster_148341	5.07026	PF13676.3^TIR_2^TIR domain^2-80^E:4e-10`PF01582.17^TIR^TIR domain^3-114^E:1.6e-38	Disease resistance protein RLM3 {ECO:0000305}	PASA_cluster_150401	5.3073	PF00069.22^Pkinase^Protein kinase domain^43-251^E:1.6e-45`PF07714.14^Pkinase_Tyr^Protein tyrosine kinase^46-246^E:6.9e-44	L-type lectin-domain containing receptor kinase IV.2
PASA_cluster_95349	4.70279	PF08263.9 LRRNT_2 Leucine rich repeat N-terminal domain 35-73 E:9.3e-12`PF00560.30 LRR_1 Leucine Rich Repeat 175-197 E:1`PF13855.3 LRR_8 Leucine rich repeat 399-458 E:1.7e-07`PF13855.3 LRR_8 Leucine rich repeat 544-603 E:2.7e-10`PF00560.30 LRR_1 Leucine Rich Repeat 569-588 E:0.49`PF13516.3 LRR_6 Leucine Rich repeat 591-606 E:1.7`PF00069.22 Pkinase Protein kinase domain 712-940 E:5.6e-40`PF07714.1…	Probable LRR receptor-like serine/threonine-protein kinase At3g47570	PASA_cluster_24595	4.6495	PF04654.9^DUF599^Protein of unknown function, DUF599^42-252^E:5e-79		PASA_cluster_141535	5.05187	PF08263.9^LRRNT_2^Leucine rich repeat N-terminal domain^29-68^E:1.9e-07`PF13855.3^LRR_8^Leucine rich repeat^160-218^E:2.4e-07`PF13516.3^LRR_6^Leucine Rich repeat^183-197^E:1.7`PF13855.3^LRR_8^Leucine rich repeat^225-267^E:1e-08`PF13516.3^LRR_6^Leucine Rich repeat^255-267^E:0.83`PF00560.30^LRR_1^Leucine Rich Repeat^256-271^E:1.1`PF00560.30^LRR_1^Leucine Rich Repeat^386-408^E:0.82`PF13855.3^LRR_8^L…	LRR receptor-like serine/threonine-protein kinase GSO1	PASA_cluster_30051	5.3072	.	Proton pump-interactor 1
PASA_cluster_77833	4.69402	PF01436.18 NHL NHL repeat 136-160 E:0.0001		PASA_cluster_74500	4.6431	PF07714.14^Pkinase_Tyr^Protein tyrosine kinase^2-116^E:1.4e-20`PF00069.22^Pkinase^Protein kinase domain^11-184^E:2.3e-24	Putative receptor-like protein kinase At3g47110	PASA_cluster_70194	5.05166	PF00646.30^F-box^F-box domain^95-132^E:1.7e-08	F-box/kelch-repeat protein At5g15710	PASA_cluster_153885	5.30639	PF00067.19^p450^Cytochrome P450^60-521^E:5e-101	Cytochrome P450 82C4
PASA_cluster_12185	4.65245	PF03105.16 SPX SPX domain 1-36 E:1e-09`PF03105.16 SPX SPX domain 116-169 E:1.2e-11	SPX domain-containing protein 2	PASA_cluster_358	4.63785	PF00314.14^Thaumatin^Thaumatin family^31-229^E:1.8e-65	Osmotin-like protein OSM34	PASA_cluster_95018	5.00217	PF02469.19^Fasciclin^Fasciclin domain^71-203^E:2.6e-19`PF02469.19^Fasciclin^Fasciclin domain^335-467^E:7.3e-19`PF02469.19^Fasciclin^Fasciclin domain^581-714^E:6.5e-18`PF02469.19^Fasciclin^Fasciclin domain^815-947^E:1.3e-16	Fasciclin-like arabinogalactan protein 12	PASA_cluster_41335	5.29016	.
PASA_cluster_30545	4.64982	.	Zinc finger BED domain-containing protein RICESLEEPER 2	PASA_cluster_115163	4.63705	.		PASA_cluster_86209	4.99641	.		PASA_cluster_156071	5.27688	.
PASA_cluster_82844	4.63102	.		PASA_cluster_144650	4.62461	.		PASA_cluster_581	4.99606	.	Putative disease resistance protein At3g14460	PASA_cluster_76691	5.26601	PF00106.22^adh_short^short chain dehydrogenase^18-209^E:3.8e-51`PF08659.7^KR^KR domain^20-176^E:2.3e-12`PF13561.3^adh_short_C2^Enoyl-(Acyl carrier protein) reductase^24-263^E:2.5e-58`PF00106.22^adh_short^short chain dehydrogenase^256-444^E:8e-49`PF08659.7^KR^KR domain^259-410^E:1.5e-11`PF13561.3^adh_short_C2^Enoyl-(Acyl carrier protein) reductase^262-503^E:1.1e-63	Secoisolariciresinol dehydrogenase
PASA_cluster_19835	4.61457	.	E3 ubiquitin-protein ligase HOS1	PASA_cluster_45251	4.5989	.	Indole-3-acetic acid-induced protein ARG2	PASA_cluster_6624	4.9858	.	Chitin elicitor receptor kinase 1	PASA_cluster_155760	5.26454	PF12678.4^zf-rbx1^RING-H2 zinc finger domain^75-120^E:8.8e-10`PF13639.3^zf-RING_2^Ring finger domain^77-120^E:6.8e-13`PF13923.3^zf-C3HC4_2^Zinc finger, C3HC4 type (RING finger)^77-119^E:7.4e-09`PF17123.2^zf-RING_11^RING-like zinc finger^77-106^E:1.3e-07`PF00097.22^zf-C3HC4^Zinc finger, C3HC4 type (RING finger)^78-119^E:5.2e-07`PF13445.3^zf-RING_UBOX^RING-type zinc-finger^78-117^E:0.0015	Vacuolar protein sorting-associated protein 2 homolog 1
PASA_cluster_17023	4.59583	PF00076.19 RRM_1 RNA recognition motif. (a.k.a. RRM, RBD, or RNP domain) 32-102 E:4.9e-23	31 kDa ribonucleoprotein, chloroplastic	PASA_cluster_119496	4.59485	PF01582.17^TIR^TIR domain^15-181^E:2.8e-50`PF13676.3^TIR_2^TIR domain^17-114^E:2.2e-11`PF00931.19^NB-ARC^NB-ARC domain^194-448^E:1.1e-31`PF07725.9^LRR_3^Leucine Rich Repeat^601-620^E:2.5e-07	TMV resistance protein N	PASA_cluster_17145	4.98066	PF02798.17^GST_N^Glutathione S-transferase, N-terminal domain^4-75^E:1.2e-19`PF13417.3^GST_N_3^Glutathione S-transferase, N-terminal domain^6-80^E:8.5e-18`PF13409.3^GST_N_2^Glutathione S-transferase, N-terminal domain^11-75^E:2.1e-14`PF00043.22^GST_C^Glutathione S-transferase, C-terminal domain^104-190^E:1.3e-08`PF13410.3^GST_C_2^Glutathione S-transferase, C-terminal domain^122-187^E:8.9e-06	Probable glutathione S-transferase	PASA_cluster_5690	5.25802	PF03098.12^An_peroxidase^Animal haem peroxidase^52-134^E:1.3e-15	Alpha-dioxygenase 1
PASA_cluster_128957	4.59125	.		PASA_cluster_115324	4.58711	.		PASA_cluster_79013	4.96091	.	Putative F-box protein At5g55150	PASA_cluster_159267	5.23934	.
PASA_cluster_27787	4.59102	PF00931.19 NB-ARC NB-ARC domain 175-425 E:4.2e-51`PF05729.9 NACHT NACHT domain 182-326 E:4e-07	Disease resistance protein At4g27190	PASA_cluster_16209	4.58179	.		PASA_cluster_54235	4.96076	PF00249.28^Myb_DNA-binding^Myb-like DNA-binding domain^13-64^E:6.4e-09`PF14379.3^Myb_CC_LHEQLE^MYB-CC type transfactor, LHEQLE motif^97-141^E:2.8e-18	Protein PHR1-LIKE 1	PASA_cluster_65536	5.21941	PF00197.15^Kunitz_legume^Trypsin and protease inhibitor^26-105^E:2.7e-21	Alpha-amylase/subtilisin inhibitor
PASA_cluster_83257	4.587	.	Chitin elicitor receptor kinase 1	PASA_cluster_186	4.57753	.		PASA_cluster_16331	4.96051	PF04564.12^U-box^U-box domain^6-75^E:2.3e-20	E3 ubiquitin-protein ligase PUB23	PASA_cluster_32298	5.21755	PF01453.21^B_lectin^D-mannose binding lectin^100-191^E:1.5e-24`PF00954.17^S_locus_glycop^S-locus glycoprotein domain^245-312^E:6.3e-09	Putative receptor protein kinase ZmPK1
PASA_cluster_91817	4.53961	PF00931.19 NB-ARC NB-ARC domain 43-273 E:1.3e-60	Disease resistance protein RPM1	PASA_cluster_60236	4.55736	.		PASA_cluster_83258	4.95233	.	Chitin elicitor receptor kinase 1	PASA_cluster_43669	5.21558	PF00704.25^Glyco_hydro_18^Glycosyl hydrolases family 18^5-135^E:1.2e-09	Basic endochitinase
PASA_cluster_114358	4.53477	PF00249.28 Myb_DNA-binding Myb-like DNA-binding domain 14-61 E:7.3e-16`PF13921.3 Myb_DNA-bind_6 Myb-like DNA-binding domain 17-76 E:4.3e-12`PF00249.28 Myb_DNA-binding Myb-like DNA-binding domain 69-110 E:1.3e-13`PF13921.3 Myb_DNA-bind_6 Myb-like DNA-binding domain 70-118 E:7.1e-08	Transcription factor MYB35 {ECO:0000303|PubMed:9839469}	PASA_cluster_20293	4.54091	PF13516.3^LRR_6^Leucine Rich repeat^144-158^E:0.29`PF00560.30^LRR_1^Leucine Rich Repeat^146-163^E:1.6`PF00560.30^LRR_1^Leucine Rich Repeat^170-186^E:0.82`PF00560.30^LRR_1^Leucine Rich Repeat^193-205^E:0.97	TMV resistance protein N	PASA_cluster_28840	4.94858	.		PASA_cluster_80082	5.21404	.
PASA_cluster_99133	4.52567	.		PASA_cluster_18966	4.53769	.	Premnaspirodiene oxygenase	PASA_cluster_44492	4.92878	.	40S ribosomal protein S16	PASA_cluster_48838	5.20724	.	Outer envelope pore protein 24A, chloroplastic
PASA_cluster_125924	4.52257	PF00232.15 Glyco_hydro_1 Glycosyl hydrolase family 1 55-530 E:1.4e-152	Beta-glucosidase 24	PASA_cluster_49044	4.52716	.		PASA_cluster_77641	4.92651	PF00847.17^AP2^AP2 domain^22-74^E:3.2e-13	Ethylene-responsive transcription factor ERF098	PASA_cluster_79013	5.19517	.	Putative F-box protein At5g55150
PASA_cluster_106791	4.51362	.	Protein transport protein Sec61 subunit gamma-2	PASA_cluster_116215	4.52091	PF04862.9^DUF642^Protein of unknown function (DUF642)^27-183^E:1.9e-64`PF04862.9^DUF642^Protein of unknown function (DUF642)^194-361^E:2.4e-13		PASA_cluster_132052	4.91245	.		PASA_cluster_133064	5.18021	PF00903.22^Glyoxalase^Glyoxalase/Bleomycin resistance protein/Dioxygenase superfamily^15-133^E:4.5e-13`PF12681.4^Glyoxalase_2^Glyoxalase-like domain^18-135^E:4.5e-07
PASA_cluster_2035	4.50642	PF00013.26 KH_1 KH domain 49-97 E:2.8e-09`PF00013.26 KH_1 KH domain 161-210 E:2.4e-09`PF07650.14 KH_2 KH domain 162-198 E:0.0001	RNA-binding KH domain-containing protein PEPPER {ECO:0000303|PubMed:16356489}	PASA_cluster_126258	4.51836	.	L-arabinokinase	PASA_cluster_89821	4.90988	.		PASA_cluster_122474	5.16017	.
PASA_cluster_88872	4.47223	.	Proline-rich receptor-like protein kinase PERK1	PASA_cluster_61548	4.51485	.	Haloacid dehalogenase-like hydrolase domain-containing protein At3g48420	PASA_cluster_10979	4.90419	.	RNA polymerase sigma factor sigE, chloroplastic/mitochondrial	PASA_cluster_765	5.14808	.
PASA_cluster_76319	4.47182	.		PASA_cluster_100133	4.50333	PF00069.22^Pkinase^Protein kinase domain^51-142^E:9.3e-16`PF07714.14^Pkinase_Tyr^Protein tyrosine kinase^52-142^E:2.2e-13`PF00069.22^Pkinase^Protein kinase domain^146-251^E:6.8e-22`PF07714.14^Pkinase_Tyr^Protein tyrosine kinase^146-233^E:2.2e-17	Proline-rich receptor-like protein kinase PERK3	PASA_cluster_19835	4.90365	.	E3 ubiquitin-protein ligase HOS1	PASA_cluster_27655	5.13763	PF03936.13^Terpene_synth_C^Terpene synthase family, metal binding domain^10-225^E:4e-24	Ent-copalyl diphosphate synthase, chloroplastic
PASA_cluster_88228	4.45504	.		PASA_cluster_88872	4.48433	.	Proline-rich receptor-like protein kinase PERK1	PASA_cluster_10083	4.88565	PF02458.12^Transferase^Transferase family^5-365^E:6.2e-63	Omega-hydroxypalmitate O-feruloyl transferase	PASA_cluster_102570	5.13584	.	Proline-rich receptor-like protein kinase PERK4
PASA_cluster_115324	4.43876	.		PASA_cluster_2035	4.48358	PF00013.26^KH_1^KH domain^49-97^E:2.8e-09`PF00013.26^KH_1^KH domain^161-210^E:2.4e-09`PF07650.14^KH_2^KH domain^162-198^E:0.0001	RNA-binding KH domain-containing protein PEPPER {ECO:0000303|PubMed:16356489}	PASA_cluster_36813	4.88148	.	Uncharacterized protein At5g19025	PASA_cluster_159265	5.13098	.	Ribosomal protein S1, mitochondrial
PASA_cluster_18348	4.41982	PF00385.21 Chromo Chromo (CHRromatin Organisation MOdifier) domain 133-165 E:1.2e-05		PASA_cluster_54867	4.47654	PF03242.10^LEA_3^Late embryogenesis abundant protein^22-89^E:3.3e-17		PASA_cluster_765	4.87757	.		PASA_cluster_62084	5.12686	.
PASA_cluster_159504	4.4118	.		PASA_cluster_111714	4.46659	.	Probable disease resistance RPP8-like protein 2	PASA_cluster_113582	4.87613	PF03181.12^BURP^BURP domain^119-326^E:9.2e-74	BURP domain-containing protein 3	PASA_cluster_158306	5.10809	PF00413.21^Peptidase_M10^Matrixin^41-196^E:1.9e-47	Metalloendoproteinase 5-MMP {ECO:0000303|PubMed:10574937}
PASA_cluster_52293	4.40354	.		PASA_cluster_89806	4.456	.	Disease resistance protein RPM1	PASA_cluster_76692	4.85875	PF13561.3^adh_short_C2^Enoyl-(Acyl carrier protein) reductase^4-205^E:4.4e-53`PF08659.7^KR^KR domain^4-112^E:1.9e-05`PF00106.22^adh_short^short chain dehydrogenase^5-146^E:1.4e-35	Secoisolariciresinol dehydrogenase	PASA_cluster_77824	5.09563	PF00347.20^Ribosomal_L6^Ribosomal protein L6^12-88^E:7.2e-16	60S ribosomal protein L6, mitochondrial
PASA_cluster_1880	4.40163	PF08030.9 NAD_binding_6 Ferric reductase NAD binding domain 4-98 E:8.1e-22	Respiratory burst oxidase homolog protein A	PASA_cluster_17744	4.45103	PF05368.10^NmrA^NmrA-like family^1-142^E:1.3e-19	Probable pinoresinol-lariciresinol reductase 3	PASA_cluster_46932	4.83107	.		PASA_cluster_101290	5.05823	.
PASA_cluster_104173	4.3836	.	Glycine-rich RNA-binding protein blt801 {ECO:0000250|UniProtKB:Q03250, ECO:0000303|PubMed:8639753}	PASA_cluster_7657	4.44825	.		PASA_cluster_28889	4.82808	PF00168.27^C2^C2 domain^5-110^E:1.5e-14	Protein SRC2 {ECO:0000305}	PASA_cluster_68238	5.05544	PF13921.3^Myb_DNA-bind_6^Myb-like DNA-binding domain^34-67^E:3.3e-05`PF00249.28^Myb_DNA-binding^Myb-like DNA-binding domain^59-102^E:1.8e-14`PF13921.3^Myb_DNA-bind_6^Myb-like DNA-binding domain^63-105^E:1.3e-05	Transcription factor MYB108
PASA_cluster_73283	4.3726	PF01676.15 Metalloenzyme Metalloenzyme superfamily 10-370 E:2.3e-19`PF10143.6 PhosphMutase 2,3-bisphosphoglycerate-independent phosphoglycerate mutase 45-220 E:2.6e-56	2,3-bisphosphoglycerate-independent phosphoglycerate mutase {ECO:0000255|HAMAP-Rule:MF_01402}	PASA_cluster_123282	4.4451	PF08263.9^LRRNT_2^Leucine rich repeat N-terminal domain^39-80^E:3e-11		PASA_cluster_116224	4.82187	PF00931.19^NB-ARC^NB-ARC domain^160-241^E:1.3e-12	Putative disease resistance protein RGA3	PASA_cluster_106149	5.05483	.
PASA_cluster_18341	4.35404	.	Retrovirus-related Pol polyprotein from transposon TNT 1-94	PASA_cluster_98635	4.43174	.		PASA_cluster_41335	4.80539	.		PASA_cluster_60236	5.0468	.
PASA_cluster_88365	4.34891	PF06337.9 DUSP DUSP domain 38-142 E:1.1e-25`PF00443.26 UCH Ubiquitin carboxyl-terminal hydrolase 305-346 E:4.3e-12	Ubiquitin carboxyl-terminal hydrolase 5	PASA_cluster_83604	4.42836	.		PASA_cluster_83604	4.78646	.		PASA_cluster_129768	5.0411	.
PASA_cluster_30170	4.33589	PF13456.3 RVT_3 Reverse transcriptase-like 76-127 E:5.1e-08	Putative ribonuclease H protein At1g65750	PASA_cluster_73283	4.42049	PF01676.15^Metalloenzyme^Metalloenzyme superfamily^10-370^E:2.3e-19`PF10143.6^PhosphMutase^2,3-bisphosphoglycerate-independent phosphoglycerate mutase^45-220^E:2.6e-56	2,3-bisphosphoglycerate-independent phosphoglycerate mutase {ECO:0000255|HAMAP-Rule:MF_01402}	PASA_cluster_148474	4.78502	.		PASA_cluster_101760	5.03217	.
PASA_cluster_86901	4.33208	.		PASA_cluster_27650	4.41687	PF00168.27^C2^C2 domain^7-96^E:2.8e-11	BON1-associated protein 2	PASA_cluster_88228	4.76723	.		PASA_cluster_58370	5.03162	PF10604.6^Polyketide_cyc2^Polyketide cyclase / dehydrase and lipid transport^66-207^E:3e-19`PF03364.17^Polyketide_cyc^Polyketide cyclase / dehydrase and lipid transport^69-177^E:1.7e-05`PF00407.16^Bet_v_1^Pathogenesis-related protein Bet v I family^86-165^E:6.7e-07	Abscisic acid receptor PYL4
PASA_cluster_142220	4.32043	.		PASA_cluster_83597	4.3851	.		PASA_cluster_246	4.75317	.		PASA_cluster_127795	5.01339	.
PASA_cluster_108429	4.29493	PF00632.22 HECT HECT-domain (ubiquitin-transferase) 464-643 E:1.8e-23`PF00069.22 Pkinase Protein kinase domain 688-919 E:8.4e-46`PF07714.14 Pkinase_Tyr Protein tyrosine kinase 689-776 E:1.3e-08`PF07714.14 Pkinase_Tyr Protein tyrosine kinase 786-914 E:1.4e-21	E3 ubiquitin-protein ligase UPL5	PASA_cluster_121902	4.3774	PF02536.11^mTERF^mTERF^38-285^E:6.6e-19`PF02536.11^mTERF^mTERF^275-440^E:1.2e-33		PASA_cluster_44952	4.74989	PF01694.19^Rhomboid^Rhomboid family^2-151^E:2.8e-29	Rhomboid-like protein 11, chloroplastic {ECO:0000303|PubMed:17181860}	PASA_cluster_113552	5.01065	PF01535.17^PPR^PPR repeat^100-124^E:0.24`PF01535.17^PPR^PPR repeat^147-169^E:0.029	Putative pentatricopeptide repeat-containing protein At1g68930
PASA_cluster_37726	4.29194	PF14380.3 WAK_assoc Wall-associated receptor kinase C-terminal 176-255 E:2.2e-16	Probable serine/threonine-protein kinase At1g18390	PASA_cluster_152492	4.36613	PF01370.18^Epimerase^NAD dependent epimerase/dehydratase family^17-210^E:5.9e-21`PF01073.16^3Beta_HSD^3-beta hydroxysteroid dehydrogenase/isomerase family^19-176^E:2e-14`PF16363.2^GDP_Man_Dehyd^GDP-mannose 4,6 dehydratase^19-207^E:1.7e-07`PF13460.3^NAD_binding_10^NAD(P)H-binding^21-190^E:1.3e-08`PF07993.9^NAD_binding_4^Male sterility protein^66-200^E:7.6e-08	Vestitone reductase	PASA_cluster_61949	4.74163	PF02045.12^CBFB_NFYA^CCAAT-binding transcription factor (CBF-B/NF-YA) subunit B^12-67^E:7.5e-25	Nuclear transcription factor Y subunit A-2	PASA_cluster_159338	5.00799	PF03732.14^Retrotrans_gag^Retrotransposon gag protein^81-188^E:2.4e-11
PASA_cluster_58708	4.25896	PF05653.11 Mg_trans_NIPA Magnesium transporter NIPA 1-122 E:1.3e-42	Probable magnesium transporter NIPA7	PASA_cluster_119165	4.36114	.		PASA_cluster_14369	4.71339	.	CASP-like protein 1C2	PASA_cluster_2035	5.00654	PF00013.26^KH_1^KH domain^49-97^E:2.8e-09`PF00013.26^KH_1^KH domain^161-210^E:2.4e-09`PF07650.14^KH_2^KH domain^162-198^E:0.0001	RNA-binding KH domain-containing protein PEPPER {ECO:0000303|PubMed:16356489}
PASA_cluster_111714	4.24965	.	Probable disease resistance RPP8-like protein 2	PASA_cluster_97658	4.35824	PF03140.12^DUF247^Plant protein of unknown function^1-97^E:1.1e-23	UPF0481 protein At3g47200	PASA_cluster_125003	4.68136	PF01471.15^PG_binding_1^Putative peptidoglycan binding domain^55-107^E:1.1e-11`PF00413.21^Peptidase_M10^Matrixin^153-310^E:1.4e-45	Metalloendoproteinase 2-MMP {ECO:0000303|PubMed:10574937}	PASA_cluster_58788	4.99251	.
PASA_cluster_157554	4.23592	.		PASA_cluster_130530	4.35783	.		PASA_cluster_131137	4.68089	PF00931.19^NB-ARC^NB-ARC domain^145-216^E:4.4e-18`PF00931.19^NB-ARC^NB-ARC domain^236-341^E:5.8e-31	Disease resistance protein RPM1	PASA_cluster_5140	4.96773	PF04576.12^Zein-binding^Zein-binding^177-267^E:1.2e-26	Myosin-binding protein 3 {ECO:0000303|PubMed:23995081}
PASA_cluster_45621	4.22652	.		PASA_cluster_98205	4.35628	PF07727.11^RVT_2^Reverse transcriptase (RNA-dependent DNA polymerase)^105-150^E:1.3e-13	Retrovirus-related Pol polyprotein from transposon TNT 1-94	PASA_cluster_52293	4.6793	.		PASA_cluster_134193	4.96076	.
PASA_cluster_98205	4.21947	PF07727.11 RVT_2 Reverse transcriptase (RNA-dependent DNA polymerase) 105-150 E:1.3e-13	Retrovirus-related Pol polyprotein from transposon TNT 1-94	PASA_cluster_58708	4.3562	PF05653.11^Mg_trans_NIPA^Magnesium transporter NIPA^1-122^E:1.3e-42	Probable magnesium transporter NIPA7	PASA_cluster_44206	4.67465	.	IST1-like protein	PASA_cluster_30749	4.95994	PF01582.17^TIR^TIR domain^15-178^E:8.9e-48`PF13676.3^TIR_2^TIR domain^17-118^E:2.4e-13`PF00931.19^NB-ARC^NB-ARC domain^192-332^E:3.4e-14	TMV resistance protein N
PASA_cluster_289	4.21106	PF00201.15 UDPGT UDP-glucoronosyl and UDP-glucosyl transferase 153-297 E:2.3e-24	Anthocyanidin 3-O-glucosyltransferase 1	PASA_cluster_83540	4.35032	.		PASA_cluster_83583	4.65743	.	Putative ATP synthase protein YMF19	PASA_cluster_38905	4.95929	PF00319.15^SRF-TF^SRF-type transcription factor (DNA-binding and dimerisation domain)^10-57^E:1.8e-24`PF01486.14^K-box^K-box region^82-165^E:2.3e-19	Floral homeotic protein DEFICIENS
PASA_cluster_119165	4.20528	.		PASA_cluster_132415	4.3492	.		PASA_cluster_27787	4.6344	PF00931.19^NB-ARC^NB-ARC domain^175-425^E:4.2e-51`PF05729.9^NACHT^NACHT domain^182-326^E:4e-07	Disease resistance protein At4g27190	PASA_cluster_74464	4.95874	PF07714.14^Pkinase_Tyr^Protein tyrosine kinase^35-307^E:1.8e-58`PF00069.22^Pkinase^Protein kinase domain^37-305^E:3.7e-48	Serine/threonine-protein kinase HT1
PASA_cluster_132415	4.19716	.		PASA_cluster_60237	4.33798	.		PASA_cluster_45706	4.62576	.		PASA_cluster_63855	4.94257	.
PASA_cluster_141243	4.19573	.		PASA_cluster_31869	4.3219	PF08263.9^LRRNT_2^Leucine rich repeat N-terminal domain^39-77^E:4.9e-12`PF13516.3^LRR_6^Leucine Rich repeat^126-140^E:0.28`PF13855.3^LRR_8^Leucine rich repeat^251-311^E:4.7e-08`PF00560.30^LRR_1^Leucine Rich Repeat^324-346^E:0.021`PF13855.3^LRR_8^Leucine rich repeat^400-460^E:6.9e-07`PF00560.30^LRR_1^Leucine Rich Repeat^650-671^E:0.39`PF00560.30^LRR_1^Leucine Rich Repeat^813-830^E:0.69`PF08263.9^L…	Receptor-like protein 12	PASA_cluster_86901	4.6081	.		PASA_cluster_12162	4.93677	.
PASA_cluster_26215	4.1417	.		PASA_cluster_19835	4.31697	.	E3 ubiquitin-protein ligase HOS1	PASA_cluster_159351	4.60135	PF00033.16^Cytochrome_B^Cytochrome b/b6/petB^24-211^E:1.8e-80`PF13631.3^Cytochrom_B_N_2^Cytochrome b(N-terminal)/b6/petB^94-260^E:5.6e-38`PF00032.14^Cytochrom_B_C^Cytochrome b(C-terminal)/b6/petD^265-366^E:1.2e-30	Cytochrome b	PASA_cluster_442	4.93271	PF14622.3^Ribonucleas_3_3^Ribonuclease-III-like^42-146^E:3.1e-18`PF00636.23^Ribonuclease_3^Ribonuclease III domain^63-146^E:9.2e-19	Ribonuclease 3-like protein 3
PASA_cluster_121087	4.13153	.	Protein ROOT PRIMORDIUM DEFECTIVE 1	PASA_cluster_57701	4.31599	PF01535.17^PPR^PPR repeat^124-149^E:0.92`PF01535.17^PPR^PPR repeat^191-220^E:0.0013`PF13812.3^PPR_3^Pentatricopeptide repeat domain^249-304^E:3.2e-09`PF13041.3^PPR_2^PPR repeat family^260-305^E:8.6e-09`PF01535.17^PPR^PPR repeat^264-292^E:0.0026`PF13041.3^PPR_2^PPR repeat family^294-343^E:1.1e-12`PF01535.17^PPR^PPR repeat^297-326^E:0.013`PF13812.3^PPR_3^Pentatricopeptide repeat domain^318-376^E:3.…	Pentatricopeptide repeat-containing protein At2g38420, mitochondrial	PASA_cluster_99124	4.5978	PF00011.18^HSP20^Hsp20/alpha crystallin family^135-233^E:2.2e-29	Small heat shock protein, chloroplastic	PASA_cluster_4839	4.92343	PF07714.14^Pkinase_Tyr^Protein tyrosine kinase^5-277^E:2.2e-41`PF00069.22^Pkinase^Protein kinase domain^6-275^E:9.1e-42	Probable receptor-like protein kinase At5g39030
PASA_cluster_11746	4.11239	PF00931.19 NB-ARC NB-ARC domain 170-342 E:7.4e-32	Putative disease resistance protein At1g50180	PASA_cluster_29495	4.2877	.	Probable receptor-like protein kinase At5g39020	PASA_cluster_159364	4.58599	.		PASA_cluster_26357	4.92237	.
PASA_cluster_30588	4.09688	PF00027.26 cNMP_binding Cyclic nucleotide-binding domain 48-135 E:2.1e-07`PF00612.24 IQ IQ calmodulin-binding motif 163-180 E:0.049	Putative cyclic nucleotide-gated ion channel 15	PASA_cluster_37799	4.27818	PF13912.3^zf-C2H2_6^C2H2-type zinc finger^96-120^E:9.4e-14`PF13894.3^zf-C2H2_4^C2H2-type zinc finger^96-118^E:0.00012`PF12874.4^zf-met^Zinc-finger of C2H2 type^96-119^E:0.0033`PF13912.3^zf-C2H2_6^C2H2-type zinc finger^148-173^E:2.1e-13	Zinc finger protein ZAT10	PASA_cluster_111714	4.58417	.	Probable disease resistance RPP8-like protein 2	PASA_cluster_69976	4.91906	.	Putative disease resistance protein RGA3
PASA_cluster_29495	4.08302	.	Probable receptor-like protein kinase At5g39020	PASA_cluster_124049	4.27675	PF08100.8^Dimerisation^Dimerisation domain^27-77^E:2.8e-06`PF00891.15^Methyltransf_2^O-methyltransferase^122-232^E:2.5e-18	Flavone 3'-O-methyltransferase 1	PASA_cluster_135822	4.55668	PF03105.16^SPX^SPX domain^1-33^E:8.5e-09`PF03105.16^SPX^SPX domain^103-162^E:2.1e-11	SPX domain-containing protein 3	PASA_cluster_114341	4.91733	.
PASA_cluster_135972	4.08278	.	Methionine aminopeptidase 1A {ECO:0000255|HAMAP-Rule:MF_03174}	PASA_cluster_101760	4.2481	.		PASA_cluster_118466	4.54951	.		PASA_cluster_57558	4.91494	PF01453.21^B_lectin^D-mannose binding lectin^47-154^E:1.7e-36`PF00954.17^S_locus_glycop^S-locus glycoprotein domain^196-288^E:8.1e-20`PF08276.8^PAN_2^PAN-like domain^313-380^E:1e-16	G-type lectin S-receptor-like serine/threonine-protein kinase RKS1
PASA_cluster_153498	4.04741	PF02518.23 HATPase_c Histidine kinase-, DNA gyrase B-, and HSP90-like ATPase 128-275 E:1.1e-24`PF00204.22 DNA_gyraseB DNA gyrase B 326-495 E:3.5e-55`PF01751.19 Toprim Toprim domain 524-625 E:4.3e-18`PF00986.18 DNA_gyraseB_C DNA gyrase B subunit, carboxyl terminus 668-729 E:2.8e-23	DNA gyrase subunit B, chloroplastic/mitochondrial	PASA_cluster_89851	4.23932	PF00249.28^Myb_DNA-binding^Myb-like DNA-binding domain^33-80^E:3e-19`PF13921.3^Myb_DNA-bind_6^Myb-like DNA-binding domain^36-95^E:2e-13	Transcription factor MYB23	PASA_cluster_30765	4.54936	.		PASA_cluster_18353	4.90727	PF00931.19^NB-ARC^NB-ARC domain^167-425^E:5.8e-51	Disease resistance protein At4g27190
PASA_cluster_116224	4.04148	PF00931.19 NB-ARC NB-ARC domain 160-241 E:1.3e-12	Putative disease resistance protein RGA3	PASA_cluster_30051	4.23356	.	Proton pump-interactor 1	PASA_cluster_96275	4.54121	PF04844.10^Ovate^Transcriptional repressor, ovate^324-381^E:4.8e-24	Transcription repressor OFP7	PASA_cluster_4596	4.89699	.
PASA_cluster_113552	4.03852	PF01535.17 PPR PPR repeat 100-124 E:0.24`PF01535.17 PPR PPR repeat 147-169 E:0.029	Putative pentatricopeptide repeat-containing protein At1g68930	PASA_cluster_115161	4.23164	.		PASA_cluster_61548	4.54065	.	Haloacid dehalogenase-like hydrolase domain-containing protein At3g48420	PASA_cluster_32178	4.88401	PF00190.19^Cupin_1^Cupin^12-155^E:3.9e-16`PF00190.19^Cupin_1^Cupin^196-335^E:1.2e-18	11S globulin seed storage protein 2
PASA_cluster_100133	4.03804	PF00069.22 Pkinase Protein kinase domain 51-142 E:9.3e-16`PF07714.14 Pkinase_Tyr Protein tyrosine kinase 52-142 E:2.2e-13`PF00069.22 Pkinase Protein kinase domain 146-251 E:6.8e-22`PF07714.14 Pkinase_Tyr Protein tyrosine kinase 146-233 E:2.2e-17	Proline-rich receptor-like protein kinase PERK3	PASA_cluster_1925	4.20676	.	Heme-binding-like protein At3g10130, chloroplastic	PASA_cluster_4297	4.53995	PF00931.19^NB-ARC^NB-ARC domain^19-223^E:1.6e-50	Disease resistance protein RGA2	PASA_cluster_23856	4.87986	.
PASA_cluster_38905	3.98171	PF00319.15 SRF-TF SRF-type transcription factor (DNA-binding and dimerisation domain) 10-57 E:1.8e-24`PF01486.14 K-box K-box region 82-165 E:2.3e-19	Floral homeotic protein DEFICIENS	PASA_cluster_159369	4.20197	.		PASA_cluster_105201	4.53015	.		PASA_cluster_75148	4.87228	PF12854.4^PPR_1^PPR repeat^5-36^E:6.6e-08`PF13041.3^PPR_2^PPR repeat family^10-57^E:1.1e-13`PF10037.6^MRP-S27^Mitochondrial 28S ribosomal protein S27^10-78^E:8.8e-07`PF01535.17^PPR^PPR repeat^11-41^E:1.3e-05`PF13812.3^PPR_3^Pentatricopeptide repeat domain^34-88^E:1.4e-07`PF12854.4^PPR_1^PPR repeat^40-71^E:4.3e-12`PF13041.3^PPR_2^PPR repeat family^46-92^E:1.1e-15`PF01535.17^PPR^PPR repeat^46-76^E:…	Pentatricopeptide repeat-containing protein At3g53700, chloroplastic
PASA_cluster_97658	3.97336	PF03140.12 DUF247 Plant protein of unknown function 1-97 E:1.1e-23	UPF0481 protein At3g47200	PASA_cluster_115326	4.19638	.		PASA_cluster_11643	4.50998	PF01471.15^PG_binding_1^Putative peptidoglycan binding domain^70-123^E:5.3e-12`PF00413.21^Peptidase_M10^Matrixin^169-324^E:3.5e-44`PF13582.3^Reprolysin_3^Metallo-peptidase family M12B Reprolysin-like^209-292^E:1.7e-05	Metalloendoproteinase 2-MMP {ECO:0000303|PubMed:10574937}	PASA_cluster_73671	4.85815	.
PASA_cluster_38513	3.96343	PF00410.16 Ribosomal_S8 Ribosomal protein S8 27-150 E:9.7e-22	40S ribosomal protein S15a-1	PASA_cluster_106791	4.18262	.	Protein transport protein Sec61 subunit gamma-2	PASA_cluster_111014	4.50611	PF00226.28^DnaJ^DnaJ domain^70-133^E:5.3e-21	Chaperone protein dnaJ 11, chloroplastic	PASA_cluster_120374	4.85666	PF13774.3^Longin^Regulated-SNARE-like domain^36-139^E:1.6e-18`PF00957.18^Synaptobrevin^Synaptobrevin^154-235^E:4.1e-18	25.3 kDa vesicle transport protein
PASA_cluster_79013	3.95277	.	Putative F-box protein At5g55150	PASA_cluster_159504	4.17907	.		PASA_cluster_2035	4.49635	PF00013.26^KH_1^KH domain^49-97^E:2.8e-09`PF00013.26^KH_1^KH domain^161-210^E:2.4e-09`PF07650.14^KH_2^KH domain^162-198^E:0.0001	RNA-binding KH domain-containing protein PEPPER {ECO:0000303|PubMed:16356489}	PASA_cluster_33663	4.85094	.
PASA_cluster_54349	3.9411	.	U-box domain-containing protein 7	PASA_cluster_27668	4.16532	.		PASA_cluster_76691	4.49198	PF00106.22^adh_short^short chain dehydrogenase^18-209^E:3.8e-51`PF08659.7^KR^KR domain^20-176^E:2.3e-12`PF13561.3^adh_short_C2^Enoyl-(Acyl carrier protein) reductase^24-263^E:2.5e-58`PF00106.22^adh_short^short chain dehydrogenase^256-444^E:8e-49`PF08659.7^KR^KR domain^259-410^E:1.5e-11`PF13561.3^adh_short_C2^Enoyl-(Acyl carrier protein) reductase^262-503^E:1.1e-63	Secoisolariciresinol dehydrogenase	PASA_cluster_83257	4.81432	.	Chitin elicitor receptor kinase 1
PASA_cluster_12135	3.94027	.		PASA_cluster_115162	4.15943	.		PASA_cluster_21497	4.49153	.	Pumilio homolog 4	PASA_cluster_89467	4.81373	PF00197.15^Kunitz_legume^Trypsin and protease inhibitor^28-192^E:3.9e-41	Miraculin
PASA_cluster_30051	3.9289	.	Proton pump-interactor 1	PASA_cluster_111670	4.13788	PF00201.15^UDPGT^UDP-glucoronosyl and UDP-glucosyl transferase^2-109^E:1.3e-20	7-deoxyloganetic acid glucosyltransferase	PASA_cluster_69976	4.48155	.	Putative disease resistance protein RGA3	PASA_cluster_44685	4.8069	PF01476.17^LysM^LysM domain^74-115^E:1.3e-05
PASA_cluster_84795	3.92682	.	Putative ribonuclease H protein At1g65750	PASA_cluster_161627	4.11916	.		PASA_cluster_88872	4.47951	.	Proline-rich receptor-like protein kinase PERK1	PASA_cluster_76950	4.80629	PF05340.9^DUF740^Protein of unknown function (DUF740)^7-94^E:8.2e-08
PASA_cluster_102705	3.91095	.		PASA_cluster_140945	4.09233	PF07716.12^bZIP_2^Basic region leucine zipper^171-193^E:6e-05	Transcription factor PERIANTHIA	PASA_cluster_83586	4.47385	.	Retrovirus-related Pol polyprotein from transposon TNT 1-94	PASA_cluster_109686	4.80607	PF01490.15^Aa_trans^Transmembrane amino acid transporter protein^173-581^E:3.7e-58	Lysine histidine transporter-like 8
PASA_cluster_19189	3.90519	PF00294.21 PfkB pfkB family carbohydrate kinase 82-153 E:3.1e-14	Inositol 3-kinase {ECO:0000305}	PASA_cluster_20290	4.0864	PF00560.30^LRR_1^Leucine Rich Repeat^15-34^E:1`PF13855.3^LRR_8^Leucine rich repeat^60-119^E:3.4e-10`PF00560.30^LRR_1^Leucine Rich Repeat^60-82^E:0.26`PF00069.22^Pkinase^Protein kinase domain^226-443^E:2.8e-41`PF07714.14^Pkinase_Tyr^Protein tyrosine kinase^228-484^E:7.1e-41	Probable LRR receptor-like serine/threonine-protein kinase At3g47570	PASA_cluster_155387	4.46659	.		PASA_cluster_2528	4.80506	.	Aladin {ECO:0000303|PubMed:21189294}
PASA_cluster_69976	3.89862	.	Putative disease resistance protein RGA3	PASA_cluster_9510	4.06568	PF13947.3^GUB_WAK_bind^Wall-associated receptor kinase galacturonan-binding^31-132^E:2.4e-25`PF08488.8^WAK^Wall-associated kinase^180-284^E:2.7e-06`PF07645.12^EGF_CA^Calcium-binding EGF domain^297-328^E:5.2e-07`PF00069.22^Pkinase^Protein kinase domain^408-673^E:4.3e-52`PF07714.14^Pkinase_Tyr^Protein tyrosine kinase^410-674^E:2e-51	Wall-associated receptor kinase-like 8	PASA_cluster_4839	4.46385	PF07714.14^Pkinase_Tyr^Protein tyrosine kinase^5-277^E:2.2e-41`PF00069.22^Pkinase^Protein kinase domain^6-275^E:9.1e-42	Probable receptor-like protein kinase At5g39030	PASA_cluster_54833	4.80035	.
PASA_cluster_126258	3.89329	.	L-arabinokinase	PASA_cluster_28889	4.0432	PF00168.27^C2^C2 domain^5-110^E:1.5e-14	Protein SRC2 {ECO:0000305}	PASA_cluster_86328	4.46352	PF13510.3^Fer2_4^2Fe-2S iron-sulfur cluster binding domain^68-144^E:5.5e-19`PF00111.24^Fer2^2Fe-2S iron-sulfur cluster binding domain^74-133^E:1.1e-09	NADH dehydrogenase [ubiquinone] iron-sulfur protein 1, mitochondrial	PASA_cluster_82285	4.78235	.
PASA_cluster_89806	3.87999	.	Disease resistance protein RPM1	PASA_cluster_46932	4.04193	.		PASA_cluster_121901	4.45152	.	Mitochondrial pyruvate carrier 1 {ECO:0000305}	PASA_cluster_71652	4.77513	PF00067.19^p450^Cytochrome P450^2-408^E:1.3e-87	Cytochrome P450 82C4
PASA_cluster_126752	3.87479	PF00022.16 Actin Actin 23-113 E:6.6e-22	Actin-related protein 7	PASA_cluster_128708	4.04138	.	Abscisic acid receptor PYL4	PASA_cluster_123651	4.44723	PF01433.17^Peptidase_M1^Peptidase family M1^25-154^E:1.2e-23	Aminopeptidase M1	PASA_cluster_42370	4.77487	.
PASA_cluster_111610	3.87308	PF03140.12 DUF247 Plant protein of unknown function 27-387 E:2.4e-89	UPF0481 protein At3g47200	PASA_cluster_27787	4.0332	PF00931.19^NB-ARC^NB-ARC domain^175-425^E:4.2e-51`PF05729.9^NACHT^NACHT domain^182-326^E:4e-07	Disease resistance protein At4g27190	PASA_cluster_136306	4.43553	PF00249.28^Myb_DNA-binding^Myb-like DNA-binding domain^106-150^E:5.2e-12	Transcription factor DIVARICATA	PASA_cluster_30765	4.7695	.
PASA_cluster_28802	3.85801	.		PASA_cluster_45621	4.02399	.		PASA_cluster_91817	4.43538	PF00931.19^NB-ARC^NB-ARC domain^43-273^E:1.3e-60	Disease resistance protein RPM1	PASA_cluster_99387	4.75692	.
PASA_cluster_101760	3.81613	.		PASA_cluster_68890	4.01562	PF04857.17^CAF1^CAF1 family ribonuclease^24-134^E:2.1e-09`PF04857.17^CAF1^CAF1 family ribonuclease^154-244^E:1.6e-07	Probable CCR4-associated factor 1 homolog 5	PASA_cluster_158306	4.42722	PF00413.21^Peptidase_M10^Matrixin^41-196^E:1.9e-47	Metalloendoproteinase 5-MMP {ECO:0000303|PubMed:10574937}	PASA_cluster_107282	4.75373	PF00106.22^adh_short^short chain dehydrogenase^13-180^E:9.7e-30`PF08659.7^KR^KR domain^15-128^E:1e-09`PF13561.3^adh_short_C2^Enoyl-(Acyl carrier protein) reductase^21-102^E:1.5e-15`PF13561.3^adh_short_C2^Enoyl-(Acyl carrier protein) reductase^221-271^E:1.2e-07`PF00106.22^adh_short^short chain dehydrogenase^227-269^E:3.2e-07	Salutaridine reductase {ECO:0000303|PubMed:16968522}
PASA_cluster_123651	3.81486	PF01433.17 Peptidase_M1 Peptidase family M1 25-154 E:1.2e-23	Aminopeptidase M1	PASA_cluster_83583	4.0011	.	Putative ATP synthase protein YMF19	PASA_cluster_36774	4.42083	.		PASA_cluster_144356	4.75085	.	Chitin elicitor receptor kinase 1
PASA_cluster_118043	3.81412	.		PASA_cluster_17910	3.94136	PF03009.14^GDPD^Glycerophosphoryl diester phosphodiesterase family^51-239^E:3.3e-33	Glycerophosphodiester phosphodiesterase GDPD2 {ECO:0000305}	PASA_cluster_81336	4.42	PF00332.15^Glyco_hydro_17^Glycosyl hydrolases family 17^32-352^E:8.3e-94`PF07983.10^X8^X8 domain^380-450^E:3.3e-20	Glucan endo-1,3-beta-glucosidase 12	PASA_cluster_126527	4.74661	.
PASA_cluster_125007	3.80778	PF00931.19 NB-ARC NB-ARC domain 319-593 E:3.7e-31	Disease resistance protein RPP8	PASA_cluster_24929	3.88444	.	Cyclic pyranopterin monophosphate synthase, mitochondrial	PASA_cluster_27706	4.39363	.	Putative ribonuclease H protein At1g65750	PASA_cluster_131137	4.74556	PF00931.19^NB-ARC^NB-ARC domain^145-216^E:4.4e-18`PF00931.19^NB-ARC^NB-ARC domain^236-341^E:5.8e-31	Disease resistance protein RPM1
PASA_cluster_60886	3.80757	.		PASA_cluster_141535	3.88363	PF08263.9^LRRNT_2^Leucine rich repeat N-terminal domain^29-68^E:1.9e-07`PF13855.3^LRR_8^Leucine rich repeat^160-218^E:2.4e-07`PF13516.3^LRR_6^Leucine Rich repeat^183-197^E:1.7`PF13855.3^LRR_8^Leucine rich repeat^225-267^E:1e-08`PF13516.3^LRR_6^Leucine Rich repeat^255-267^E:0.83`PF00560.30^LRR_1^Leucine Rich Repeat^256-271^E:1.1`PF00560.30^LRR_1^Leucine Rich Repeat^386-408^E:0.82`PF13855.3^LRR_8^L…	LRR receptor-like serine/threonine-protein kinase GSO1	PASA_cluster_358	4.37121	PF00314.14^Thaumatin^Thaumatin family^31-229^E:1.8e-65	Osmotin-like protein OSM34	PASA_cluster_53630	4.72654	PF14226.3^DIOX_N^non-haem dioxygenase in morphine synthesis N-terminal^19-84^E:1.2e-14`PF03171.17^2OG-FeII_Oxy^2OG-Fe(II) oxygenase superfamily^172-281^E:8e-20	Gibberellin 2-beta-dioxygenase 2
PASA_cluster_30224	3.80098	.		PASA_cluster_134193	3.8827	.		PASA_cluster_60366	4.35692	.		PASA_cluster_6530	4.72118	PF13041.3^PPR_2^PPR repeat family^222-261^E:3.6e-08`PF01535.17^PPR^PPR repeat^222-250^E:9.8e-06`PF13812.3^PPR_3^Pentatricopeptide repeat domain^222-262^E:1.6e-05`PF13041.3^PPR_2^PPR repeat family^252-302^E:2.9e-15`PF01535.17^PPR^PPR repeat^255-281^E:0.004`PF13812.3^PPR_3^Pentatricopeptide repeat domain^276-332^E:2e-05`PF12854.4^PPR_1^PPR repeat^285-317^E:8.6e-11`PF13041.3^PPR_2^PPR repeat family^…	Pentatricopeptide repeat-containing protein At1g02060, chloroplastic
PASA_cluster_23474	3.78696	.	Putative ribonuclease H protein At1g65750	PASA_cluster_6624	3.85532	.	Chitin elicitor receptor kinase 1	PASA_cluster_26357	4.34529	.		PASA_cluster_111647	4.71695	PF08263.9^LRRNT_2^Leucine rich repeat N-terminal domain^6-58^E:2e-06`PF13516.3^LRR_6^Leucine Rich repeat^89-102^E:0.43`PF08263.9^LRRNT_2^Leucine rich repeat N-terminal domain^345-353^E:16000`PF00560.30^LRR_1^Leucine Rich Repeat^541-563^E:0.0099`PF13516.3^LRR_6^Leucine Rich repeat^705-719^E:0.87	Receptor-like protein 12
PASA_cluster_4839	3.78218	PF07714.14 Pkinase_Tyr Protein tyrosine kinase 5-277 E:2.2e-41`PF00069.22 Pkinase Protein kinase domain 6-275 E:9.1e-42	Probable receptor-like protein kinase At5g39030	PASA_cluster_83752	3.85204	PF02874.20^ATP-synt_ab_N^ATP synthase alpha/beta family, beta-barrel domain^28-94^E:5.2e-19`PF00006.22^ATP-synt_ab^ATP synthase alpha/beta family, nucleotide-binding domain^151-375^E:3.6e-73`PF00306.24^ATP-synt_ab_C^ATP synthase alpha/beta chain, C terminal domain^382-496^E:6.7e-36	ATP synthase subunit alpha, mitochondrial	PASA_cluster_104145	4.34514	.		PASA_cluster_54235	4.71148	PF00249.28^Myb_DNA-binding^Myb-like DNA-binding domain^13-64^E:6.4e-09`PF14379.3^Myb_CC_LHEQLE^MYB-CC type transfactor, LHEQLE motif^97-141^E:2.8e-18	Protein PHR1-LIKE 1
PASA_cluster_116635	3.75733	PF00642.21 zf-CCCH Zinc finger C-x8-C-x5-C-x3-H type (and similar) 137-163 E:1.9e-09`PF14608.3 zf-CCCH_2 RNA-binding, Nab2-type zinc finger 142-162 E:0.045	Protein TIS11	PASA_cluster_40549	3.84907	PF06888.9^Put_Phosphatase^Putative Phosphatase^4-240^E:4.3e-97`PF12710.4^HAD^haloacid dehalogenase-like hydrolase^6-188^E:7.9e-07	Inorganic pyrophosphatase 2	PASA_cluster_143192	4.34162	.		PASA_cluster_123873	4.70897	PF03893.13^Lipase3_N^Lipase 3 N-terminal region^7-65^E:1.2e-12`PF01764.22^Lipase_3^Lipase (class 3)^102-211^E:1.1e-14
PASA_cluster_108430	3.75513	.	E3 ubiquitin-protein ligase UPL5	PASA_cluster_134159	3.83962	.		PASA_cluster_74464	4.34103	PF07714.14^Pkinase_Tyr^Protein tyrosine kinase^35-307^E:1.8e-58`PF00069.22^Pkinase^Protein kinase domain^37-305^E:3.7e-48	Serine/threonine-protein kinase HT1	PASA_cluster_6537	4.70298	PF07714.14^Pkinase_Tyr^Protein tyrosine kinase^115-326^E:8.2e-44`PF00069.22^Pkinase^Protein kinase domain^115-326^E:6e-41	Proline-rich receptor-like protein kinase PERK3
PASA_cluster_78213	3.75457	PF14226.3 DIOX_N non-haem dioxygenase in morphine synthesis N-terminal 62-166 E:4.4e-24`PF03171.17 2OG-FeII_Oxy 2OG-Fe(II) oxygenase superfamily 226-324 E:7.1e-28	Gibberellin 20 oxidase 2	PASA_cluster_37726	3.8374	PF14380.3^WAK_assoc^Wall-associated receptor kinase C-terminal^176-255^E:2.2e-16	Probable serine/threonine-protein kinase At1g18390	PASA_cluster_104173	4.32416	.	Glycine-rich RNA-binding protein blt801 {ECO:0000250|UniProtKB:Q03250, ECO:0000303|PubMed:8639753}	PASA_cluster_35825	4.69205	PF14009.3^DUF4228^Domain of unknown function (DUF4228)^46-193^E:1.3e-19	Uncharacterized protein At1g66480
PASA_cluster_6624	3.75456	.	Chitin elicitor receptor kinase 1	PASA_cluster_35980	3.83139	PF08154.9^NLE^NLE (NUC135) domain^9-69^E:2.9e-13`PF00400.29^WD40^WD domain, G-beta repeat^165-185^E:0.0052`PF00400.29^WD40^WD domain, G-beta repeat^207-244^E:0.0021`PF00400.29^WD40^WD domain, G-beta repeat^249-284^E:8.8e-06`PF00400.29^WD40^WD domain, G-beta repeat^337-369^E:1.1e-08`PF00400.29^WD40^WD domain, G-beta repeat^375-412^E:0.0059`PF00400.29^WD40^WD domain, G-beta repeat^441-475^E:4.9e-05	Notchless protein homolog	PASA_cluster_110730	4.32304	PF00187.16^Chitin_bind_1^Chitin recognition protein^31-63^E:1.5e-07`PF00182.16^Glyco_hydro_19^Chitinase class I^82-226^E:1.2e-41`PF00182.16^Glyco_hydro_19^Chitinase class I^232-279^E:3.8e-10	Endochitinase PR4	PASA_cluster_74462	4.68687	.	Putative glycerol-3-phosphate transporter 1
PASA_cluster_871	3.74715	.	Histone H2AX	PASA_cluster_289	3.82356	PF00201.15^UDPGT^UDP-glucoronosyl and UDP-glucosyl transferase^153-297^E:2.3e-24	Anthocyanidin 3-O-glucosyltransferase 1	PASA_cluster_1880	4.31939	PF08030.9^NAD_binding_6^Ferric reductase NAD binding domain^4-98^E:8.1e-22	Respiratory burst oxidase homolog protein A	PASA_cluster_12135	4.68089	.
PASA_cluster_35191	3.73377	PF13041.3 PPR_2 PPR repeat family 3-49 E:2.3e-07`PF01535.17 PPR PPR repeat 4-34 E:1.8e-06`PF01535.17 PPR PPR repeat 77-103 E:0.0077`PF01535.17 PPR PPR repeat 105-131 E:0.00016`PF01535.17 PPR PPR repeat 136-163 E:0.00016	Pentatricopeptide repeat-containing protein At5g19020, mitochondrial	PASA_cluster_74887	3.82187	.		PASA_cluster_91195	4.31229	PF05678.11^VQ^VQ motif^57-82^E:1e-11		PASA_cluster_430	4.64417	.
PASA_cluster_84297	3.72674	PF02536.11 mTERF mTERF 3-98 E:2.1e-19		PASA_cluster_131137	3.81426	PF00931.19^NB-ARC^NB-ARC domain^145-216^E:4.4e-18`PF00931.19^NB-ARC^NB-ARC domain^236-341^E:5.8e-31	Disease resistance protein RPM1	PASA_cluster_3997	4.3101	PF00690.23^Cation_ATPase_N^Cation transporter/ATPase, N-terminus^96-163^E:2.1e-12`PF00122.17^E1-E2_ATPase^E1-E2 ATPase^183-430^E:7e-48`PF00702.23^Hydrolase^haloacid dehalogenase-like hydrolase^436-758^E:4.4e-18`PF13246.3^Cation_ATPase^Cation transport ATPase (P-type)^491-573^E:3.4e-12`PF00689.18^Cation_ATPase_C^Cation transporting ATPase, C-terminus^829-997^E:9e-48	Putative calcium-transporting ATPase 13, plasma membrane-type	PASA_cluster_82423	4.63924	.
PASA_cluster_11227	3.71908	PF00083.21 Sugar_tr Sugar (and other) transporter 84-369 E:1.8e-57`PF07690.13 MFS_1 Major Facilitator Superfamily 101-364 E:1e-15	Probable plastidic glucose transporter 1	PASA_cluster_82844	3.80581	.		PASA_cluster_156071	4.29751	.		PASA_cluster_2414	4.63683	PF08488.8^WAK^Wall-associated kinase^117-168^E:1.1e-05`PF07645.12^EGF_CA^Calcium-binding EGF domain^242-271^E:1e-09`PF00069.22^Pkinase^Protein kinase domain^351-616^E:1.3e-52`PF07714.14^Pkinase_Tyr^Protein tyrosine kinase^353-617^E:1.5e-50	Wall-associated receptor kinase-like 8
PASA_cluster_83793	3.70414	.		PASA_cluster_61949	3.802	PF02045.12^CBFB_NFYA^CCAAT-binding transcription factor (CBF-B/NF-YA) subunit B^12-67^E:7.5e-25	Nuclear transcription factor Y subunit A-2	PASA_cluster_128957	4.28348	.		PASA_cluster_83624	4.63507	.	Uncharacterized mitochondrial protein AtMg00530
PASA_cluster_1013	3.70391	.		PASA_cluster_8445	3.78975	PF01432.17^Peptidase_M3^Peptidase family M3^335-795^E:2.2e-133	Organellar oligopeptidase A, chloroplastic/mitochondrial	PASA_cluster_153498	4.24149	PF02518.23^HATPase_c^Histidine kinase-, DNA gyrase B-, and HSP90-like ATPase^128-275^E:1.1e-24`PF00204.22^DNA_gyraseB^DNA gyrase B^326-495^E:3.5e-55`PF01751.19^Toprim^Toprim domain^524-625^E:4.3e-18`PF00986.18^DNA_gyraseB_C^DNA gyrase B subunit, carboxyl terminus^668-729^E:2.8e-23	DNA gyrase subunit B, chloroplastic/mitochondrial	PASA_cluster_76692	4.63446	PF13561.3^adh_short_C2^Enoyl-(Acyl carrier protein) reductase^4-205^E:4.4e-53`PF08659.7^KR^KR domain^4-112^E:1.9e-05`PF00106.22^adh_short^short chain dehydrogenase^5-146^E:1.4e-35	Secoisolariciresinol dehydrogenase
PASA_cluster_76228	3.68546	PF00067.19 p450 Cytochrome P450 62-504 E:2.3e-93	2-methylbutanal oxime monooxygenase	PASA_cluster_74657	3.78719	.		PASA_cluster_14857	4.23882	PF13516.3^LRR_6^Leucine Rich repeat^52-67^E:0.57`PF13516.3^LRR_6^Leucine Rich repeat^158-172^E:1.1`PF00560.30^LRR_1^Leucine Rich Repeat^160-177^E:0.16`PF00560.30^LRR_1^Leucine Rich Repeat^212-230^E:0.98`PF00560.30^LRR_1^Leucine Rich Repeat^319-338^E:0.056`PF13516.3^LRR_6^Leucine Rich repeat^339-354^E:0.72	Leucine-rich repeat receptor-like protein FASCIATED EAR2	PASA_cluster_108978	4.62694	.	Cysteine-rich receptor-like protein kinase 29
PASA_cluster_20293	3.67044	PF13516.3 LRR_6 Leucine Rich repeat 144-158 E:0.29`PF00560.30 LRR_1 Leucine Rich Repeat 146-163 E:1.6`PF00560.30 LRR_1 Leucine Rich Repeat 170-186 E:0.82`PF00560.30 LRR_1 Leucine Rich Repeat 193-205 E:0.97	TMV resistance protein N	PASA_cluster_83828	3.77095	.	Synaptonemal complex protein 2	PASA_cluster_107329	4.23625	.		PASA_cluster_122262	4.60104	PF00067.19^p450^Cytochrome P450^82-495^E:1.3e-84	Cytokinin hydroxylase
PASA_cluster_2075	3.66338	PF03031.15 NIF NLI interacting factor-like phosphatase 186-346 E:1.9e-56	CTD small phosphatase-like protein 2	PASA_cluster_153498	3.7627	PF02518.23^HATPase_c^Histidine kinase-, DNA gyrase B-, and HSP90-like ATPase^128-275^E:1.1e-24`PF00204.22^DNA_gyraseB^DNA gyrase B^326-495^E:3.5e-55`PF01751.19^Toprim^Toprim domain^524-625^E:4.3e-18`PF00986.18^DNA_gyraseB_C^DNA gyrase B subunit, carboxyl terminus^668-729^E:2.8e-23	DNA gyrase subunit B, chloroplastic/mitochondrial	PASA_cluster_104481	4.23259	PF05678.11^VQ^VQ motif^49-73^E:2.1e-10		PASA_cluster_150240	4.59705	PF00201.15^UDPGT^UDP-glucoronosyl and UDP-glucosyl transferase^246-391^E:6.3e-21	UDP-glycosyltransferase 87A2
PASA_cluster_128708	3.62952	.	Abscisic acid receptor PYL4	PASA_cluster_108430	3.75738	.	E3 ubiquitin-protein ligase UPL5	PASA_cluster_97125	4.21817	PF13445.3^zf-RING_UBOX^RING-type zinc-finger^232-256^E:1.9e-07`PF00097.22^zf-C3HC4^Zinc finger, C3HC4 type (RING finger)^232-260^E:0.00022	Probable E3 ubiquitin-protein ligase BAH1-like	PASA_cluster_2669	4.58837	PF07992.11^Pyr_redox_2^Pyridine nucleotide-disulphide oxidoreductase^59-384^E:1.4e-61`PF00070.24^Pyr_redox^Pyridine nucleotide-disulphide oxidoreductase^225-309^E:9.4e-12`PF13833.3^EF-hand_8^EF-hand domain pair^384-406^E:0.033`PF13202.3^EF-hand_5^EF hand^388-409^E:0.00036	External alternative NAD(P)H-ubiquinone oxidoreductase B2, mitochondrial
PASA_cluster_141535	3.61985	PF08263.9 LRRNT_2 Leucine rich repeat N-terminal domain 29-68 E:1.9e-07`PF13855.3 LRR_8 Leucine rich repeat 160-218 E:2.4e-07`PF13516.3 LRR_6 Leucine Rich repeat 183-197 E:1.7`PF13855.3 LRR_8 Leucine rich repeat 225-267 E:1e-08`PF13516.3 LRR_6 Leucine Rich repeat 255-267 E:0.83`PF00560.30 LRR_1 Leucine Rich Repeat 256-271 E:1.1`PF00560.30 LRR_1 Leucine Rich Repeat 386-408 E:0.82`PF13855.3 LRR_8 L…	LRR receptor-like serine/threonine-protein kinase GSO1	PASA_cluster_23474	3.75717	.	Putative ribonuclease H protein At1g65750	PASA_cluster_119496	4.21749	PF01582.17^TIR^TIR domain^15-181^E:2.8e-50`PF13676.3^TIR_2^TIR domain^17-114^E:2.2e-11`PF00931.19^NB-ARC^NB-ARC domain^194-448^E:1.1e-31`PF07725.9^LRR_3^Leucine Rich Repeat^601-620^E:2.5e-07	TMV resistance protein N	PASA_cluster_157298	4.58768	PF00249.28^Myb_DNA-binding^Myb-like DNA-binding domain^25-72^E:3.4e-16`PF13921.3^Myb_DNA-bind_6^Myb-like DNA-binding domain^28-86^E:9.4e-12`PF00249.28^Myb_DNA-binding^Myb-like DNA-binding domain^78-121^E:1.1e-15`PF13921.3^Myb_DNA-bind_6^Myb-like DNA-binding domain^82-125^E:3.8e-06	Transcription factor MYB21
PASA_cluster_148776	3.61508	.		PASA_cluster_105237	3.75069	.	Aspartate--tRNA ligase 2, cytoplasmic {ECO:0000305}	PASA_cluster_36729	4.214	.		PASA_cluster_821	4.58491	.	60S ribosomal protein L32-1
PASA_cluster_22965	3.61173	PF06813.10 Nodulin-like Nodulin-like 16-250 E:3.1e-90	Protein NUCLEAR FUSION DEFECTIVE 4 {ECO:0000303|PubMed:16698901}	PASA_cluster_60886	3.74935	.		PASA_cluster_96410	4.2131	PF00067.19^p450^Cytochrome P450^309-410^E:8.6e-16	Allene oxide synthase	PASA_cluster_147456	4.58464	PF00139.16^Lectin_legB^Legume lectin domain^60-315^E:1.6e-70`PF00069.22^Pkinase^Protein kinase domain^393-620^E:7.7e-49`PF07714.14^Pkinase_Tyr^Protein tyrosine kinase^396-622^E:3.8e-47	Probable L-type lectin-domain containing receptor kinase S.5
PASA_cluster_15972	3.59296	PF00067.19 p450 Cytochrome P450 47-514 E:4.2e-108	3,9-dihydroxypterocarpan 6A-monooxygenase	PASA_cluster_128957	3.74935	.		PASA_cluster_17023	4.20393	PF00076.19^RRM_1^RNA recognition motif. (a.k.a. RRM, RBD, or RNP domain)^32-102^E:4.9e-23	31 kDa ribonucleoprotein, chloroplastic	PASA_cluster_289	4.57694	PF00201.15^UDPGT^UDP-glucoronosyl and UDP-glucosyl transferase^153-297^E:2.3e-24	Anthocyanidin 3-O-glucosyltransferase 1
PASA_cluster_40549	3.59032	PF06888.9 Put_Phosphatase Putative Phosphatase 4-240 E:4.3e-97`PF12710.4 HAD haloacid dehalogenase-like hydrolase 6-188 E:7.9e-07	Inorganic pyrophosphatase 2	PASA_cluster_81650	3.74852	.	Putative methylesterase 19	PASA_cluster_113552	4.18765	PF01535.17^PPR^PPR repeat^100-124^E:0.24`PF01535.17^PPR^PPR repeat^147-169^E:0.029	Putative pentatricopeptide repeat-containing protein At1g68930	PASA_cluster_107329	4.57207	.
PASA_cluster_8445	3.58385	PF01432.17 Peptidase_M3 Peptidase family M3 335-795 E:2.2e-133	Organellar oligopeptidase A, chloroplastic/mitochondrial	PASA_cluster_1508	3.72382	PF02727.13^Cu_amine_oxidN2^Copper amine oxidase, N2 domain^29-115^E:8e-20`PF02728.13^Cu_amine_oxidN3^Copper amine oxidase, N3 domain^127-220^E:2.3e-18`PF01179.17^Cu_amine_oxid^Copper amine oxidase, enzyme domain^245-645^E:3.6e-118	Primary amine oxidase	PASA_cluster_98635	4.1774	.		PASA_cluster_68885	4.55719	PF04857.17^CAF1^CAF1 family ribonuclease^8-118^E:1.8e-09`PF04857.17^CAF1^CAF1 family ribonuclease^138-228^E:1.4e-07	Probable CCR4-associated factor 1 homolog 5
PASA_cluster_2362	3.56922	PF01485.18 IBR IBR domain, a half RING-finger domain 156-218 E:2e-10`PF01485.18 IBR IBR domain, a half RING-finger domain 239-287 E:5e-09	ATP-dependent RNA helicase DEAH12, chloroplastic	PASA_cluster_115971	3.67265	PF01582.17^TIR^TIR domain^13-179^E:4.4e-43`PF13676.3^TIR_2^TIR domain^16-113^E:1.8e-14`PF00931.19^NB-ARC^NB-ARC domain^194-445^E:2e-31	TMV resistance protein N	PASA_cluster_40645	4.17558	.	Probable LRR receptor-like serine/threonine-protein kinase At1g07560	PASA_cluster_19420	4.54705	.
PASA_cluster_105563	3.56088	.		PASA_cluster_49637	3.67174	PF01453.21^B_lectin^D-mannose binding lectin^74-184^E:3e-30`PF00954.17^S_locus_glycop^S-locus glycoprotein domain^215-324^E:9.7e-33`PF08276.8^PAN_2^PAN-like domain^353-413^E:6.3e-15`PF14295.3^PAN_4^PAN domain^377-403^E:0.084`PF00069.22^Pkinase^Protein kinase domain^517-719^E:9.5e-44`PF07714.14^Pkinase_Tyr^Protein tyrosine kinase^519-784^E:4.1e-49	Receptor-like serine/threonine-protein kinase SD1-8	PASA_cluster_109140	4.17137	PF01657.14^Stress-antifung^Salt stress response/antifungal^75-164^E:1e-19`PF01657.14^Stress-antifung^Salt stress response/antifungal^199-276^E:3.2e-10`PF07714.14^Pkinase_Tyr^Protein tyrosine kinase^396-479^E:1.8e-15`PF00069.22^Pkinase^Protein kinase domain^396-478^E:4.7e-13	Cysteine-rich receptor-like protein kinase 15	PASA_cluster_45503	4.54518	.
PASA_cluster_27706	3.54405	.	Putative ribonuclease H protein At1g65750	PASA_cluster_278	3.65532	PF13855.3^LRR_8^Leucine rich repeat^35-90^E:7.1e-09`PF00560.30^LRR_1^Leucine Rich Repeat^58-77^E:0.016`PF13516.3^LRR_6^Leucine Rich repeat^78-93^E:0.3	Receptor-like protein 2	PASA_cluster_123283	4.1555	PF08263.9^LRRNT_2^Leucine rich repeat N-terminal domain^39-80^E:8.2e-10`PF13516.3^LRR_6^Leucine Rich repeat^114-129^E:0.057`PF13855.3^LRR_8^Leucine rich repeat^140-201^E:6.1e-07`PF13516.3^LRR_6^Leucine Rich repeat^163-177^E:0.91`PF13516.3^LRR_6^Leucine Rich repeat^187-205^E:0.32`PF13855.3^LRR_8^Leucine rich repeat^243-303^E:2.2e-07`PF13855.3^LRR_8^Leucine rich repeat^268-327^E:2.2e-08`PF13855.3^L…	LRR receptor-like serine/threonine-protein kinase GSO1	PASA_cluster_86076	4.53881	.
PASA_cluster_161318	3.52337	.		PASA_cluster_10524	3.65039	PF00909.18^Ammonium_transp^Ammonium Transporter Family^18-455^E:5.1e-122	Ammonium transporter 1 member 3	PASA_cluster_76903	4.15498	PF14476.3^Chloroplast_duf^Petal formation-expressed^2-240^E:1e-120	Probable F-box protein At4g22030	PASA_cluster_108739	4.53435	PF07727.11^RVT_2^Reverse transcriptase (RNA-dependent DNA polymerase)^2-105^E:5.9e-36	Copia protein
PASA_cluster_35718	3.49075	PF03952.13 Enolase_N Enolase, N-terminal domain 47-146 E:4.7e-39`PF00113.19 Enolase_C Enolase, C-terminal TIM barrel domain 161-217 E:1e-10	Cytosolic enolase 3	PASA_cluster_17023	3.64315	PF00076.19^RRM_1^RNA recognition motif. (a.k.a. RRM, RBD, or RNP domain)^32-102^E:4.9e-23	31 kDa ribonucleoprotein, chloroplastic	PASA_cluster_121550	4.14389	.		PASA_cluster_158302	4.52865	PF01471.15^PG_binding_1^Putative peptidoglycan binding domain^50-111^E:3.2e-13`PF00413.21^Peptidase_M10^Matrixin^151-301^E:9e-44`PF01471.15^PG_binding_1^Putative peptidoglycan binding domain^360-421^E:3.2e-13`PF00413.21^Peptidase_M10^Matrixin^461-616^E:3.4e-46	Metalloendoproteinase 5-MMP {ECO:0000303|PubMed:10574937}
PASA_cluster_99124	3.47779	PF00011.18 HSP20 Hsp20/alpha crystallin family 135-233 E:2.2e-29	Small heat shock protein, chloroplastic	PASA_cluster_144780	3.62743	PF04116.10^FA_hydroxylase^Fatty acid hydroxylase superfamily^135-270^E:5.9e-20`PF12076.5^Wax2_C^WAX2 C-terminal domain^449-612^E:1.1e-73	Protein ECERIFERUM 1	PASA_cluster_41760	4.13436	PF00646.30^F-box^F-box domain^7-41^E:1.9e-08`PF07734.10^FBA_1^F-box associated^218-321^E:7e-10`PF08268.9^FBA_3^F-box associated domain^218-319^E:3.6e-06	F-box/kelch-repeat protein At3g06240	PASA_cluster_140945	4.5285	PF07716.12^bZIP_2^Basic region leucine zipper^171-193^E:6e-05	Transcription factor PERIANTHIA
PASA_cluster_83586	3.47651	.	Retrovirus-related Pol polyprotein from transposon TNT 1-94	PASA_cluster_159467	3.61205	.		PASA_cluster_16332	4.11946	.	E3 ubiquitin-protein ligase PUB23	PASA_cluster_158861	4.52105	PF04844.10^Ovate^Transcriptional repressor, ovate^263-319^E:4.2e-25	Transcription repressor OFP7
PASA_cluster_30765	3.4334	.		PASA_cluster_102570	3.5995	.	Proline-rich receptor-like protein kinase PERK4	PASA_cluster_2528	4.09817	.	Aladin {ECO:0000303|PubMed:21189294}	PASA_cluster_116215	4.51032	PF04862.9^DUF642^Protein of unknown function (DUF642)^27-183^E:1.9e-64`PF04862.9^DUF642^Protein of unknown function (DUF642)^194-361^E:2.4e-13
PASA_cluster_60237	3.43089	.		PASA_cluster_86328	3.59368	PF13510.3^Fer2_4^2Fe-2S iron-sulfur cluster binding domain^68-144^E:5.5e-19`PF00111.24^Fer2^2Fe-2S iron-sulfur cluster binding domain^74-133^E:1.1e-09	NADH dehydrogenase [ubiquinone] iron-sulfur protein 1, mitochondrial	PASA_cluster_106201	4.09505	PF05678.11^VQ^VQ motif^63-89^E:1.2e-09		PASA_cluster_83619	4.50895	.	NADH-ubiquinone oxidoreductase chain 1
PASA_cluster_66981	3.42112	.	Embryogenesis-associated protein EMB8	PASA_cluster_47304	3.59209	PF01554.15^MatE^MatE^33-193^E:8.3e-27`PF01554.15^MatE^MatE^256-415^E:3.3e-30	Protein DETOXIFICATION 24 {ECO:0000303|PubMed:11739388}	PASA_cluster_17339	4.08016	PF01433.17^Peptidase_M1^Peptidase family M1^113-382^E:9.1e-113`PF11838.5^ERAP1_C^ERAP1-like C-terminal domain^524-842^E:3.1e-76	Aminopeptidase M1	PASA_cluster_55698	4.50457	PF01521.17^Fe-S_biosyn^Iron-sulphur cluster biosynthesis^22-121^E:1.8e-18	Iron-sulfur assembly protein IscA-like 1, mitochondrial
PASA_cluster_28210	3.42054	.	Carotenoid 9,10(9',10')-cleavage dioxygenase 1	PASA_cluster_83792	3.58159	.	Uncharacterized mitochondrial protein AtMg01060	PASA_cluster_36806	4.07897	.		PASA_cluster_136307	4.50078	.	Transcription factor DIVARICATA
PASA_cluster_34290	3.4108	.		PASA_cluster_118043	3.5792	.		PASA_cluster_17744	4.07412	PF05368.10^NmrA^NmrA-like family^1-142^E:1.3e-19	Probable pinoresinol-lariciresinol reductase 3	PASA_cluster_36774	4.49637	.
PASA_cluster_99444	3.40869	PF13833.3 EF-hand_8 EF-hand domain pair 60-94 E:3.3e-05`PF13202.3 EF-hand_5 EF hand 73-94 E:0.088		PASA_cluster_148498	3.54821	.		PASA_cluster_118301	4.06831	.		PASA_cluster_104173	4.49176	.	Glycine-rich RNA-binding protein blt801 {ECO:0000250|UniProtKB:Q03250, ECO:0000303|PubMed:8639753}
PASA_cluster_98192	3.37278	.		PASA_cluster_102705	3.54288	.		PASA_cluster_27744	4.06529	.		PASA_cluster_141535	4.48726	PF08263.9^LRRNT_2^Leucine rich repeat N-terminal domain^29-68^E:1.9e-07`PF13855.3^LRR_8^Leucine rich repeat^160-218^E:2.4e-07`PF13516.3^LRR_6^Leucine Rich repeat^183-197^E:1.7`PF13855.3^LRR_8^Leucine rich repeat^225-267^E:1e-08`PF13516.3^LRR_6^Leucine Rich repeat^255-267^E:0.83`PF00560.30^LRR_1^Leucine Rich Repeat^256-271^E:1.1`PF00560.30^LRR_1^Leucine Rich Repeat^386-408^E:0.82`PF13855.3^LRR_8^L…	LRR receptor-like serine/threonine-protein kinase GSO1
PASA_cluster_10524	3.37052	PF00909.18 Ammonium_transp Ammonium Transporter Family 18-455 E:5.1e-122	Ammonium transporter 1 member 3	PASA_cluster_4839	3.54008	PF07714.14^Pkinase_Tyr^Protein tyrosine kinase^5-277^E:2.2e-41`PF00069.22^Pkinase^Protein kinase domain^6-275^E:9.1e-42	Probable receptor-like protein kinase At5g39030	PASA_cluster_16541	4.05936	PF00067.19^p450^Cytochrome P450^33-313^E:5.5e-18	Cytochrome P450 87A3	PASA_cluster_39352	4.48594	.
PASA_cluster_83588	3.35483	PF00146.18 NADHdh NADH dehydrogenase 2-50 E:3.5e-15	NADH-ubiquinone oxidoreductase chain 1	PASA_cluster_14857	3.53972	PF13516.3^LRR_6^Leucine Rich repeat^52-67^E:0.57`PF13516.3^LRR_6^Leucine Rich repeat^158-172^E:1.1`PF00560.30^LRR_1^Leucine Rich Repeat^160-177^E:0.16`PF00560.30^LRR_1^Leucine Rich Repeat^212-230^E:0.98`PF00560.30^LRR_1^Leucine Rich Repeat^319-338^E:0.056`PF13516.3^LRR_6^Leucine Rich repeat^339-354^E:0.72	Leucine-rich repeat receptor-like protein FASCIATED EAR2	PASA_cluster_11227	4.05689	PF00083.21^Sugar_tr^Sugar (and other) transporter^84-369^E:1.8e-57`PF07690.13^MFS_1^Major Facilitator Superfamily^101-364^E:1e-15	Probable plastidic glucose transporter 1	PASA_cluster_116224	4.48577	PF00931.19^NB-ARC^NB-ARC domain^160-241^E:1.3e-12	Putative disease resistance protein RGA3
PASA_cluster_102570	3.35436	.	Proline-rich receptor-like protein kinase PERK4	PASA_cluster_108429	3.50374	PF00632.22^HECT^HECT-domain (ubiquitin-transferase)^464-643^E:1.8e-23`PF00069.22^Pkinase^Protein kinase domain^688-919^E:8.4e-46`PF07714.14^Pkinase_Tyr^Protein tyrosine kinase^689-776^E:1.3e-08`PF07714.14^Pkinase_Tyr^Protein tyrosine kinase^786-914^E:1.4e-21	E3 ubiquitin-protein ligase UPL5	PASA_cluster_97668	4.04504	PF04267.9^SoxD^Sarcosine oxidase, delta subunit family^7-73^E:0.0015`PF00098.20^zf-CCHC^Zinc knuckle^7-22^E:0.0046`PF13976.3^gag_pre-integrs^GAG-pre-integrase domain^167-230^E:3.6e-12`PF00665.23^rve^Integrase core domain^244-360^E:3.7e-25`PF07727.11^RVT_2^Reverse transcriptase (RNA-dependent DNA polymerase)^555-798^E:3.8e-103	Retrovirus-related Pol polyprotein from transposon TNT 1-94	PASA_cluster_88929	4.48211	.
PASA_cluster_158306	3.35081	PF00413.21 Peptidase_M10 Matrixin 41-196 E:1.9e-47	Metalloendoproteinase 5-MMP {ECO:0000303|PubMed:10574937}	PASA_cluster_43816	3.48618	.	E3 ubiquitin-protein ligase RHA1B	PASA_cluster_60886	4.02658	.		PASA_cluster_30545	4.4555	.	Zinc finger BED domain-containing protein RICESLEEPER 2
PASA_cluster_112863	3.34539	.		PASA_cluster_158306	3.47013	PF00413.21^Peptidase_M10^Matrixin^41-196^E:1.9e-47	Metalloendoproteinase 5-MMP {ECO:0000303|PubMed:10574937}	PASA_cluster_140945	4.0123	PF07716.12^bZIP_2^Basic region leucine zipper^171-193^E:6e-05	Transcription factor PERIANTHIA	PASA_cluster_53099	4.45296	.
PASA_cluster_23642	3.34081	PF00752.14 XPG_N XPG N-terminal domain 1-116 E:6.5e-19`PF13181.3 TPR_8 Tetratricopeptide repeat 124-146 E:0.19`PF00752.14 XPG_N XPG N-terminal domain 166-281 E:6.5e-19`PF13181.3 TPR_8 Tetratricopeptide repeat 289-311 E:0.19`PF00867.15 XPG_I XPG I-region 322-409 E:9.2e-24	Exonuclease 1	PASA_cluster_159464	3.46	PF00931.19^NB-ARC^NB-ARC domain^152-355^E:1.1e-40	Putative disease resistance RPP13-like protein 1	PASA_cluster_107328	4.00931	.		PASA_cluster_48858	4.44803	.
PASA_cluster_105229	3.33086	.	Pentatricopeptide repeat-containing protein At2g31400, chloroplastic	PASA_cluster_135972	3.4481	.	Methionine aminopeptidase 1A {ECO:0000255|HAMAP-Rule:MF_03174}	PASA_cluster_95349	4.00656	PF08263.9^LRRNT_2^Leucine rich repeat N-terminal domain^35-73^E:9.3e-12`PF00560.30^LRR_1^Leucine Rich Repeat^175-197^E:1`PF13855.3^LRR_8^Leucine rich repeat^399-458^E:1.7e-07`PF13855.3^LRR_8^Leucine rich repeat^544-603^E:2.7e-10`PF00560.30^LRR_1^Leucine Rich Repeat^569-588^E:0.49`PF13516.3^LRR_6^Leucine Rich repeat^591-606^E:1.7`PF00069.22^Pkinase^Protein kinase domain^712-940^E:5.6e-40`PF07714.1…	Probable LRR receptor-like serine/threonine-protein kinase At3g47570	PASA_cluster_159345	4.44796	.
PASA_cluster_71114	3.30472	PF00201.15 UDPGT UDP-glucoronosyl and UDP-glucosyl transferase 284-422 E:1.8e-23`PF00201.15 UDPGT UDP-glucoronosyl and UDP-glucosyl transferase 702-827 E:1.8e-22`PF00201.15 UDPGT UDP-glucoronosyl and UDP-glucosyl transferase 983-1107 E:2.4e-22`PF00201.15 UDPGT UDP-glucoronosyl and UDP-glucosyl transferase 1130-1181 E:8.4e-12	7-deoxyloganetic acid glucosyltransferase	PASA_cluster_144630	3.4476	.	Putative ATPase N2B	PASA_cluster_37067	3.99321	.		PASA_cluster_111536	4.44672	.
PASA_cluster_131137	3.2972	PF00931.19 NB-ARC NB-ARC domain 145-216 E:4.4e-18`PF00931.19 NB-ARC NB-ARC domain 236-341 E:5.8e-31	Disease resistance protein RPM1	PASA_cluster_67511	3.42793	PF02727.13^Cu_amine_oxidN2^Copper amine oxidase, N2 domain^67-153^E:2.7e-20`PF01179.17^Cu_amine_oxid^Copper amine oxidase, enzyme domain^258-673^E:1.6e-135`PF02727.13^Cu_amine_oxidN2^Copper amine oxidase, N2 domain^705-791^E:2.2e-19`PF02728.13^Cu_amine_oxidN3^Copper amine oxidase, N3 domain^802-896^E:2.6e-18`PF01179.17^Cu_amine_oxid^Copper amine oxidase, enzyme domain^921-1335^E:3.7e-132`PF01179.…	Primary amine oxidase	PASA_cluster_60237	3.99245	.		PASA_cluster_110730	4.44221	PF00187.16^Chitin_bind_1^Chitin recognition protein^31-63^E:1.5e-07`PF00182.16^Glyco_hydro_19^Chitinase class I^82-226^E:1.2e-41`PF00182.16^Glyco_hydro_19^Chitinase class I^232-279^E:3.8e-10	Endochitinase PR4
PASA_cluster_122723	3.26843	PF07690.13 MFS_1 Major Facilitator Superfamily 111-426 E:1.3e-35`PF07690.13 MFS_1 Major Facilitator Superfamily 341-500 E:1.1e-10	Putative glycerol-3-phosphate transporter 1	PASA_cluster_28210	3.42031	.	Carotenoid 9,10(9',10')-cleavage dioxygenase 1	PASA_cluster_42686	3.99195	.		PASA_cluster_159330	4.43468	.
PASA_cluster_11204	3.26468	.		PASA_cluster_30588	3.41278	PF00027.26^cNMP_binding^Cyclic nucleotide-binding domain^48-135^E:2.1e-07`PF00612.24^IQ^IQ calmodulin-binding motif^163-180^E:0.049	Putative cyclic nucleotide-gated ion channel 15	PASA_cluster_115160	3.98392	.		PASA_cluster_34800	4.43269	.
PASA_cluster_4348	3.24053	.		PASA_cluster_78213	3.41166	PF14226.3^DIOX_N^non-haem dioxygenase in morphine synthesis N-terminal^62-166^E:4.4e-24`PF03171.17^2OG-FeII_Oxy^2OG-Fe(II) oxygenase superfamily^226-324^E:7.1e-28	Gibberellin 20 oxidase 2	PASA_cluster_82960	3.96916	PF00696.25^AA_kinase^Amino acid kinase family^101-338^E:1.1e-42`PF00128.21^Alpha-amylase^Alpha amylase, catalytic domain^428-622^E:1.1e-13`PF07821.9^Alpha-amyl_C2^Alpha-amylase C-terminal beta-sheet domain^736-794^E:4.6e-16	Alpha-amylase	PASA_cluster_119907	4.43098	PF00560.30^LRR_1^Leucine Rich Repeat^357-379^E:1.5	Putative disease resistance protein RGA1
PASA_cluster_56803	3.22898	PF00141.20 peroxidase Peroxidase 51-291 E:2.7e-68	Peroxidase 12	PASA_cluster_35312	3.41081	PF00787.21^PX^PX domain^141-259^E:4.1e-22`PF09325.7^Vps5^Vps5 C terminal like^327-556^E:5.1e-18	Sorting nexin 2B	PASA_cluster_48759	3.95873	PF07714.14^Pkinase_Tyr^Protein tyrosine kinase^8-111^E:3e-08`PF11883.5^DUF3403^Domain of unknown function (DUF3403)^113-159^E:1.3e-08	Cysteine-rich receptor-like protein kinase 10	PASA_cluster_153498	4.42786	PF02518.23^HATPase_c^Histidine kinase-, DNA gyrase B-, and HSP90-like ATPase^128-275^E:1.1e-24`PF00204.22^DNA_gyraseB^DNA gyrase B^326-495^E:3.5e-55`PF01751.19^Toprim^Toprim domain^524-625^E:4.3e-18`PF00986.18^DNA_gyraseB_C^DNA gyrase B subunit, carboxyl terminus^668-729^E:2.8e-23	DNA gyrase subunit B, chloroplastic/mitochondrial
PASA_cluster_20208	3.21722	PF07714.14 Pkinase_Tyr Protein tyrosine kinase 256-523 E:1.4e-47`PF00069.22 Pkinase Protein kinase domain 257-521 E:3.9e-53	G-type lectin S-receptor-like serine/threonine-protein kinase SD2-5	PASA_cluster_141243	3.39191	.		PASA_cluster_83793	3.94037	.		PASA_cluster_81129	4.42764	PF05678.11^VQ^VQ motif^78-103^E:4.7e-12	VQ motif-containing protein 25 {ECO:0000303|PubMed:22535423}
PASA_cluster_67498	3.19564	.		PASA_cluster_111536	3.37997	.		PASA_cluster_86998	3.93813	.		PASA_cluster_115100	4.42522	.
PASA_cluster_24761	3.1871	PF00009.24 GTP_EFTU Elongation factor Tu GTP binding domain 17-342 E:6e-65`PF03144.22 GTP_EFTU_D2 Elongation factor Tu domain 2 393-468 E:2.9e-13`PF14492.3 EFG_II Elongation Factor G, domain II 487-549 E:2.9e-12`PF03764.15 EFG_IV Elongation factor G, domain IV 610-722 E:7.8e-34`PF00679.21 EFG_C Elongation factor G C-terminus 724-811 E:7.6e-20	Elongation factor 2	PASA_cluster_83586	3.3611	.	Retrovirus-related Pol polyprotein from transposon TNT 1-94	PASA_cluster_114341	3.9346	.		PASA_cluster_30522	4.42448	PF00141.20^peroxidase^Peroxidase^45-285^E:1.6e-80	Lignin-forming anionic peroxidase
PASA_cluster_23640	3.16725	PF03083.13 MtN3_slv Sugar efflux transporter for intercellular exchange 45-127 E:5.7e-21	Bidirectional sugar transporter SWEET2a	PASA_cluster_104725	3.35814	PF13912.3^zf-C2H2_6^C2H2-type zinc finger^83-107^E:2.8e-13`PF13894.3^zf-C2H2_4^C2H2-type zinc finger^83-105^E:0.00052`PF12874.4^zf-met^Zinc-finger of C2H2 type^83-106^E:0.023`PF13912.3^zf-C2H2_6^C2H2-type zinc finger^139-164^E:3.1e-13	Zinc finger protein AZF2	PASA_cluster_65286	3.93134	PF14111.3^DUF4283^Domain of unknown function (DUF4283)^22-81^E:1.5e-06`PF14392.3^zf-CCHC_4^Zinc knuckle^126-172^E:7.3e-12	Uncharacterized mitochondrial protein AtMg00310	PASA_cluster_31861	4.42022	PF03358.12^FMN_red^NADPH-dependent FMN reductase^9-104^E:3.7e-22`PF02525.14^Flavodoxin_2^Flavodoxin-like fold^9-101^E:4e-08	NAD(P)H:quinone oxidoreductase
PASA_cluster_53757	3.16294	PF16923.2 Glyco_hydro_63N Glycosyl hydrolase family 63 N-terminal domain 164-323 E:3.6e-42`PF03200.13 Glyco_hydro_63 Glycosyl hydrolase family 63 C-terminal domain 407-619 E:1.5e-89	Mannosyl-oligosaccharide glucosidase GCS1	PASA_cluster_121329	3.35392	PF00149.25^Metallophos^Calcineurin-like phosphoesterase^10-78^E:4.6e-12`PF14008.3^Metallophos_C^Iron/zinc purple acid phosphatase-like protein C^104-163^E:7.7e-18	Purple acid phosphatase 2	PASA_cluster_144650	3.9291	.		PASA_cluster_144608	4.41981	.
PASA_cluster_35312	3.15166	PF00787.21 PX PX domain 141-259 E:4.1e-22`PF09325.7 Vps5 Vps5 C terminal like 327-556 E:5.1e-18	Sorting nexin 2B	PASA_cluster_66245	3.35104	PF00069.22^Pkinase^Protein kinase domain^8-264^E:3.4e-55`PF07714.14^Pkinase_Tyr^Protein tyrosine kinase^9-258^E:9.1e-31	Mitogen-activated protein kinase kinase kinase NPK1	PASA_cluster_28210	3.90881	.	Carotenoid 9,10(9',10')-cleavage dioxygenase 1	PASA_cluster_128744	4.41531	PF00291.22^PALP^Pyridoxal-phosphate dependent enzyme^12-216^E:2.9e-52	Bifunctional L-3-cyanoalanine synthase/cysteine synthase D2
PASA_cluster_111432	3.1514	PF13855.3 LRR_8 Leucine rich repeat 110-168 E:4.6e-11	Disease resistance protein RPS2	PASA_cluster_159345	3.34962	.		PASA_cluster_49949	3.90273	.		PASA_cluster_83705	4.41058	.
PASA_cluster_16076	3.149	.		PASA_cluster_20208	3.3421	PF07714.14^Pkinase_Tyr^Protein tyrosine kinase^256-523^E:1.4e-47`PF00069.22^Pkinase^Protein kinase domain^257-521^E:3.9e-53	G-type lectin S-receptor-like serine/threonine-protein kinase SD2-5	PASA_cluster_105202	3.90204	.		PASA_cluster_148471	4.40447	.
PASA_cluster_152492	3.14399	PF01370.18 Epimerase NAD dependent epimerase/dehydratase family 17-210 E:5.9e-21`PF01073.16 3Beta_HSD 3-beta hydroxysteroid dehydrogenase/isomerase family 19-176 E:2e-14`PF16363.2 GDP_Man_Dehyd GDP-mannose 4,6 dehydratase 19-207 E:1.7e-07`PF13460.3 NAD_binding_10 NAD(P)H-binding 21-190 E:1.3e-08`PF07993.9 NAD_binding_4 Male sterility protein 66-200 E:7.6e-08	Vestitone reductase	PASA_cluster_30904	3.33599	.		PASA_cluster_110167	3.87745	PF08263.9^LRRNT_2^Leucine rich repeat N-terminal domain^106-145^E:6.3e-13`PF13855.3^LRR_8^Leucine rich repeat^261-321^E:2.8e-07`PF13855.3^LRR_8^Leucine rich repeat^334-391^E:1.4e-07`PF00560.30^LRR_1^Leucine Rich Repeat^358-380^E:0.041`PF00560.30^LRR_1^Leucine Rich Repeat^479-499^E:0.14`PF08263.9^LRRNT_2^Leucine rich repeat N-terminal domain^809-819^E:10000`PF00069.22^Pkinase^Protein kinase domain…	LRR receptor-like serine/threonine-protein kinase RPK2	PASA_cluster_159365	4.40379	.	Uncharacterized mitochondrial protein AtMg01410
PASA_cluster_111433	3.10242	PF13306.3 LRR_5 Leucine rich repeats (6 copies) 91-197 E:0.16	Disease resistance protein RPS2	PASA_cluster_50591	3.3275	.	E3 ubiquitin-protein ligase RHA1B	PASA_cluster_78190	3.87636	.		PASA_cluster_159305	4.40241	.
PASA_cluster_75532	3.07673	.		PASA_cluster_38513	3.32425	PF00410.16^Ribosomal_S8^Ribosomal protein S8^27-150^E:9.7e-22	40S ribosomal protein S15a-1	PASA_cluster_134574	3.8763	.		PASA_cluster_128708	4.40048	.	Abscisic acid receptor PYL4
PASA_cluster_42686	3.06946	.		PASA_cluster_105202	3.31991	.		PASA_cluster_5140	3.87459	PF04576.12^Zein-binding^Zein-binding^177-267^E:1.2e-26	Myosin-binding protein 3 {ECO:0000303|PubMed:23995081}	PASA_cluster_19422	4.39861	.
PASA_cluster_121329	3.04602	PF00149.25 Metallophos Calcineurin-like phosphoesterase 10-78 E:4.6e-12`PF14008.3 Metallophos_C Iron/zinc purple acid phosphatase-like protein C 104-163 E:7.7e-18	Purple acid phosphatase 2	PASA_cluster_31511	3.31381	.		PASA_cluster_128166	3.87456	.		PASA_cluster_83714	4.39739	.	NAD(P)H-quinone oxidoreductase subunit 5, chloroplastic
PASA_cluster_125258	3.03749	PF01150.14 GDA1_CD39 GDA1/CD39 (nucleoside phosphatase) family 88-501 E:5.1e-80	Probable apyrase 6	PASA_cluster_71114	3.31039	PF00201.15^UDPGT^UDP-glucoronosyl and UDP-glucosyl transferase^284-422^E:1.8e-23`PF00201.15^UDPGT^UDP-glucoronosyl and UDP-glucosyl transferase^702-827^E:1.8e-22`PF00201.15^UDPGT^UDP-glucoronosyl and UDP-glucosyl transferase^983-1107^E:2.4e-22`PF00201.15^UDPGT^UDP-glucoronosyl and UDP-glucosyl transferase^1130-1181^E:8.4e-12	7-deoxyloganetic acid glucosyltransferase	PASA_cluster_74427	3.87048	PF04502.10^DUF572^Family of unknown function (DUF572)^2-119^E:3.4e-16	Coiled-coil domain-containing protein 94 homolog	PASA_cluster_81650	4.3968	.	Putative methylesterase 19
PASA_cluster_111431	3.0052	PF00931.19 NB-ARC NB-ARC domain 20-175 E:2.9e-23	Disease resistance protein At4g27190	PASA_cluster_122393	3.30055	PF14009.3^DUF4228^Domain of unknown function (DUF4228)^1-200^E:2.3e-27		PASA_cluster_8445	3.86517	PF01432.17^Peptidase_M3^Peptidase family M3^335-795^E:2.2e-133	Organellar oligopeptidase A, chloroplastic/mitochondrial	PASA_cluster_89962	4.39671	PF14368.3^LTP_2^Probable lipid transfer^26-107^E:9.4e-07	Probable non-specific lipid-transfer protein AKCS9
PASA_cluster_120804	3.00156	.		PASA_cluster_7482	3.29993	PF07714.14^Pkinase_Tyr^Protein tyrosine kinase^8-106^E:1.1e-06	Probable LRR receptor-like serine/threonine-protein kinase At4g08850	PASA_cluster_124049	3.8644	PF08100.8^Dimerisation^Dimerisation domain^27-77^E:2.8e-06`PF00891.15^Methyltransf_2^O-methyltransferase^122-232^E:2.5e-18	Flavone 3'-O-methyltransferase 1	PASA_cluster_37798	4.39335	.
PASA_cluster_23501	3.00094	PF01535.17 PPR PPR repeat 26-54 E:1.8e-05`PF13041.3 PPR_2 PPR repeat family 54-100 E:4.4e-09`PF01535.17 PPR PPR repeat 55-85 E:3.4e-07`PF01535.17 PPR PPR repeat 128-154 E:0.01`PF01535.17 PPR PPR repeat 156-182 E:1.8e-05`PF01535.17 PPR PPR repeat 187-211 E:0.00031	Pentatricopeptide repeat-containing protein At5g19020, mitochondrial	PASA_cluster_142220	3.29771	.		PASA_cluster_11508	3.8633	.		PASA_cluster_9531	4.39129	.
PASA_cluster_110043	2.99972	.		PASA_cluster_104155	3.29651	PF00795.19^CN_hydrolase^Carbon-nitrogen hydrolase^1-81^E:1.1e-12	Bifunctional nitrilase/nitrile hydratase NIT4	PASA_cluster_61081	3.85969	PF04937.12^DUF659^Protein of unknown function (DUF 659)^116-263^E:3.5e-26		PASA_cluster_95207	4.38314	PF03893.13^Lipase3_N^Lipase 3 N-terminal region^7-65^E:1e-14`PF01764.22^Lipase_3^Lipase (class 3)^102-238^E:3.9e-21
PASA_cluster_95143	2.98473	PF08263.9 LRRNT_2 Leucine rich repeat N-terminal domain 22-59 E:1.2e-08`PF13855.3 LRR_8 Leucine rich repeat 185-243 E:1.3e-08`PF00560.30 LRR_1 Leucine Rich Repeat 185-206 E:1.9`PF13855.3 LRR_8 Leucine rich repeat 329-387 E:1.2e-08`PF13855.3 LRR_8 Leucine rich repeat 425-483 E:2.4e-08`PF13855.3 LRR_8 Leucine rich repeat 521-579 E:8.7e-09`PF00560.30 LRR_1 Leucine Rich Repeat 521-542 E:1.9`PF13855.3…	Probable leucine-rich repeat receptor-like protein kinase At1g35710	PASA_cluster_53757	3.2958	PF16923.2^Glyco_hydro_63N^Glycosyl hydrolase family 63 N-terminal domain^164-323^E:3.6e-42`PF03200.13^Glyco_hydro_63^Glycosyl hydrolase family 63 C-terminal domain^407-619^E:1.5e-89	Mannosyl-oligosaccharide glucosidase GCS1	PASA_cluster_3537	3.85948	.		PASA_cluster_132052	4.3773	.
PASA_cluster_20290	2.98238	PF00560.30 LRR_1 Leucine Rich Repeat 15-34 E:1`PF13855.3 LRR_8 Leucine rich repeat 60-119 E:3.4e-10`PF00560.30 LRR_1 Leucine Rich Repeat 60-82 E:0.26`PF00069.22 Pkinase Protein kinase domain 226-443 E:2.8e-41`PF07714.14 Pkinase_Tyr Protein tyrosine kinase 228-484 E:7.1e-41	Probable LRR receptor-like serine/threonine-protein kinase At3g47570	PASA_cluster_75538	3.28624	.		PASA_cluster_111965	3.85849	PF02776.15^TPP_enzyme_N^Thiamine pyrophosphate enzyme, N-terminal TPP binding domain^71-152^E:1.5e-13`PF02552.13^CO_dh^CO dehydrogenase beta subunit/acetyl-CoA synthase epsilon subunit^168-232^E:0.00027`PF00205.19^TPP_enzyme_M^Thiamine pyrophosphate enzyme, central domain^181-296^E:2.7e-20`PF02775.18^TPP_enzyme_C^Thiamine pyrophosphate enzyme, C-terminal TPP binding domain^355-503^E:4.2e-19	2-hydroxyacyl-CoA lyase	PASA_cluster_68890	4.37062	PF04857.17^CAF1^CAF1 family ribonuclease^24-134^E:2.1e-09`PF04857.17^CAF1^CAF1 family ribonuclease^154-244^E:1.6e-07	Probable CCR4-associated factor 1 homolog 5
PASA_cluster_82842	2.97835	PF04720.9 PDDEXK_6 PDDEXK-like family of unknown function 31-245 E:1.6e-61		PASA_cluster_125258	3.28351	PF01150.14^GDA1_CD39^GDA1/CD39 (nucleoside phosphatase) family^88-501^E:5.1e-80	Probable apyrase 6	PASA_cluster_43234	3.84455	PF01535.17^PPR^PPR repeat^158-183^E:0.00084`PF12854.4^PPR_1^PPR repeat^183-212^E:1.2e-06`PF13041.3^PPR_2^PPR repeat family^184-215^E:5.1e-08`PF01535.17^PPR^PPR repeat^186-215^E:2e-08`PF13041.3^PPR_2^PPR repeat family^215-266^E:9.8e-08`PF12854.4^PPR_1^PPR repeat^215-243^E:4.7e-06`PF01535.17^PPR^PPR repeat^217-243^E:1.5e-07`PF01535.17^PPR^PPR repeat^295-320^E:3.8e-05`PF13041.3^PPR_2^PPR repeat fami…	Pentatricopeptide repeat-containing protein At5g66520	PASA_cluster_11058	4.36936	.
PASA_cluster_67497	2.96235	.		PASA_cluster_110167	3.27874	PF08263.9^LRRNT_2^Leucine rich repeat N-terminal domain^106-145^E:6.3e-13`PF13855.3^LRR_8^Leucine rich repeat^261-321^E:2.8e-07`PF13855.3^LRR_8^Leucine rich repeat^334-391^E:1.4e-07`PF00560.30^LRR_1^Leucine Rich Repeat^358-380^E:0.041`PF00560.30^LRR_1^Leucine Rich Repeat^479-499^E:0.14`PF08263.9^LRRNT_2^Leucine rich repeat N-terminal domain^809-819^E:10000`PF00069.22^Pkinase^Protein kinase domain…	LRR receptor-like serine/threonine-protein kinase RPK2	PASA_cluster_2452	3.84276	PF00931.19^NB-ARC^NB-ARC domain^1-153^E:7e-42	Disease resistance protein RPM1	PASA_cluster_115146	4.36655	PF00650.17^CRAL_TRIO^CRAL/TRIO domain^90-242^E:9.8e-32`PF13716.3^CRAL_TRIO_2^Divergent CRAL/TRIO domain^106-217^E:5.2e-07	Random slug protein 5
PASA_cluster_98692	2.95446	PF00069.22 Pkinase Protein kinase domain 29-113 E:2.7e-14`PF07714.14 Pkinase_Tyr Protein tyrosine kinase 31-113 E:6.4e-14	Cysteine-rich receptor-like protein kinase 25	PASA_cluster_88228	3.25875	.		PASA_cluster_82285	3.84148	.		PASA_cluster_5535	4.35993	PF00201.15^UDPGT^UDP-glucoronosyl and UDP-glucosyl transferase^286-443^E:3.1e-23	7-deoxyloganetin glucosyltransferase
PASA_cluster_148662	2.94493	.		PASA_cluster_83793	3.25303	.		PASA_cluster_58597	3.84039	PF00069.22^Pkinase^Protein kinase domain^42-243^E:1.8e-40`PF07714.14^Pkinase_Tyr^Protein tyrosine kinase^43-310^E:6.4e-45	Proline-rich receptor-like protein kinase PERK3	PASA_cluster_159266	4.35407	.
PASA_cluster_446	2.94027	.	Multiple organellar RNA editing factor 1, mitochondrial {ECO:0000305}	PASA_cluster_28117	3.23523	.	Putative disease resistance protein At1g59780	PASA_cluster_39924	3.83726	PF00646.30^F-box^F-box domain^69-110^E:1.8e-07`PF12937.4^F-box-like^F-box-like^71-108^E:1.5e-05`PF01344.22^Kelch_1^Kelch motif^207-246^E:9.2e-09	F-box/kelch-repeat protein At5g26960	PASA_cluster_6242	4.34714	.	V-type proton ATPase 16 kDa proteolipid subunit
PASA_cluster_1571	2.92569	.		PASA_cluster_153867	3.20816	.	Putative cytochrome c oxidase subunit 5C-4	PASA_cluster_105207	3.8263	PF00931.19^NB-ARC^NB-ARC domain^26-213^E:1.5e-17	TMV resistance protein N	PASA_cluster_59690	4.34392	PF00403.23^HMA^Heavy-metal-associated domain^36-89^E:6.2e-13	Major allergen Pru ar 1
PASA_cluster_144630	2.88931	.	Putative ATPase N2B	PASA_cluster_111431	3.20408	PF00931.19^NB-ARC^NB-ARC domain^20-175^E:2.9e-23	Disease resistance protein At4g27190	PASA_cluster_159467	3.8072	.		PASA_cluster_86209	4.3369	.
PASA_cluster_51920	2.88906	PF10160.6 Tmemb_40 Predicted membrane protein 131-339 E:3.7e-84		PASA_cluster_80316	3.20331	PF00847.17^AP2^AP2 domain^104-154^E:4.3e-14	Ethylene-responsive transcription factor ERF105	PASA_cluster_8476	3.8053	.		PASA_cluster_111965	4.33483	PF02776.15^TPP_enzyme_N^Thiamine pyrophosphate enzyme, N-terminal TPP binding domain^71-152^E:1.5e-13`PF02552.13^CO_dh^CO dehydrogenase beta subunit/acetyl-CoA synthase epsilon subunit^168-232^E:0.00027`PF00205.19^TPP_enzyme_M^Thiamine pyrophosphate enzyme, central domain^181-296^E:2.7e-20`PF02775.18^TPP_enzyme_C^Thiamine pyrophosphate enzyme, C-terminal TPP binding domain^355-503^E:4.2e-19	2-hydroxyacyl-CoA lyase
PASA_cluster_118280	2.87545	PF00083.21 Sugar_tr Sugar (and other) transporter 25-514 E:1.2e-49`PF07690.13 MFS_1 Major Facilitator Superfamily 58-457 E:1.9e-24	Inorganic phosphate transporter 1-4	PASA_cluster_22965	3.19571	PF06813.10^Nodulin-like^Nodulin-like^16-250^E:3.1e-90	Protein NUCLEAR FUSION DEFECTIVE 4 {ECO:0000303|PubMed:16698901}	PASA_cluster_149929	3.79796	PF05368.10^NmrA^NmrA-like family^22-209^E:1.3e-40	Isoflavone reductase-like protein	PASA_cluster_155605	4.33032	.
PASA_cluster_132126	2.86623	.		PASA_cluster_108739	3.18119	PF07727.11^RVT_2^Reverse transcriptase (RNA-dependent DNA polymerase)^2-105^E:5.9e-36	Copia protein	PASA_cluster_132868	3.79564	.		PASA_cluster_159336	4.31873	.
PASA_cluster_84770	2.85178	PF01145.22 Band_7 SPFH domain / Band 7 family 34-220 E:1.1e-19	Prohibitin-3, mitochondrial	PASA_cluster_28953	3.17224	.	Chaperone protein dnaJ 11, chloroplastic	PASA_cluster_96977	3.79438	PF13041.3^PPR_2^PPR repeat family^340-387^E:1.4e-11`PF01535.17^PPR^PPR repeat^342-371^E:0.00064`PF13812.3^PPR_3^Pentatricopeptide repeat domain^362-417^E:5.8e-05`PF12854.4^PPR_1^PPR repeat^369-400^E:1.3e-05`PF01535.17^PPR^PPR repeat^377-405^E:0.0018`PF13041.3^PPR_2^PPR repeat family^381-421^E:3.5e-11`PF12854.4^PPR_1^PPR repeat^404-436^E:7e-08`PF13041.3^PPR_2^PPR repeat family^408-454^E:1.2e-13`PF…	Pentatricopeptide repeat-containing protein At5g18950	PASA_cluster_107736	4.3168	PF01158.15^Ribosomal_L36e^Ribosomal protein L36e^16-109^E:2.6e-44	60S ribosomal protein L36-1
PASA_cluster_136798	2.85072	.		PASA_cluster_65286	3.1631	PF14111.3^DUF4283^Domain of unknown function (DUF4283)^22-81^E:1.5e-06`PF14392.3^zf-CCHC_4^Zinc knuckle^126-172^E:7.3e-12	Uncharacterized mitochondrial protein AtMg00310	PASA_cluster_77833	3.78918	PF01436.18^NHL^NHL repeat^136-160^E:0.0001		PASA_cluster_91817	4.31668	PF00931.19^NB-ARC^NB-ARC domain^43-273^E:1.3e-60	Disease resistance protein RPM1
PASA_cluster_6912	2.84121	PF00445.15 Ribonuclease_T2 Ribonuclease T2 family 61-112 E:8.5e-12	Ribonuclease 2	PASA_cluster_154579	3.16105	PF08154.9^NLE^NLE (NUC135) domain^50-110^E:1.7e-12`PF00400.29^WD40^WD domain, G-beta repeat^138-175^E:2.6e-07`PF00400.29^WD40^WD domain, G-beta repeat^180-217^E:1.1e-06`PF00400.29^WD40^WD domain, G-beta repeat^228-265^E:0.022`PF00400.29^WD40^WD domain, G-beta repeat^270-305^E:4.8e-07`PF00400.29^WD40^WD domain, G-beta repeat^310-383^E:0.045`PF00400.29^WD40^WD domain, G-beta repeat^393-427^E:3.6e-0…	Notchless protein homolog	PASA_cluster_105237	3.78894	.	Aspartate--tRNA ligase 2, cytoplasmic {ECO:0000305}	PASA_cluster_30438	4.30895	PF00106.22^adh_short^short chain dehydrogenase^17-208^E:2.1e-53`PF08659.7^KR^KR domain^19-171^E:3.2e-13`PF13561.3^adh_short_C2^Enoyl-(Acyl carrier protein) reductase^23-264^E:1.8e-63	Zerumbone synthase
PASA_cluster_111152	2.84009	.		PASA_cluster_18714	3.15696	PF00248.18^Aldo_ket_red^Aldo/keto reductase family^2-240^E:3.1e-50	L-galactose dehydrogenase	PASA_cluster_20293	3.77978	PF13516.3^LRR_6^Leucine Rich repeat^144-158^E:0.29`PF00560.30^LRR_1^Leucine Rich Repeat^146-163^E:1.6`PF00560.30^LRR_1^Leucine Rich Repeat^170-186^E:0.82`PF00560.30^LRR_1^Leucine Rich Repeat^193-205^E:0.97	TMV resistance protein N	PASA_cluster_97125	4.29548	PF13445.3^zf-RING_UBOX^RING-type zinc-finger^232-256^E:1.9e-07`PF00097.22^zf-C3HC4^Zinc finger, C3HC4 type (RING finger)^232-260^E:0.00022	Probable E3 ubiquitin-protein ligase BAH1-like
PASA_cluster_71225	2.83578	PF00135.25 COesterase Carboxylesterase family 54-116 E:4.3e-06`PF07859.10 Abhydrolase_3 alpha/beta hydrolase fold 76-299 E:3.9e-55	Probable carboxylesterase 15	PASA_cluster_66653	3.15145	PF13516.3^LRR_6^Leucine Rich repeat^337-351^E:0.38	Protein SUPPRESSOR OF npr1-1, CONSTITUTIVE 1	PASA_cluster_58851	3.77469	.		PASA_cluster_89965	4.28734	PF14368.3^LTP_2^Probable lipid transfer^26-107^E:6.5e-07	Probable non-specific lipid-transfer protein AKCS9
PASA_cluster_105188	2.799	PF01582.17 TIR TIR domain 15-179 E:1.8e-48`PF13676.3 TIR_2 TIR domain 17-116 E:5.2e-13`PF00931.19 NB-ARC NB-ARC domain 227-389 E:4.4e-23`PF07725.9 LRR_3 Leucine Rich Repeat 546-563 E:0.00035	Disease resistance protein TAO1 {ECO:0000305}	PASA_cluster_105190	3.13824	PF00931.19^NB-ARC^NB-ARC domain^1-66^E:7.5e-08	Disease resistance protein RRS1 {ECO:0000303|PubMed:19519800}	PASA_cluster_18341	3.76918	.	Retrovirus-related Pol polyprotein from transposon TNT 1-94	PASA_cluster_126156	4.27907	PF08787.8^Alginate_lyase2^Alginate lyase^17-155^E:6.3e-18	Citrate-binding protein
PASA_cluster_20142	2.75241	.	Replication protein A 14 kDa subunit A	PASA_cluster_111432	3.13811	PF13855.3^LRR_8^Leucine rich repeat^110-168^E:4.6e-11	Disease resistance protein RPS2	PASA_cluster_25782	3.76229	PF00248.18^Aldo_ket_red^Aldo/keto reductase family^24-110^E:2.3e-09	Non-functional NADPH-dependent codeinone reductase 2	PASA_cluster_3537	4.27686	.
PASA_cluster_108729	2.74646	PF01453.21 B_lectin D-mannose binding lectin 76-160 E:2.5e-17`PF07714.14 Pkinase_Tyr Protein tyrosine kinase 511-780 E:2.4e-42`PF00069.22 Pkinase Protein kinase domain 512-779 E:2.7e-45	G-type lectin S-receptor-like serine/threonine-protein kinase RLK1	PASA_cluster_2362	3.13541	PF01485.18^IBR^IBR domain, a half RING-finger domain^156-218^E:2e-10`PF01485.18^IBR^IBR domain, a half RING-finger domain^239-287^E:5e-09	ATP-dependent RNA helicase DEAH12, chloroplastic	PASA_cluster_34752	3.75695	.		PASA_cluster_83701	4.27389	.	Photosystem II protein D1 {ECO:0000255|HAMAP-Rule:MF_01379}
PASA_cluster_139808	2.74442	PF04212.15 MIT MIT (microtubule interacting and transport) domain 7-70 E:1.7e-21`PF07728.11 AAA_5 AAA domain (dynein-related subfamily) 164-286 E:0.00016`PF05496.9 RuvB_N Holliday junction DNA helicase ruvB N-terminus 164-233 E:5.8e-05`PF00004.26 AAA ATPase family associated with various cellular activities (AAA) 165-294 E:1.2e-44`PF09336.7 Vps4_C Vps4 C terminal oligomerisation domain 364-428 E:…	Protein SUPPRESSOR OF K(+) TRANSPORT GROWTH DEFECT 1 {ECO:0000303|PubMed:17468262}	PASA_cluster_15972	3.1289	PF00067.19^p450^Cytochrome P450^47-514^E:4.2e-108	3,9-dihydroxypterocarpan 6A-monooxygenase	PASA_cluster_107758	3.75689	PF00067.19^p450^Cytochrome P450^3-122^E:1.2e-36	Cytochrome P450 714A2	PASA_cluster_58407	4.2662	.
PASA_cluster_65286	2.74279	PF14111.3 DUF4283 Domain of unknown function (DUF4283) 22-81 E:1.5e-06`PF14392.3 zf-CCHC_4 Zinc knuckle 126-172 E:7.3e-12	Uncharacterized mitochondrial protein AtMg00310	PASA_cluster_38326	3.12362	.		PASA_cluster_112439	3.73544	PF03641.11^Lysine_decarbox^Possible lysine decarboxylase^56-186^E:5.6e-44	Cytokinin riboside 5'-monophosphate phosphoribohydrolase LOG5	PASA_cluster_17483	4.25402	.	Probable glutathione S-transferase
PASA_cluster_88571	2.72394	PF01259.15 SAICAR_synt SAICAR synthetase 103-348 E:2e-74	Phosphoribosylaminoimidazole-succinocarboxamide synthase, chloroplastic	PASA_cluster_61929	3.11325	PF01964.15^ThiC_Rad_SAM^Radical SAM ThiC family^1-167^E:1.7e-79	Phosphomethylpyrimidine synthase, chloroplastic	PASA_cluster_2669	3.73418	PF07992.11^Pyr_redox_2^Pyridine nucleotide-disulphide oxidoreductase^59-384^E:1.4e-61`PF00070.24^Pyr_redox^Pyridine nucleotide-disulphide oxidoreductase^225-309^E:9.4e-12`PF13833.3^EF-hand_8^EF-hand domain pair^384-406^E:0.033`PF13202.3^EF-hand_5^EF hand^388-409^E:0.00036	External alternative NAD(P)H-ubiquinone oxidoreductase B2, mitochondrial	PASA_cluster_31043	4.24667	PF02365.12^NAM^No apical meristem (NAM) protein^29-77^E:2.3e-06	NAC transcription factor 29
PASA_cluster_148476	2.71915	PF00361.17 Proton_antipo_M Proton-conducting membrane transporter 163-299 E:2e-33`PF00361.17 Proton_antipo_M Proton-conducting membrane transporter 296-551 E:2.8e-59	NADH-ubiquinone oxidoreductase chain 4	PASA_cluster_67497	3.10519	.		PASA_cluster_75510	3.72307	.		PASA_cluster_19835	4.24131	.	E3 ubiquitin-protein ligase HOS1
PASA_cluster_18346	2.71461	PF00931.19 NB-ARC NB-ARC domain 4-214 E:1.3e-35	Disease resistance protein At4g27190	PASA_cluster_98192	3.09997	.		PASA_cluster_20097	3.72283	.		PASA_cluster_27814	4.23865	.	Myb-related protein Myb4
PASA_cluster_42764	2.7053	.	Dehydrodolichyl diphosphate synthase 6	PASA_cluster_121087	3.09986	.	Protein ROOT PRIMORDIUM DEFECTIVE 1	PASA_cluster_140802	3.72048	PF00201.15^UDPGT^UDP-glucoronosyl and UDP-glucosyl transferase^258-441^E:1.4e-17	UDP-glycosyltransferase 91A1	PASA_cluster_94456	4.23209	PF14543.3^TAXi_N^Xylanase inhibitor N-terminal^54-224^E:1.2e-41`PF14541.3^TAXi_C^Xylanase inhibitor C-terminal^264-424^E:2e-53	Basic 7S globulin
PASA_cluster_17197	2.69501	PF01058.19 Oxidored_q6 NADH ubiquinone oxidoreductase, 20 Kd subunit 88-196 E:1.5e-22	NADH dehydrogenase [ubiquinone] iron-sulfur protein 7, mitochondrial	PASA_cluster_158302	3.08733	PF01471.15^PG_binding_1^Putative peptidoglycan binding domain^50-111^E:3.2e-13`PF00413.21^Peptidase_M10^Matrixin^151-301^E:9e-44`PF01471.15^PG_binding_1^Putative peptidoglycan binding domain^360-421^E:3.2e-13`PF00413.21^Peptidase_M10^Matrixin^461-616^E:3.4e-46	Metalloendoproteinase 5-MMP {ECO:0000303|PubMed:10574937}	PASA_cluster_43517	3.71824	.		PASA_cluster_92984	4.23118	PF00067.19^p450^Cytochrome P450^34-481^E:4.5e-99	Premnaspirodiene oxygenase
PASA_cluster_59013	2.69079	PF00160.18 Pro_isomerase Cyclophilin type peptidyl-prolyl cis-trans isomerase/CLD 8-169 E:7e-50	Peptidyl-prolyl cis-trans isomerase	PASA_cluster_69976	3.05335	.	Putative disease resistance protein RGA3	PASA_cluster_38905	3.71531	PF00319.15^SRF-TF^SRF-type transcription factor (DNA-binding and dimerisation domain)^10-57^E:1.8e-24`PF01486.14^K-box^K-box region^82-165^E:2.3e-19	Floral homeotic protein DEFICIENS	PASA_cluster_7142	4.23084	.
PASA_cluster_66653	2.68989	PF13516.3 LRR_6 Leucine Rich repeat 337-351 E:0.38	Protein SUPPRESSOR OF npr1-1, CONSTITUTIVE 1	PASA_cluster_38905	3.04674	PF00319.15^SRF-TF^SRF-type transcription factor (DNA-binding and dimerisation domain)^10-57^E:1.8e-24`PF01486.14^K-box^K-box region^82-165^E:2.3e-19	Floral homeotic protein DEFICIENS	PASA_cluster_29964	3.71461	.		PASA_cluster_112095	4.23078	.
PASA_cluster_63828	2.67956	.		PASA_cluster_18353	3.04347	PF00931.19^NB-ARC^NB-ARC domain^167-425^E:5.8e-51	Disease resistance protein At4g27190	PASA_cluster_142292	3.70988	.		PASA_cluster_135385	4.23041	.
PASA_cluster_6249	2.66196	PF03162.10 Y_phosphatase2 Tyrosine phosphatase family 49-202 E:6.8e-62`PF13350.3 Y_phosphatase3 Tyrosine phosphatase family 119-180 E:2.1e-07	Probable tyrosine-protein phosphatase At1g05000	PASA_cluster_19189	3.0324	PF00294.21^PfkB^pfkB family carbohydrate kinase^82-153^E:3.1e-14	Inositol 3-kinase {ECO:0000305}	PASA_cluster_118672	3.70949	PF13041.3^PPR_2^PPR repeat family^159-206^E:2.4e-09`PF13812.3^PPR_3^Pentatricopeptide repeat domain^182-236^E:2.1e-06`PF12854.4^PPR_1^PPR repeat^191-220^E:4.7e-10`PF13041.3^PPR_2^PPR repeat family^193-220^E:2.2e-07`PF01535.17^PPR^PPR repeat^195-220^E:1.8e-08`PF12854.4^PPR_1^PPR repeat^222-249^E:5.4e-13`PF13041.3^PPR_2^PPR repeat family^224-249^E:7.4e-09`PF01535.17^PPR^PPR repeat^227-255^E:3.5e-09…	Pentatricopeptide repeat-containing protein At1g09900	PASA_cluster_105195	4.21587	PF01582.17^TIR^TIR domain^21-209^E:7e-43`PF13676.3^TIR_2^TIR domain^23-123^E:1.4e-09`PF00931.19^NB-ARC^NB-ARC domain^286-380^E:4.5e-09`PF01535.17^PPR^PPR repeat^1144-1164^E:0.28`PF00931.19^NB-ARC^NB-ARC domain^1211-1372^E:6.8e-23	Disease resistance protein RML1B {ECO:0000305}
PASA_cluster_3927	2.65946	PF12899.4 Glyco_hydro_100 Alkaline and neutral invertase 181-622 E:4.5e-210	Alkaline/neutral invertase E, chloroplastic {ECO:0000305}	PASA_cluster_126752	3.02495	PF00022.16^Actin^Actin^23-113^E:6.6e-22	Actin-related protein 7	PASA_cluster_121944	3.70466	PF13499.3^EF-hand_7^EF-hand domain pair^7-69^E:2.1e-09`PF13405.3^EF-hand_6^EF-hand domain^9-34^E:1.6e-05`PF13202.3^EF-hand_5^EF hand^12-33^E:8.1e-05`PF13833.3^EF-hand_8^EF-hand domain pair^21-69^E:2.3e-08`PF13499.3^EF-hand_7^EF-hand domain pair^80-141^E:2.6e-10`PF13833.3^EF-hand_8^EF-hand domain pair^92-141^E:1.2e-13`PF00036.29^EF-hand_1^EF hand^117-141^E:3.6e-07`PF13202.3^EF-hand_5^EF hand^122-1…	Calcium-binding protein CML38	PASA_cluster_78190	4.21543	.
PASA_cluster_90560	2.65531	PF07714.14 Pkinase_Tyr Protein tyrosine kinase 60-327 E:3.8e-47`PF00069.22 Pkinase Protein kinase domain 61-325 E:1.4e-46	Glycerophosphodiester phosphodiesterase protein kinase domain-containing GDPDL2 {ECO:0000305}	PASA_cluster_86593	3.01462	.		PASA_cluster_109316	3.69317	.		PASA_cluster_104145	4.21058	.
PASA_cluster_125361	2.64027	PF00931.19 NB-ARC NB-ARC domain 50-226 E:6e-24`PF13855.3 LRR_8 Leucine rich repeat 335-392 E:3.9e-10	Disease resistance protein At4g27190	PASA_cluster_134172	3.01333	PF00033.16^Cytochrome_B^Cytochrome b/b6/petB^24-211^E:1.8e-80`PF13631.3^Cytochrom_B_N_2^Cytochrome b(N-terminal)/b6/petB^94-260^E:5.6e-38`PF00032.14^Cytochrom_B_C^Cytochrome b(C-terminal)/b6/petD^265-366^E:1.2e-30	Cytochrome b	PASA_cluster_81650	3.68276	.	Putative methylesterase 19	PASA_cluster_134574	4.20614	.
PASA_cluster_56764	2.63707	PF05746.12 DALR_1 DALR anticodon binding domain 9-123 E:3.6e-31	Arginine--tRNA ligase, chloroplastic/mitochondrial {ECO:0000305}	PASA_cluster_95143	2.94099	PF08263.9^LRRNT_2^Leucine rich repeat N-terminal domain^22-59^E:1.2e-08`PF13855.3^LRR_8^Leucine rich repeat^185-243^E:1.3e-08`PF00560.30^LRR_1^Leucine Rich Repeat^185-206^E:1.9`PF13855.3^LRR_8^Leucine rich repeat^329-387^E:1.2e-08`PF13855.3^LRR_8^Leucine rich repeat^425-483^E:2.4e-08`PF13855.3^LRR_8^Leucine rich repeat^521-579^E:8.7e-09`PF00560.30^LRR_1^Leucine Rich Repeat^521-542^E:1.9`PF13855.3…	Probable leucine-rich repeat receptor-like protein kinase At1g35710	PASA_cluster_94594	3.67535	.		PASA_cluster_74078	4.18478	PF01397.18^Terpene_synth^Terpene synthase, N-terminal domain^62-226^E:3.2e-51`PF03936.13^Terpene_synth_C^Terpene synthase family, metal binding domain^277-542^E:1.3e-101	(-)-alpha-terpineol synthase
PASA_cluster_167	2.63598	PF00067.19 p450 Cytochrome P450 41-164 E:1.2e-18	Cytochrome P450 76A2	PASA_cluster_6912	2.93084	PF00445.15^Ribonuclease_T2^Ribonuclease T2 family^61-112^E:8.5e-12	Ribonuclease 2	PASA_cluster_159265	3.6652	.	Ribosomal protein S1, mitochondrial	PASA_cluster_134148	4.18194	.	Uncharacterized mitochondrial protein AtMg00310
PASA_cluster_33663	2.63079	.		PASA_cluster_157554	2.91245	.		PASA_cluster_89852	3.65854	.	Ubiquitin-like protein ATG12	PASA_cluster_9764	4.18181	PF03514.11^GRAS^GRAS domain family^105-488^E:3.7e-99	Nodulation-signaling pathway 2 protein
PASA_cluster_86076	2.61526	.		PASA_cluster_83588	2.91144	PF00146.18^NADHdh^NADH dehydrogenase^2-50^E:3.5e-15	NADH-ubiquinone oxidoreductase chain 1	PASA_cluster_33663	3.64674	.		PASA_cluster_18023	4.17771	PF00194.18^Carb_anhydrase^Eukaryotic-type carbonic anhydrase^48-274^E:4.5e-45	Alpha carbonic anhydrase 7
PASA_cluster_82958	2.5909	PF00696.25 AA_kinase Amino acid kinase family 94-331 E:1.5e-43	Acetylglutamate kinase, chloroplastic	PASA_cluster_13723	2.90364	PF00067.19^p450^Cytochrome P450^76-516^E:1.1e-58	Cytochrome P450 94A1	PASA_cluster_140803	3.63286	PF00201.15^UDPGT^UDP-glucoronosyl and UDP-glucosyl transferase^258-441^E:1.4e-17	UDP-glycosyltransferase 91A1	PASA_cluster_6539	4.17537	PF00069.22^Pkinase^Protein kinase domain^4-130^E:5.3e-13`PF07714.14^Pkinase_Tyr^Protein tyrosine kinase^27-132^E:6.9e-10	Proline-rich receptor-like protein kinase PERK1
PASA_cluster_90561	2.58936	PF07714.14 Pkinase_Tyr Protein tyrosine kinase 60-172 E:5.6e-24`PF00069.22 Pkinase Protein kinase domain 61-172 E:4.6e-21	Glycerophosphodiester phosphodiesterase protein kinase domain-containing GDPDL2 {ECO:0000305}	PASA_cluster_71226	2.89932	PF00135.25^COesterase^Carboxylesterase family^54-116^E:2.3e-06`PF07859.10^Abhydrolase_3^alpha/beta hydrolase fold^76-223^E:3.4e-35	Probable carboxylesterase 15	PASA_cluster_106398	3.6308	.		PASA_cluster_35846	4.17433	PF03514.11^GRAS^GRAS domain family^221-591^E:1.2e-96	Scarecrow-like protein 9
PASA_cluster_156575	2.5836	PF07714.14 Pkinase_Tyr Protein tyrosine kinase 76-275 E:2.1e-30`PF00069.22 Pkinase Protein kinase domain 79-270 E:4e-28`PF07714.14 Pkinase_Tyr Protein tyrosine kinase 353-441 E:8.1e-08`PF07714.14 Pkinase_Tyr Protein tyrosine kinase 444-659 E:4.3e-23`PF00069.22 Pkinase Protein kinase domain 453-610 E:1.5e-21`PF07714.14 Pkinase_Tyr Protein tyrosine kinase 763-954 E:2.5e-31`PF00069.22 Pkinase Protei…	Non-functional pseudokinase ZED1 {ECO:0000305}	PASA_cluster_122723	2.88423	PF07690.13^MFS_1^Major Facilitator Superfamily^111-426^E:1.3e-35`PF07690.13^MFS_1^Major Facilitator Superfamily^341-500^E:1.1e-10	Putative glycerol-3-phosphate transporter 1	PASA_cluster_57558	3.62994	PF01453.21^B_lectin^D-mannose binding lectin^47-154^E:1.7e-36`PF00954.17^S_locus_glycop^S-locus glycoprotein domain^196-288^E:8.1e-20`PF08276.8^PAN_2^PAN-like domain^313-380^E:1e-16	G-type lectin S-receptor-like serine/threonine-protein kinase RKS1	PASA_cluster_111714	4.17333	.	Probable disease resistance RPP8-like protein 2
PASA_cluster_86216	2.57964	.	Disease resistance protein RPM1	PASA_cluster_111433	2.87012	PF13306.3^LRR_5^Leucine rich repeats (6 copies)^91-197^E:0.16	Disease resistance protein RPS2	PASA_cluster_35980	3.61692	PF08154.9^NLE^NLE (NUC135) domain^9-69^E:2.9e-13`PF00400.29^WD40^WD domain, G-beta repeat^165-185^E:0.0052`PF00400.29^WD40^WD domain, G-beta repeat^207-244^E:0.0021`PF00400.29^WD40^WD domain, G-beta repeat^249-284^E:8.8e-06`PF00400.29^WD40^WD domain, G-beta repeat^337-369^E:1.1e-08`PF00400.29^WD40^WD domain, G-beta repeat^375-412^E:0.0059`PF00400.29^WD40^WD domain, G-beta repeat^441-475^E:4.9e-05	Notchless protein homolog	PASA_cluster_98952	4.17163	PF01734.19^Patatin^Patatin-like phospholipase^21-229^E:1.2e-21	Patatin-like protein 2
PASA_cluster_8691	2.57873	PF02458.12 Transferase Transferase family 1-439 E:1.6e-98	Shikimate O-hydroxycinnamoyltransferase	PASA_cluster_57558	2.86192	PF01453.21^B_lectin^D-mannose binding lectin^47-154^E:1.7e-36`PF00954.17^S_locus_glycop^S-locus glycoprotein domain^196-288^E:8.1e-20`PF08276.8^PAN_2^PAN-like domain^313-380^E:1e-16	G-type lectin S-receptor-like serine/threonine-protein kinase RKS1	PASA_cluster_186	3.6	.		PASA_cluster_134162	4.16063	.
PASA_cluster_63463	2.55294	PF00012.17 HSP70 Hsp70 protein 3-696 E:2.6e-167`PF06723.10 MreB_Mbl MreB/Mbl protein 135-374 E:3.7e-05	Heat shock 70 kDa protein 15	PASA_cluster_42764	2.85455	.	Dehydrodolichyl diphosphate synthase 6	PASA_cluster_119744	3.58499	.		PASA_cluster_41401	4.15223	PF14009.3^DUF4228^Domain of unknown function (DUF4228)^18-223^E:2.2e-33
PASA_cluster_38283	2.55176	PF13540.3 RCC1_2 Regulator of chromosome condensation (RCC1) repeat 74-98 E:9.7e-08`PF00415.15 RCC1 Regulator of chromosome condensation (RCC1) repeat 90-146 E:2.5e-14`PF13540.3 RCC1_2 Regulator of chromosome condensation (RCC1) repeat 136-159 E:4.2e-09	Ultraviolet-B receptor UVR8	PASA_cluster_56216	2.8497	PF16913.2^PUNUT^Purine nucleobase transmembrane transport^17-336^E:4.6e-119`PF00892.17^EamA^EamA-like transporter family^60-160^E:4.8e-08`PF08449.8^UAA^UAA transporter family^134-328^E:1.3e-07	Purine permease 3	PASA_cluster_46491	3.58007	.		PASA_cluster_159261	4.14816	.	Uncharacterized mitochondrial protein AtMg00660
PASA_cluster_18714	2.54986	PF00248.18 Aldo_ket_red Aldo/keto reductase family 2-240 E:3.1e-50	L-galactose dehydrogenase	PASA_cluster_105563	2.84801	.		PASA_cluster_77824	3.57532	PF00347.20^Ribosomal_L6^Ribosomal protein L6^12-88^E:7.2e-16	60S ribosomal protein L6, mitochondrial	PASA_cluster_83707	4.14442	.
PASA_cluster_141777	2.54802	PF00010.23 HLH Helix-loop-helix DNA-binding domain 79-126 E:5.5e-08	Transcription factor ILR3	PASA_cluster_116224	2.83876	PF00931.19^NB-ARC^NB-ARC domain^160-241^E:1.3e-12	Putative disease resistance protein RGA3	PASA_cluster_30224	3.57346	.		PASA_cluster_511	4.13893	PF01280.17^Ribosomal_L19e^Ribosomal protein L19e^2-51^E:1.1e-13`PF01280.17^Ribosomal_L19e^Ribosomal protein L19e^48-121^E:9.5e-31	60S ribosomal protein L19-2
PASA_cluster_93135	2.53638	PF03946.11 Ribosomal_L11_N Ribosomal protein L11, N-terminal domain 15-70 E:6.1e-23`PF00298.16 Ribosomal_L11 Ribosomal protein L11, RNA binding domain 75-144 E:1e-19	60S ribosomal protein L12	PASA_cluster_99444	2.83581	PF13833.3^EF-hand_8^EF-hand domain pair^60-94^E:3.3e-05`PF13202.3^EF-hand_5^EF hand^73-94^E:0.088		PASA_cluster_58708	3.56583	PF05653.11^Mg_trans_NIPA^Magnesium transporter NIPA^1-122^E:1.3e-42	Probable magnesium transporter NIPA7	PASA_cluster_20293	4.13812	PF13516.3^LRR_6^Leucine Rich repeat^144-158^E:0.29`PF00560.30^LRR_1^Leucine Rich Repeat^146-163^E:1.6`PF00560.30^LRR_1^Leucine Rich Repeat^170-186^E:0.82`PF00560.30^LRR_1^Leucine Rich Repeat^193-205^E:0.97	TMV resistance protein N
PASA_cluster_55698	2.53453	PF01521.17 Fe-S_biosyn Iron-sulphur cluster biosynthesis 22-121 E:1.8e-18	Iron-sulfur assembly protein IscA-like 1, mitochondrial	PASA_cluster_112863	2.83371	.		PASA_cluster_18470	3.55493	PF00293.25^NUDIX^NUDIX domain^188-263^E:1.6e-07	Nudix hydrolase 8	PASA_cluster_11508	4.13506	.
PASA_cluster_72601	2.53386	.	60S ribosomal protein L35a-3	PASA_cluster_90560	2.82344	PF07714.14^Pkinase_Tyr^Protein tyrosine kinase^60-327^E:3.8e-47`PF00069.22^Pkinase^Protein kinase domain^61-325^E:1.4e-46	Glycerophosphodiester phosphodiesterase protein kinase domain-containing GDPDL2 {ECO:0000305}	PASA_cluster_126156	3.55404	PF08787.8^Alginate_lyase2^Alginate lyase^17-155^E:6.3e-18	Citrate-binding protein	PASA_cluster_33520	4.12866	.
PASA_cluster_121407	2.5304	PF00378.17 ECH_1 Enoyl-CoA hydratase/isomerase 22-201 E:2e-19	Enoyl-CoA delta isomerase 1, peroxisomal {ECO:0000305}	PASA_cluster_139808	2.81367	PF04212.15^MIT^MIT (microtubule interacting and transport) domain^7-70^E:1.7e-21`PF07728.11^AAA_5^AAA domain (dynein-related subfamily)^164-286^E:0.00016`PF05496.9^RuvB_N^Holliday junction DNA helicase ruvB N-terminus^164-233^E:5.8e-05`PF00004.26^AAA^ATPase family associated with various cellular activities (AAA)^165-294^E:1.2e-44`PF09336.7^Vps4_C^Vps4 C terminal oligomerisation domain^364-428^E:…	Protein SUPPRESSOR OF K(+) TRANSPORT GROWTH DEFECT 1 {ECO:0000303|PubMed:17468262}	PASA_cluster_19189	3.54879	PF00294.21^PfkB^pfkB family carbohydrate kinase^82-153^E:3.1e-14	Inositol 3-kinase {ECO:0000305}	PASA_cluster_58316	4.12228	.
PASA_cluster_138679	2.52731	PF00561.17 Abhydrolase_1 alpha/beta hydrolase fold 72-176 E:2e-10`PF12697.4 Abhydrolase_6 Alpha/beta hydrolase family 72-311 E:2.4e-12`PF12146.5 Hydrolase_4 Serine aminopeptidase, S33 72-286 E:7.4e-07	Probable strigolactone esterase D14 homolog	PASA_cluster_31512	2.75991	PF08284.8^RVP_2^Retroviral aspartyl protease^9-60^E:2.1e-11		PASA_cluster_131900	3.53842	PF14476.3^Chloroplast_duf^Petal formation-expressed^1-188^E:1.1e-87	Probable F-box protein At4g22030	PASA_cluster_96274	4.11641	PF00083.21^Sugar_tr^Sugar (and other) transporter^25-484^E:1.5e-106`PF07690.13^MFS_1^Major Facilitator Superfamily^31-305^E:1.2e-25	Probable polyol transporter 6
PASA_cluster_98201	2.51413	.	Cysteine-rich receptor-like protein kinase 27	PASA_cluster_155752	2.7491	PF01501.17^Glyco_transf_8^Glycosyl transferase family 8^131-391^E:1.7e-53	Probable galacturonosyltransferase-like 10	PASA_cluster_65735	3.52814	PF00931.19^NB-ARC^NB-ARC domain^69-122^E:1e-06	Probable WRKY transcription factor 19	PASA_cluster_83583	4.11572	.	Putative ATP synthase protein YMF19
PASA_cluster_106293	2.5111	PF00690.23 Cation_ATPase_N Cation transporter/ATPase, N-terminus 119-186 E:4.9e-11`PF00122.17 E1-E2_ATPase E1-E2 ATPase 206-453 E:1.7e-45`PF00702.23 Hydrolase haloacid dehalogenase-like hydrolase 459-779 E:9.4e-20`PF13246.3 Cation_ATPase Cation transport ATPase (P-type) 507-597 E:9.2e-12`PF00689.18 Cation_ATPase_C Cation transporting ATPase, C-terminus 850-1019 E:3.6e-47	Calcium-transporting ATPase 12, plasma membrane-type	PASA_cluster_62167	2.71895	.		PASA_cluster_16106	3.52576	.		PASA_cluster_13381	4.11225	.
PASA_cluster_86328	2.50439	PF13510.3 Fer2_4 2Fe-2S iron-sulfur cluster binding domain 68-144 E:5.5e-19`PF00111.24 Fer2 2Fe-2S iron-sulfur cluster binding domain 74-133 E:1.1e-09	NADH dehydrogenase [ubiquinone] iron-sulfur protein 1, mitochondrial	PASA_cluster_33663	2.71787	.		PASA_cluster_94432	3.51609	.		PASA_cluster_140802	4.11214	PF00201.15^UDPGT^UDP-glucoronosyl and UDP-glucosyl transferase^258-441^E:1.4e-17	UDP-glycosyltransferase 91A1
PASA_cluster_88160	2.50352	PF03946.11 Ribosomal_L11_N Ribosomal protein L11, N-terminal domain 15-70 E:6.1e-23`PF00298.16 Ribosomal_L11 Ribosomal protein L11, RNA binding domain 75-144 E:1e-19	60S ribosomal protein L12	PASA_cluster_35331	2.7113	.		PASA_cluster_18353	3.51274	PF00931.19^NB-ARC^NB-ARC domain^167-425^E:5.8e-51	Disease resistance protein At4g27190	PASA_cluster_49532	4.11033	.	Abscisic acid receptor PYR1
PASA_cluster_3537	2.50109	.		PASA_cluster_86076	2.70636	.		PASA_cluster_65347	3.49139	PF00078.24^RVT_1^Reverse transcriptase (RNA-dependent DNA polymerase)^31-191^E:8.8e-34	Retrovirus-related Pol polyprotein from transposon 297	PASA_cluster_40905	4.10953	PF08263.9^LRRNT_2^Leucine rich repeat N-terminal domain^41-92^E:8e-08`PF00560.30^LRR_1^Leucine Rich Repeat^294-315^E:0.04`PF13516.3^LRR_6^Leucine Rich repeat^411-424^E:0.45`PF13855.3^LRR_8^Leucine rich repeat^438-495^E:4.4e-08`PF13855.3^LRR_8^Leucine rich repeat^484-543^E:1.1e-10`PF13516.3^LRR_6^Leucine Rich repeat^507-520^E:0.75`PF12799.4^LRR_4^Leucine Rich repeats (2 copies)^508-548^E:4.3e-07`P…	Receptor-like protein 12
PASA_cluster_78988	2.49762	.	Organellar oligopeptidase A, chloroplastic/mitochondrial	PASA_cluster_155387	2.69833	.		PASA_cluster_116635	3.47667	PF00642.21^zf-CCCH^Zinc finger C-x8-C-x5-C-x3-H type (and similar)^137-163^E:1.9e-09`PF14608.3^zf-CCCH_2^RNA-binding, Nab2-type zinc finger^142-162^E:0.045	Protein TIS11	PASA_cluster_45502	4.10684	.
PASA_cluster_28117	2.49215	.	Putative disease resistance protein At1g59780	PASA_cluster_156575	2.69552	PF07714.14^Pkinase_Tyr^Protein tyrosine kinase^76-275^E:2.1e-30`PF00069.22^Pkinase^Protein kinase domain^79-270^E:4e-28`PF07714.14^Pkinase_Tyr^Protein tyrosine kinase^353-441^E:8.1e-08`PF07714.14^Pkinase_Tyr^Protein tyrosine kinase^444-659^E:4.3e-23`PF00069.22^Pkinase^Protein kinase domain^453-610^E:1.5e-21`PF07714.14^Pkinase_Tyr^Protein tyrosine kinase^763-954^E:2.5e-31`PF00069.22^Pkinase^Protei…	Non-functional pseudokinase ZED1 {ECO:0000305}	PASA_cluster_16472	3.47352	.		PASA_cluster_106398	4.10579	.
PASA_cluster_53551	2.49063	.		PASA_cluster_16472	2.68259	.		PASA_cluster_57536	3.47288	.		PASA_cluster_43	4.09786	.
PASA_cluster_151852	2.48867	.	Elongation of fatty acids protein 3-like	PASA_cluster_147684	2.67328	PF00069.22^Pkinase^Protein kinase domain^29-182^E:7.6e-28`PF07714.14^Pkinase_Tyr^Protein tyrosine kinase^30-180^E:9.7e-31	Proline-rich receptor-like protein kinase PERK15	PASA_cluster_18348	3.44878	PF00385.21^Chromo^Chromo (CHRromatin Organisation MOdifier) domain^133-165^E:1.2e-05		PASA_cluster_358	4.09649	PF00314.14^Thaumatin^Thaumatin family^31-229^E:1.8e-65	Osmotin-like protein OSM34
PASA_cluster_160319	2.48483	.		PASA_cluster_3537	2.67153	.		PASA_cluster_7142	3.44874	.		PASA_cluster_99385	4.08913	.
PASA_cluster_127851	2.46789	PF00909.18 Ammonium_transp Ammonium Transporter Family 33-457 E:1.5e-79	Ammonium transporter 3 member 1	PASA_cluster_55860	2.66993	PF01477.20^PLAT^PLAT/LH2 domain^158-223^E:7.1e-11`PF00305.16^Lipoxygenase^Lipoxygenase^236-905^E:0	Linoleate 13S-lipoxygenase 3-1, chloroplastic	PASA_cluster_4261	3.43119	.	Probable disease resistance protein At5g43740	PASA_cluster_102308	4.08846	.
PASA_cluster_90552	2.4651	PF07714.14 Pkinase_Tyr Protein tyrosine kinase 181-448 E:3.3e-44`PF00069.22 Pkinase Protein kinase domain 182-448 E:1.9e-49	Probable receptor-like protein kinase At1g67000	PASA_cluster_150642	2.65044	.	Indole-3-acetic acid-induced protein ARG2	PASA_cluster_64321	3.43115	.		PASA_cluster_88872	4.08667	.	Proline-rich receptor-like protein kinase PERK1
PASA_cluster_79746	2.44037	.		PASA_cluster_143207	2.64907	PF13673.4^Acetyltransf_10^Acetyltransferase (GNAT) domain^39-139^E:5.8e-14`PF00583.22^Acetyltransf_1^Acetyltransferase (GNAT) family^54-133^E:8.5e-19`PF13508.4^Acetyltransf_7^Acetyltransferase (GNAT) domain^59-133^E:1.2e-11`PF08445.7^FR47^FR47-like protein^77-136^E:1.7e-06`PF13420.4^Acetyltransf_4^Acetyltransferase (GNAT) domain^88-139^E:9.5e-08	Probable N-acetyltransferase san	PASA_cluster_24927	3.42667	.		PASA_cluster_61949	4.08505	PF02045.12^CBFB_NFYA^CCAAT-binding transcription factor (CBF-B/NF-YA) subunit B^12-67^E:7.5e-25	Nuclear transcription factor Y subunit A-2
PASA_cluster_30599	2.40392	PF01138.18 RNase_PH 3' exoribonuclease family, domain 1 42-166 E:6e-29	Exosome complex component RRP41-like {ECO:0000305}	PASA_cluster_30599	2.61889	PF01138.18^RNase_PH^3' exoribonuclease family, domain 1^42-166^E:6e-29	Exosome complex component RRP41-like {ECO:0000305}	PASA_cluster_37913	3.42201	.	Outer envelope pore protein 37, chloroplastic	PASA_cluster_86217	4.08461	.
PASA_cluster_150642	2.39637	.	Indole-3-acetic acid-induced protein ARG2	PASA_cluster_4296	2.61499	PF00931.19^NB-ARC^NB-ARC domain^165-444^E:2.6e-69	Disease resistance protein RGA2	PASA_cluster_111152	3.40056	.		PASA_cluster_79049	4.08099	.
PASA_cluster_76981	2.35739	PF07714.14 Pkinase_Tyr Protein tyrosine kinase 291-559 E:1.1e-44`PF00069.22 Pkinase Protein kinase domain 292-558 E:8e-50	Probable receptor-like protein kinase At1g67000	PASA_cluster_95144	2.59434	PF13855.3^LRR_8^Leucine rich repeat^34-92^E:1.9e-09`PF00560.30^LRR_1^Leucine Rich Repeat^34-55^E:0.47`PF13855.3^LRR_8^Leucine rich repeat^130-188^E:1.8e-09`PF00560.30^LRR_1^Leucine Rich Repeat^130-151^E:0.47`PF13855.3^LRR_8^Leucine rich repeat^393-452^E:8.3e-09	Probable LRR receptor-like serine/threonine-protein kinase At4g08850	PASA_cluster_28744	3.3834	.		PASA_cluster_71904	4.07802	.
PASA_cluster_32113	2.35239	PF02516.11 STT3 Oligosaccharyl transferase STT3 subunit 20-274 E:4.2e-76	Dolichyl-diphosphooligosaccharide--protein glycosyltransferase subunit STT3A	PASA_cluster_1712	2.56637	.	AT-hook motif nuclear-localized protein 1 {ECO:0000303|PubMed:15604740}	PASA_cluster_98550	3.34444	PF03140.12^DUF247^Plant protein of unknown function^34-416^E:3.9e-107	UPF0481 protein At3g47200	PASA_cluster_1925	4.0723	.	Heme-binding-like protein At3g10130, chloroplastic
PASA_cluster_143173	2.34527	PF00025.18 Arf ADP-ribosylation factor family 48-206 E:1.2e-14`PF00071.19 Ras Ras family 49-209 E:1.3e-60`PF08477.10 Roc Ras of Complex, Roc, domain of DAPkinase 49-164 E:6.5e-33`PF01926.20 MMR_HSR1 50S ribosome-binding GTPase 49-138 E:4.1e-05	Ras-related protein RABA5d	PASA_cluster_3104	2.56563	PF03643.12^Vps26^Vacuolar protein sorting-associated protein 26^1-208^E:6e-99	Vacuolar protein sorting-associated protein 26A	PASA_cluster_33059	3.33023	PF00752.14^XPG_N^XPG N-terminal domain^1-98^E:2.2e-22`PF13181.3^TPR_8^Tetratricopeptide repeat^106-128^E:0.14`PF00867.15^XPG_I^XPG I-region^139-226^E:1.1e-23	Exonuclease 1	PASA_cluster_103591	4.06556	.
PASA_cluster_129204	2.33979	PF03162.10 Y_phosphatase2 Tyrosine phosphatase family 46-110 E:1.7e-19	Probable tyrosine-protein phosphatase At1g05000	PASA_cluster_24433	2.56221	PF00931.19^NB-ARC^NB-ARC domain^165-449^E:3e-81	Disease resistance protein RPM1	PASA_cluster_50366	3.32041	PF05678.11^VQ^VQ motif^61-86^E:5e-13	Nuclear speckle RNA-binding protein B {ECO:0000303|PubMed:25073154}	PASA_cluster_98845	4.0603	PF08240.9^ADH_N^Alcohol dehydrogenase GroES-like domain^67-179^E:2.3e-26`PF00107.23^ADH_zinc_N^Zinc-binding dehydrogenase^223-346^E:3.6e-18`PF05641.9^Agenet^Agenet domain^437-513^E:2.6e-14`PF08240.9^ADH_N^Alcohol dehydrogenase GroES-like domain^786-899^E:2.6e-26`PF00107.23^ADH_zinc_N^Zinc-binding dehydrogenase^942-1065^E:3.1e-17	Probable mannitol dehydrogenase
PASA_cluster_29964	2.33226	.		PASA_cluster_54349	2.56085	.	U-box domain-containing protein 7	PASA_cluster_158861	3.30332	PF04844.10^Ovate^Transcriptional repressor, ovate^263-319^E:4.2e-25	Transcription repressor OFP7	PASA_cluster_30904	4.05541	.
PASA_cluster_16943	2.32804	PF03931.12 Skp1_POZ Skp1 family, tetramerisation domain 1-32 E:7.3e-15`PF01466.16 Skp1 Skp1 family, dimerisation domain 76-123 E:2.2e-27	SKP1-like protein 1B	PASA_cluster_85957	2.54808	.		PASA_cluster_77391	3.29462	.	Protein DEFECTIVE IN MERISTEM SILENCING 3	PASA_cluster_129257	4.05204	PF00685.24^Sulfotransfer_1^Sulfotransferase domain^124-385^E:1.8e-67	Flavonol 3-sulfotransferase
PASA_cluster_1938	2.3261	PF14380.3 WAK_assoc Wall-associated receptor kinase C-terminal 162-221 E:0.00045	Probable receptor-like protein kinase At1g67000	PASA_cluster_51920	2.53187	PF10160.6^Tmemb_40^Predicted membrane protein^131-339^E:3.7e-84		PASA_cluster_56574	3.29069	PF12023.5^DUF3511^Domain of unknown function (DUF3511)^70-114^E:1.2e-26		PASA_cluster_58597	4.03326	PF00069.22^Pkinase^Protein kinase domain^42-243^E:1.8e-40`PF07714.14^Pkinase_Tyr^Protein tyrosine kinase^43-310^E:6.4e-45	Proline-rich receptor-like protein kinase PERK3
PASA_cluster_2675	2.31748	.	Histone deacetylase HDT1	PASA_cluster_99124	2.52657	PF00011.18^HSP20^Hsp20/alpha crystallin family^135-233^E:2.2e-29	Small heat shock protein, chloroplastic	PASA_cluster_150648	3.29064	PF04398.9^DUF538^Protein of unknown function, DUF538^43-149^E:6.6e-37	Uncharacterized protein At5g01610	PASA_cluster_20290	4.03147	PF00560.30^LRR_1^Leucine Rich Repeat^15-34^E:1`PF13855.3^LRR_8^Leucine rich repeat^60-119^E:3.4e-10`PF00560.30^LRR_1^Leucine Rich Repeat^60-82^E:0.26`PF00069.22^Pkinase^Protein kinase domain^226-443^E:2.8e-41`PF07714.14^Pkinase_Tyr^Protein tyrosine kinase^228-484^E:7.1e-41	Probable LRR receptor-like serine/threonine-protein kinase At3g47570
PASA_cluster_78525	2.30174	PF00097.22 zf-C3HC4 Zinc finger, C3HC4 type (RING finger) 69-114 E:0.00017`PF01485.18 IBR IBR domain, a half RING-finger domain 138-200 E:3e-10	Protein ariadne-2	PASA_cluster_155605	2.51267	.		PASA_cluster_104238	3.28916	PF00111.24^Fer2^2Fe-2S iron-sulfur cluster binding domain^63-136^E:1.7e-19	Ferredoxin-3, chloroplastic	PASA_cluster_102705	4.02717	.
PASA_cluster_68331	2.30035	.	Metal transporter Nramp2	PASA_cluster_105229	2.48631	.	Pentatricopeptide repeat-containing protein At2g31400, chloroplastic	PASA_cluster_115512	3.28207	PF02458.12^Transferase^Transferase family^35-169^E:2.4e-29	Omega-hydroxypalmitate O-feruloyl transferase	PASA_cluster_106590	4.02605	PF03106.12^WRKY^WRKY DNA -binding domain^277-335^E:8.3e-26	Probable WRKY transcription factor 72
PASA_cluster_73322	2.29074	PF07859.10 Abhydrolase_3 alpha/beta hydrolase fold 83-218 E:1.1e-06`PF00135.25 COesterase Carboxylesterase family 87-128 E:1.6e-07	Isoprenylcysteine alpha-carbonyl methylesterase ICME	PASA_cluster_1979	2.47397	.	Transcription factor bHLH128	PASA_cluster_57873	3.27397	PF04969.13^CS^CS domain^56-147^E:0.0081`PF00011.18^HSP20^Hsp20/alpha crystallin family^58-161^E:7.5e-30	18.5 kDa class I heat shock protein	PASA_cluster_159467	4.01021	.
PASA_cluster_82335	2.26776	PF13947.3 GUB_WAK_bind Wall-associated receptor kinase galacturonan-binding 25-96 E:2.5e-09`PF07714.14 Pkinase_Tyr Protein tyrosine kinase 315-582 E:1.3e-46`PF00069.22 Pkinase Protein kinase domain 316-580 E:7.5e-46	Glycerophosphodiester phosphodiesterase protein kinase domain-containing GDPDL2 {ECO:0000305}	PASA_cluster_140821	2.46844	PF07231.9^Hs1pro-1_N^Hs1pro-1 N-terminus^61-264^E:1.5e-84`PF07014.9^Hs1pro-1_C^Hs1pro-1 protein C-terminus^267-525^E:1.4e-137	Nematode resistance protein-like HSPRO2	PASA_cluster_144780	3.26983	PF04116.10^FA_hydroxylase^Fatty acid hydroxylase superfamily^135-270^E:5.9e-20`PF12076.5^Wax2_C^WAX2 C-terminal domain^449-612^E:1.1e-73	Protein ECERIFERUM 1	PASA_cluster_6624	4.00962	.	Chitin elicitor receptor kinase 1
PASA_cluster_101793	2.25281	PF03952.13 Enolase_N Enolase, N-terminal domain 5-140 E:2.6e-53`PF00113.19 Enolase_C Enolase, C-terminal TIM barrel domain 149-441 E:1.5e-159`PF13378.3 MR_MLE_C Enolase C-terminal domain-like 293-405 E:3.7e-10`PF07476.8 MAAL_C Methylaspartate ammonia-lyase C-terminus 298-402 E:2.3e-06	Enolase 1	PASA_cluster_88571	2.45226	PF01259.15^SAICAR_synt^SAICAR synthetase^103-348^E:2e-74	Phosphoribosylaminoimidazole-succinocarboxamide synthase, chloroplastic	PASA_cluster_26727	3.26459	PF00847.17^AP2^AP2 domain^19-71^E:1e-12	Ethylene-responsive transcription factor ERF098	PASA_cluster_29964	4.00076	.
PASA_cluster_18115	2.23706	PF00833.15 Ribosomal_S17e Ribosomal S17 40-155 E:4.5e-59	40S ribosomal protein S17	PASA_cluster_159695	2.44935	.		PASA_cluster_75538	3.25157	.		PASA_cluster_61081	3.99002	PF04937.12^DUF659^Protein of unknown function (DUF 659)^116-263^E:3.5e-26
PASA_cluster_118269	2.22692	PF00241.17 Cofilin_ADF Cofilin/tropomyosin-type actin-binding protein 22-143 E:5.8e-37	Actin-depolymerizing factor	PASA_cluster_79746	2.44353	.		PASA_cluster_148776	3.24069	.		PASA_cluster_83585	3.98851	.	Putative cytochrome c biosynthesis ccmC-like mitochondrial protein
PASA_cluster_53083	2.21491	PF00163.16 Ribosomal_S4 Ribosomal protein S4/S9 N-terminal domain 8-64 E:1.6e-09`PF01479.22 S4 S4 domain 109-152 E:3.3e-13	40S ribosomal protein S9-2	PASA_cluster_77177	2.43671	PF01582.17^TIR^TIR domain^15-192^E:9.2e-52`PF13676.3^TIR_2^TIR domain^17-117^E:1.1e-11`PF00931.19^NB-ARC^NB-ARC domain^194-443^E:1.4e-33`PF07725.9^LRR_3^Leucine Rich Repeat^602-621^E:0.00013`PF01535.17^PPR^PPR repeat^1957-1975^E:0.36	Disease resistance protein TAO1 {ECO:0000305}	PASA_cluster_105236	3.23689	PF01582.17^TIR^TIR domain^15-183^E:2.5e-50`PF13676.3^TIR_2^TIR domain^17-112^E:2.3e-11`PF00931.19^NB-ARC^NB-ARC domain^194-378^E:8.8e-21`PF13855.3^LRR_8^Leucine rich repeat^1652-1707^E:2.5e-06`PF13855.3^LRR_8^Leucine rich repeat^2440-2495^E:2.7e-06`PF13855.3^LRR_8^Leucine rich repeat^2626-2681^E:2.1e-06	TMV resistance protein N	PASA_cluster_76701	3.98645	PF00106.22^adh_short^short chain dehydrogenase^18-209^E:1.8e-53`PF08659.7^KR^KR domain^20-177^E:1.4e-13`PF13561.3^adh_short_C2^Enoyl-(Acyl carrier protein) reductase^24-265^E:1.3e-66	Secoisolariciresinol dehydrogenase
PASA_cluster_33660	2.2091	PF08491.7 SE Squalene epoxidase 1-73 E:6.5e-28	Squalene epoxidase 1	PASA_cluster_36805	2.43578	PF10591.6^SPARC_Ca_bdg^Secreted protein acidic and rich in cysteine Ca binding region^106-183^E:1e-05`PF13499.3^EF-hand_7^EF-hand domain pair^121-186^E:1.6e-12`PF00036.29^EF-hand_1^EF hand^122-150^E:3.9e-07`PF13405.3^EF-hand_6^EF-hand domain^122-151^E:2.9e-07`PF13202.3^EF-hand_5^EF hand^124-147^E:9.9e-07`PF13833.3^EF-hand_8^EF-hand domain pair^135-186^E:4.6e-13`PF00036.29^EF-hand_1^EF hand^161-18…	Probable calcium-binding protein CML45	PASA_cluster_32075	3.22965	PF05678.11^VQ^VQ motif^15-40^E:1.1e-08	VQ motif-containing protein 1 {ECO:0000303|PubMed:22535423}	PASA_cluster_26218	3.981	.
PASA_cluster_158791	2.18068	.		PASA_cluster_446	2.43555	.	Multiple organellar RNA editing factor 1, mitochondrial {ECO:0000305}	PASA_cluster_39407	3.22093	.		PASA_cluster_14916	3.97755	PF12656.4^G-patch_2^DExH-box splicing factor binding site^81-141^E:1.2e-13`PF01585.20^G-patch^G-patch domain^94-138^E:1.5e-05	Protein MOS2
PASA_cluster_111151	2.17969	.	Homeobox-leucine zipper protein HAT4	PASA_cluster_55698	2.43293	PF01521.17^Fe-S_biosyn^Iron-sulphur cluster biosynthesis^22-121^E:1.8e-18	Iron-sulfur assembly protein IscA-like 1, mitochondrial	PASA_cluster_13013	3.19278	PF13561.3^adh_short_C2^Enoyl-(Acyl carrier protein) reductase^1-236^E:5.4e-58`PF08659.7^KR^KR domain^1-150^E:5.2e-05`PF00106.22^adh_short^short chain dehydrogenase^2-181^E:1.5e-38	Secoisolariciresinol dehydrogenase	PASA_cluster_14369	3.97133	.	CASP-like protein 1C2
PASA_cluster_36590	2.16768	PF08240.9 ADH_N Alcohol dehydrogenase GroES-like domain 45-145 E:4e-27`PF00107.23 ADH_zinc_N Zinc-binding dehydrogenase 217-339 E:5.6e-21	Alcohol dehydrogenase-like 3	PASA_cluster_104044	2.42707	PF00891.15^Methyltransf_2^O-methyltransferase^3-190^E:2.2e-56	Caffeic acid 3-O-methyltransferase	PASA_cluster_87928	3.19181	PF00724.17^Oxidored_FMN^NADH:flavin oxidoreductase / NADH oxidase family^32-362^E:1.4e-83	Putative 12-oxophytodienoate reductase 11	PASA_cluster_96977	3.96145	PF13041.3^PPR_2^PPR repeat family^340-387^E:1.4e-11`PF01535.17^PPR^PPR repeat^342-371^E:0.00064`PF13812.3^PPR_3^Pentatricopeptide repeat domain^362-417^E:5.8e-05`PF12854.4^PPR_1^PPR repeat^369-400^E:1.3e-05`PF01535.17^PPR^PPR repeat^377-405^E:0.0018`PF13041.3^PPR_2^PPR repeat family^381-421^E:3.5e-11`PF12854.4^PPR_1^PPR repeat^404-436^E:7e-08`PF13041.3^PPR_2^PPR repeat family^408-454^E:1.2e-13`PF…	Pentatricopeptide repeat-containing protein At5g18950
PASA_cluster_143022	2.16398	PF00736.16 EF1_GNE EF-1 guanine nucleotide exchange domain 131-218 E:3.6e-33	Elongation factor 1-beta 1	PASA_cluster_90855	2.40139	.	Crossover junction endonuclease MUS81	PASA_cluster_109323	3.18664	.	Gibberellin 2-beta-dioxygenase 2	PASA_cluster_14857	3.96019	PF13516.3^LRR_6^Leucine Rich repeat^52-67^E:0.57`PF13516.3^LRR_6^Leucine Rich repeat^158-172^E:1.1`PF00560.30^LRR_1^Leucine Rich Repeat^160-177^E:0.16`PF00560.30^LRR_1^Leucine Rich Repeat^212-230^E:0.98`PF00560.30^LRR_1^Leucine Rich Repeat^319-338^E:0.056`PF13516.3^LRR_6^Leucine Rich repeat^339-354^E:0.72	Leucine-rich repeat receptor-like protein FASCIATED EAR2
PASA_cluster_62167	2.15764	.		PASA_cluster_118280	2.39248	PF00083.21^Sugar_tr^Sugar (and other) transporter^25-514^E:1.2e-49`PF07690.13^MFS_1^Major Facilitator Superfamily^58-457^E:1.9e-24	Inorganic phosphate transporter 1-4	PASA_cluster_46823	3.18267	.		PASA_cluster_129214	3.95975	.
PASA_cluster_107025	2.15559	.		PASA_cluster_76981	2.37049	PF07714.14^Pkinase_Tyr^Protein tyrosine kinase^291-559^E:1.1e-44`PF00069.22^Pkinase^Protein kinase domain^292-558^E:8e-50	Probable receptor-like protein kinase At1g67000	PASA_cluster_74500	3.14919	PF07714.14^Pkinase_Tyr^Protein tyrosine kinase^2-116^E:1.4e-20`PF00069.22^Pkinase^Protein kinase domain^11-184^E:2.3e-24	Putative receptor-like protein kinase At3g47110	PASA_cluster_38620	3.95948	.
PASA_cluster_37830	2.15362	PF00514.20 Arm Armadillo/beta-catenin-like repeat 92-130 E:9.6e-06`PF00514.20 Arm Armadillo/beta-catenin-like repeat 133-171 E:0.00019`PF00514.20 Arm Armadillo/beta-catenin-like repeat 175-213 E:2.4e-07	U-box domain-containing protein 4	PASA_cluster_6947	2.35916	PF05212.9^DUF707^Protein of unknown function (DUF707)^64-380^E:2.1e-144		PASA_cluster_83588	3.14435	PF00146.18^NADHdh^NADH dehydrogenase^2-50^E:3.5e-15	NADH-ubiquinone oxidoreductase chain 1	PASA_cluster_126258	3.95777	.	L-arabinokinase
PASA_cluster_159695	2.14818	.		PASA_cluster_125361	2.34852	PF00931.19^NB-ARC^NB-ARC domain^50-226^E:6e-24`PF13855.3^LRR_8^Leucine rich repeat^335-392^E:3.9e-10	Disease resistance protein At4g27190	PASA_cluster_131123	3.12745	PF00724.17^Oxidored_FMN^NADH:flavin oxidoreductase / NADH oxidase family^28-362^E:1.5e-85	Putative 12-oxophytodienoate reductase 11	PASA_cluster_83720	3.95514	.
PASA_cluster_28427	2.14404	.	Pro-hevein	PASA_cluster_117013	2.3247	PF12678.4^zf-rbx1^RING-H2 zinc finger domain^415-463^E:7.7e-09`PF13639.3^zf-RING_2^Ring finger domain^420-463^E:3.1e-12`PF13923.3^zf-C3HC4_2^Zinc finger, C3HC4 type (RING finger)^421-462^E:8.7e-09`PF00097.22^zf-C3HC4^Zinc finger, C3HC4 type (RING finger)^421-462^E:6.8e-08`PF17123.2^zf-RING_11^RING-like zinc finger^421-449^E:1e-07`PF13445.3^zf-RING_UBOX^RING-type zinc-finger^421-460^E:2.4e-05	Probable E3 ubiquitin-protein ligase HIP1	PASA_cluster_95345	3.12253	PF01535.17^PPR^PPR repeat^89-118^E:3e-06`PF13041.3^PPR_2^PPR repeat family^89-132^E:2.2e-09`PF13812.3^PPR_3^Pentatricopeptide repeat domain^90-132^E:1e-06`PF01535.17^PPR^PPR repeat^189-219^E:0.0046`PF01535.17^PPR^PPR repeat^291-317^E:3.4e-05`PF01535.17^PPR^PPR repeat^326-353^E:0.028`PF01535.17^PPR^PPR repeat^362-387^E:0.03	Pentatricopeptide repeat-containing protein At2g36730	PASA_cluster_116635	3.95481	PF00642.21^zf-CCCH^Zinc finger C-x8-C-x5-C-x3-H type (and similar)^137-163^E:1.9e-09`PF14608.3^zf-CCCH_2^RNA-binding, Nab2-type zinc finger^142-162^E:0.045	Protein TIS11
PASA_cluster_3433	2.14282	.		PASA_cluster_36590	2.31914	PF08240.9^ADH_N^Alcohol dehydrogenase GroES-like domain^45-145^E:4e-27`PF00107.23^ADH_zinc_N^Zinc-binding dehydrogenase^217-339^E:5.6e-21	Alcohol dehydrogenase-like 3	PASA_cluster_104486	3.10631	.		PASA_cluster_29717	3.95039	PF00012.17^HSP70^Hsp70 protein^9-618^E:2.9e-271`PF06723.10^MreB_Mbl^MreB/Mbl protein^131-380^E:5.8e-15	Heat shock cognate 70 kDa protein
PASA_cluster_69622	2.13899	PF00067.19 p450 Cytochrome P450 43-495 E:2.1e-105	Cytochrome P450 71A1	PASA_cluster_82335	2.30865	PF13947.3^GUB_WAK_bind^Wall-associated receptor kinase galacturonan-binding^25-96^E:2.5e-09`PF07714.14^Pkinase_Tyr^Protein tyrosine kinase^315-582^E:1.3e-46`PF00069.22^Pkinase^Protein kinase domain^316-580^E:7.5e-46	Glycerophosphodiester phosphodiesterase protein kinase domain-containing GDPDL2 {ECO:0000305}	PASA_cluster_107327	3.10195	.		PASA_cluster_29005	3.94711	.
PASA_cluster_97660	2.13549	PF03140.12 DUF247 Plant protein of unknown function 32-418 E:2.3e-103	UPF0481 protein At3g47200	PASA_cluster_72601	2.30534	.	60S ribosomal protein L35a-3	PASA_cluster_62167	3.09296	.		PASA_cluster_144630	3.9429	.	Putative ATPase N2B
PASA_cluster_28557	2.12529	PF00646.30 F-box F-box domain 66-107 E:2.9e-05`PF12937.4 F-box-like F-box-like 68-101 E:1.6e-05`PF13516.3 LRR_6 Leucine Rich repeat 251-274 E:0.0066`PF13516.3 LRR_6 Leucine Rich repeat 490-512 E:0.18	EIN3-binding F-box protein 1	PASA_cluster_98201	2.29942	.	Cysteine-rich receptor-like protein kinase 27	PASA_cluster_139211	3.08794	.		PASA_cluster_114969	3.93481	PF00407.16^Bet_v_1^Pathogenesis-related protein Bet v I family^17-177^E:3.4e-19	Major allergen Pru ar 1
PASA_cluster_63417	2.11871	PF13964.3 Kelch_6 Kelch motif 107-156 E:3.2e-07`PF01344.22 Kelch_1 Kelch motif 112-153 E:1.7e-06`PF01344.22 Kelch_1 Kelch motif 167-202 E:4.7e-07	F-box/kelch-repeat protein At1g80440	PASA_cluster_1938	2.29245	PF14380.3^WAK_assoc^Wall-associated receptor kinase C-terminal^162-221^E:0.00045	Probable receptor-like protein kinase At1g67000	PASA_cluster_38513	3.0749	PF00410.16^Ribosomal_S8^Ribosomal protein S8^27-150^E:9.7e-22	40S ribosomal protein S15a-1	PASA_cluster_84666	3.93387	PF01190.14^Pollen_Ole_e_I^Pollen proteins Ole e I like^42-140^E:9.3e-29	Non-classical arabinogalactan protein 30 {ECO:0000303|PubMed:14535889}
PASA_cluster_35381	2.10031	PF01248.23 Ribosomal_L7Ae Ribosomal protein L7Ae/L30e/S12e/Gadd45 family 26-119 E:1.6e-25	40S ribosomal protein S12	PASA_cluster_3433	2.27872	.		PASA_cluster_121679	3.07027	.		PASA_cluster_18317	3.92817	PF00704.25^Glyco_hydro_18^Glycosyl hydrolases family 18^20-196^E:4e-13	Acidic endochitinase
PASA_cluster_119109	2.09061	.	Importin subunit alpha	PASA_cluster_69623	2.26897	PF00067.19^p450^Cytochrome P450^3-420^E:2.1e-90	Cytochrome P450 71A9	PASA_cluster_142220	3.06978	.		PASA_cluster_134151	3.92544	.
PASA_cluster_53746	2.08292	PF00237.16 Ribosomal_L22 Ribosomal protein L22p/L17e 19-151 E:1.3e-38	60S ribosomal protein L17-2	PASA_cluster_148476	2.26764	PF00361.17^Proton_antipo_M^Proton-conducting membrane transporter^163-299^E:2e-33`PF00361.17^Proton_antipo_M^Proton-conducting membrane transporter^296-551^E:2.8e-59	NADH-ubiquinone oxidoreductase chain 4	PASA_cluster_89506	3.06225	PF00300.19^His_Phos_1^Histidine phosphatase superfamily (branch 1)^20-91^E:4.4e-05`PF00300.19^His_Phos_1^Histidine phosphatase superfamily (branch 1)^151-216^E:0.00015		PASA_cluster_109884	3.92077	PF00150.15^Cellulase^Cellulase (glycosyl hydrolase family 5)^54-335^E:9.1e-13	Mannan endo-1,4-beta-mannosidase 4
PASA_cluster_107382	2.07165	.		PASA_cluster_82842	2.26607	PF04720.9^PDDEXK_6^PDDEXK-like family of unknown function^31-245^E:1.6e-61		PASA_cluster_159504	3.03517	.		PASA_cluster_141810	3.91516	PF11976.5^Rad60-SLD^Ubiquitin-2 like Rad60 SUMO-like^1-71^E:3e-17`PF00240.20^ubiquitin^Ubiquitin family^3-74^E:1.4e-34`PF13881.3^Rad60-SLD_2^Ubiquitin-2 like Rad60 SUMO-like^11-71^E:0.01`PF14560.3^Ubiquitin_2^Ubiquitin-like domain^12-69^E:1.2e-05`PF00240.20^ubiquitin^Ubiquitin family^79-105^E:5.4e-06	Polyubiquitin
PASA_cluster_49300	2.05468	PF00224.18 PK Pyruvate kinase, barrel domain 30-376 E:3.1e-90`PF02887.13 PK_C Pyruvate kinase, alpha/beta domain 395-522 E:9.4e-25	Pyruvate kinase 1, cytosolic {ECO:0000305}	PASA_cluster_88160	2.25902	PF03946.11^Ribosomal_L11_N^Ribosomal protein L11, N-terminal domain^15-70^E:6.1e-23`PF00298.16^Ribosomal_L11^Ribosomal protein L11, RNA binding domain^75-144^E:1e-19	60S ribosomal protein L12	PASA_cluster_35331	3.0329	.		PASA_cluster_38605	3.91064	PF00106.22^adh_short^short chain dehydrogenase^11-202^E:4.2e-49`PF08659.7^KR^KR domain^13-153^E:4.4e-12`PF13561.3^adh_short_C2^Enoyl-(Acyl carrier protein) reductase^17-258^E:3.9e-67	Secoisolariciresinol dehydrogenase
PASA_cluster_9123	2.04864	.	TPR repeat-containing thioredoxin TDX	PASA_cluster_56764	2.25845	PF05746.12^DALR_1^DALR anticodon binding domain^9-123^E:3.6e-31	Arginine--tRNA ligase, chloroplastic/mitochondrial {ECO:0000305}	PASA_cluster_129621	3.00061	PF04450.9^BSP^Peptidase of plants and bacteria^35-234^E:1.2e-70	Basic secretory protease {ECO:0000303|PubMed:22773449}	PASA_cluster_115512	3.90805	PF02458.12^Transferase^Transferase family^35-169^E:2.4e-29	Omega-hydroxypalmitate O-feruloyl transferase
PASA_cluster_56591	2.04578	PF02466.16 Tim17 Tim17/Tim22/Tim23/Pmp24 family 62-171 E:5.3e-18	Mitochondrial import inner membrane translocase subunit TIM23-1	PASA_cluster_119746	2.24082	PF03168.10^LEA_2^Late embryogenesis abundant protein^97-192^E:3.2e-13	NDR1/HIN1-Like protein 3 {ECO:0000303|Ref.1}	PASA_cluster_86076	2.96594	.		PASA_cluster_76903	3.90779	PF14476.3^Chloroplast_duf^Petal formation-expressed^2-240^E:1e-120	Probable F-box protein At4g22030
PASA_cluster_1979	2.04158	.	Transcription factor bHLH128	PASA_cluster_99066	2.23252	PF00067.19^p450^Cytochrome P450^58-524^E:1e-80	Cytochrome P450 82C2	PASA_cluster_121474	2.959	.		PASA_cluster_17280	3.89712	PF00141.20^peroxidase^Peroxidase^40-280^E:1.3e-76	Cationic peroxidase 2
PASA_cluster_37829	2.04156	PF00514.20 Arm Armadillo/beta-catenin-like repeat 92-130 E:9.9e-06`PF00514.20 Arm Armadillo/beta-catenin-like repeat 133-171 E:0.00019`PF00514.20 Arm Armadillo/beta-catenin-like repeat 175-213 E:2.5e-07	U-box domain-containing protein 4	PASA_cluster_82336	2.22324	PF07714.14^Pkinase_Tyr^Protein tyrosine kinase^60-327^E:3.1e-47`PF00069.22^Pkinase^Protein kinase domain^61-325^E:1.8e-46	Glycerophosphodiester phosphodiesterase protein kinase domain-containing GDPDL2 {ECO:0000305}	PASA_cluster_155605	2.95668	.		PASA_cluster_17744	3.89638	PF05368.10^NmrA^NmrA-like family^1-142^E:1.3e-19	Probable pinoresinol-lariciresinol reductase 3
PASA_cluster_35988	2.03657	PF01248.23 Ribosomal_L7Ae Ribosomal protein L7Ae/L30e/S12e/Gadd45 family 39-123 E:6.8e-24	H/ACA ribonucleoprotein complex subunit 2-like protein	PASA_cluster_4778	2.1931	.		PASA_cluster_121329	2.94912	PF00149.25^Metallophos^Calcineurin-like phosphoesterase^10-78^E:4.6e-12`PF14008.3^Metallophos_C^Iron/zinc purple acid phosphatase-like protein C^104-163^E:7.7e-18	Purple acid phosphatase 2	PASA_cluster_106242	3.89023	.
PASA_cluster_99066	2.03054	PF00067.19 p450 Cytochrome P450 58-524 E:1e-80	Cytochrome P450 82C2	PASA_cluster_132761	2.18582	PF00249.28^Myb_DNA-binding^Myb-like DNA-binding domain^122-167^E:1.2e-15`PF13921.3^Myb_DNA-bind_6^Myb-like DNA-binding domain^125-185^E:4.9e-14`PF00249.28^Myb_DNA-binding^Myb-like DNA-binding domain^174-216^E:4.8e-15`PF13921.3^Myb_DNA-bind_6^Myb-like DNA-binding domain^177-218^E:6.5e-08	Transcription factor MYB44	PASA_cluster_112270	2.94583	.		PASA_cluster_105207	3.8879	PF00931.19^NB-ARC^NB-ARC domain^26-213^E:1.5e-17	TMV resistance protein N
PASA_cluster_60661	2.00983	PF01015.15 Ribosomal_S3Ae Ribosomal S3Ae family 15-221 E:1.1e-98	40S ribosomal protein S3a {ECO:0000255|HAMAP-Rule:MF_03122}	PASA_cluster_145522	2.1659	PF00069.22^Pkinase^Protein kinase domain^137-227^E:5.6e-12`PF07714.14^Pkinase_Tyr^Protein tyrosine kinase^141-229^E:6.7e-17	Probable receptor-like protein kinase At3g55450	PASA_cluster_92054	2.93987	PF00254.25^FKBP_C^FKBP-type peptidyl-prolyl cis-trans isomerase^94-152^E:3.9e-05	Peptidyl-prolyl cis-trans isomerase FKBP20-2, chloroplastic {ECO:0000303|PubMed:15047905}	PASA_cluster_39924	3.87821	PF00646.30^F-box^F-box domain^69-110^E:1.8e-07`PF12937.4^F-box-like^F-box-like^71-108^E:1.5e-05`PF01344.22^Kelch_1^Kelch motif^207-246^E:9.2e-09	F-box/kelch-repeat protein At5g26960
PASA_cluster_150275	2.00323	PF01248.23 Ribosomal_L7Ae Ribosomal protein L7Ae/L30e/S12e/Gadd45 family 25-118 E:9.7e-25	40S ribosomal protein S12	PASA_cluster_3411	2.14136	PF00004.26^AAA^ATPase family associated with various cellular activities (AAA)^277-408^E:4.4e-45`PF01434.15^Peptidase_M41^Peptidase family M41^471-680^E:9.1e-74	ATP-dependent zinc metalloprotease FTSH 2, chloroplastic	PASA_cluster_39135	2.93802	PF13878.3^zf-C2H2_3^zinc-finger of acetyl-transferase ESCO^102-140^E:6.7e-16`PF13880.3^Acetyltransf_13^ESCO1/2 acetyl-transferase^293-360^E:5.5e-28	Protein CHROMOSOME TRANSMISSION FIDELITY 7	PASA_cluster_83337	3.8714	PF04525.9^LOR^LURP-one-related^86-156^E:1.5e-12	Protein LURP-one-related 12
PASA_cluster_144807	2.00085	PF07690.13 MFS_1 Major Facilitator Superfamily 52-525 E:3.2e-10`PF00854.18 PTR2 POT family 112-544 E:5.2e-95	Protein NRT1/ PTR FAMILY 7.3	PASA_cluster_99506	2.13848	PF13947.3^GUB_WAK_bind^Wall-associated receptor kinase galacturonan-binding^40-138^E:1.3e-09`PF07714.14^Pkinase_Tyr^Protein tyrosine kinase^360-628^E:1.7e-46`PF00069.22^Pkinase^Protein kinase domain^361-625^E:1.1e-44	Probable receptor-like protein kinase At1g67000	PASA_cluster_24433	2.92027	PF00931.19^NB-ARC^NB-ARC domain^165-449^E:3e-81	Disease resistance protein RPM1	PASA_cluster_152492	3.86973	PF01370.18^Epimerase^NAD dependent epimerase/dehydratase family^17-210^E:5.9e-21`PF01073.16^3Beta_HSD^3-beta hydroxysteroid dehydrogenase/isomerase family^19-176^E:2e-14`PF16363.2^GDP_Man_Dehyd^GDP-mannose 4,6 dehydratase^19-207^E:1.7e-07`PF13460.3^NAD_binding_10^NAD(P)H-binding^21-190^E:1.3e-08`PF07993.9^NAD_binding_4^Male sterility protein^66-200^E:7.6e-08	Vestitone reductase
PASA_cluster_30748	1.98492	PF00270.26 DEAD DEAD/DEAH box helicase 65-226 E:2e-40`PF04851.12 ResIII Type III restriction enzyme, res subunit 83-223 E:9.2e-06`PF00271.28 Helicase_C Helicase conserved C-terminal domain 266-374 E:3.4e-28	Eukaryotic initiation factor 4A-11	PASA_cluster_47066	2.12595	PF00582.23^Usp^Universal stress protein family^5-138^E:3e-17		PASA_cluster_157214	2.90231	.	Sulfhydryl oxidase 2	PASA_cluster_22247	3.86918	PF02823.13^ATP-synt_DE_N^ATP synthase, Delta/Epsilon chain, beta-sandwich domain^10-67^E:2.8e-16	ATP synthase subunit delta', mitochondrial
PASA_cluster_48396	1.95131	.	40S ribosomal protein S15a-1	PASA_cluster_108075	2.09816	PF00571.25^CBS^CBS domain^1-42^E:5.5e-06`PF00571.25^CBS^CBS domain^106-152^E:0.0027`PF00571.25^CBS^CBS domain^165-206^E:1.4e-06	CBS domain-containing protein CBSCBSPB3	PASA_cluster_35312	2.9003	PF00787.21^PX^PX domain^141-259^E:4.1e-22`PF09325.7^Vps5^Vps5 C terminal like^327-556^E:5.1e-18	Sorting nexin 2B	PASA_cluster_319	3.86755	PF00847.17^AP2^AP2 domain^19-71^E:3.7e-13	Ethylene-responsive transcription factor ERF098
PASA_cluster_57350	1.93918	PF00333.17 Ribosomal_S5 Ribosomal protein S5, N-terminal domain 116-180 E:1.7e-31`PF03719.12 Ribosomal_S5_C Ribosomal protein S5, C-terminal domain 199-266 E:2.3e-25	40S ribosomal protein S2-1	PASA_cluster_27810	2.09147	PF11833.5^DUF3353^Protein of unknown function (DUF3353)^87-193^E:1.5e-10		PASA_cluster_86216	2.8936	.	Disease resistance protein RPM1	PASA_cluster_95345	3.8645	PF01535.17^PPR^PPR repeat^89-118^E:3e-06`PF13041.3^PPR_2^PPR repeat family^89-132^E:2.2e-09`PF13812.3^PPR_3^Pentatricopeptide repeat domain^90-132^E:1e-06`PF01535.17^PPR^PPR repeat^189-219^E:0.0046`PF01535.17^PPR^PPR repeat^291-317^E:3.4e-05`PF01535.17^PPR^PPR repeat^326-353^E:0.028`PF01535.17^PPR^PPR repeat^362-387^E:0.03	Pentatricopeptide repeat-containing protein At2g36730
PASA_cluster_46508	1.93689	PF04981.10 NMD3 NMD3 family 44-272 E:1.9e-71	60S ribosomal export protein NMD3	PASA_cluster_49300	2.08787	PF00224.18^PK^Pyruvate kinase, barrel domain^30-376^E:3.1e-90`PF02887.13^PK_C^Pyruvate kinase, alpha/beta domain^395-522^E:9.4e-25	Pyruvate kinase 1, cytosolic {ECO:0000305}	PASA_cluster_125258	2.8872	PF01150.14^GDA1_CD39^GDA1/CD39 (nucleoside phosphatase) family^88-501^E:5.1e-80	Probable apyrase 6	PASA_cluster_95314	3.86111	.
PASA_cluster_150574	1.92642	PF09420.7 Nop16 Ribosome biogenesis protein Nop16 3-82 E:5.4e-07`PF09420.7 Nop16 Ribosome biogenesis protein Nop16 100-179 E:9.5e-17		PASA_cluster_28427	2.07202	.	Pro-hevein	PASA_cluster_47066	2.88205	PF00582.23^Usp^Universal stress protein family^5-138^E:3e-17		PASA_cluster_83336	3.85735	PF04525.9^LOR^LURP-one-related^86-268^E:7.7e-37	Protein LURP-one-related 5
PASA_cluster_133451	1.92637	.	Heterogeneous nuclear ribonucleoprotein 1	PASA_cluster_18346	2.06848	PF00931.19^NB-ARC^NB-ARC domain^4-214^E:1.3e-35	Disease resistance protein At4g27190	PASA_cluster_105195	2.88094	PF01582.17^TIR^TIR domain^21-209^E:7e-43`PF13676.3^TIR_2^TIR domain^23-123^E:1.4e-09`PF00931.19^NB-ARC^NB-ARC domain^286-380^E:4.5e-09`PF01535.17^PPR^PPR repeat^1144-1164^E:0.28`PF00931.19^NB-ARC^NB-ARC domain^1211-1372^E:6.8e-23	Disease resistance protein RML1B {ECO:0000305}	PASA_cluster_88556	3.85603	PF13639.3^zf-RING_2^Ring finger domain^137-180^E:1.5e-14`PF17123.2^zf-RING_11^RING-like zinc finger^137-166^E:2.7e-12`PF13923.3^zf-C3HC4_2^Zinc finger, C3HC4 type (RING finger)^137-179^E:2.7e-09`PF00097.22^zf-C3HC4^Zinc finger, C3HC4 type (RING finger)^138-179^E:3.2e-06`PF13445.3^zf-RING_UBOX^RING-type zinc-finger^138-177^E:1.2e-05`PF12861.4^zf-ANAPC11^Anaphase-promoting complex subunit 11 RING-H…	RING-H2 finger protein ATL11
PASA_cluster_682	1.92453	.		PASA_cluster_114543	2.06167	.	Probable NADH dehydrogenase [ubiquinone] 1 alpha subcomplex subunit 12	PASA_cluster_53757	2.87748	PF16923.2^Glyco_hydro_63N^Glycosyl hydrolase family 63 N-terminal domain^164-323^E:3.6e-42`PF03200.13^Glyco_hydro_63^Glycosyl hydrolase family 63 C-terminal domain^407-619^E:1.5e-89	Mannosyl-oligosaccharide glucosidase GCS1	PASA_cluster_143080	3.85067	PF00067.19^p450^Cytochrome P450^40-491^E:7.3e-100	Cytochrome P450 71B34
PASA_cluster_27273	1.91044	PF01929.14 Ribosomal_L14e Ribosomal protein L14 99-171 E:1.6e-26	60S ribosomal protein L14-1	PASA_cluster_56066	2.05959	PF14380.3^WAK_assoc^Wall-associated receptor kinase C-terminal^165-254^E:3.4e-16	Probable serine/threonine-protein kinase At1g18390	PASA_cluster_86217	2.87141	.		PASA_cluster_136051	3.84521	.
PASA_cluster_118879	1.90961	.		PASA_cluster_141785	2.04865	PF00400.29^WD40^WD domain, G-beta repeat^407-436^E:0.014`PF12490.5^BCAS3^Breast carcinoma amplified sequence 3^552-793^E:3.9e-87	Autophagy-related protein 18f	PASA_cluster_31506	2.86518	PF00249.28^Myb_DNA-binding^Myb-like DNA-binding domain^219-270^E:1.1e-05	Two-component response regulator ARR18	PASA_cluster_38619	3.83702	.
PASA_cluster_7395	1.90492	.		PASA_cluster_2947	2.048	.		PASA_cluster_117013	2.8586	PF12678.4^zf-rbx1^RING-H2 zinc finger domain^415-463^E:7.7e-09`PF13639.3^zf-RING_2^Ring finger domain^420-463^E:3.1e-12`PF13923.3^zf-C3HC4_2^Zinc finger, C3HC4 type (RING finger)^421-462^E:8.7e-09`PF00097.22^zf-C3HC4^Zinc finger, C3HC4 type (RING finger)^421-462^E:6.8e-08`PF17123.2^zf-RING_11^RING-like zinc finger^421-449^E:1e-07`PF13445.3^zf-RING_UBOX^RING-type zinc-finger^421-460^E:2.4e-05	Probable E3 ubiquitin-protein ligase HIP1	PASA_cluster_4451	3.83634	.
PASA_cluster_27341	1.89971	.		PASA_cluster_65686	2.03075	PF05340.9^DUF740^Protein of unknown function (DUF740)^7-72^E:2.4e-07		PASA_cluster_154480	2.85458	PF13639.3^zf-RING_2^Ring finger domain^141-184^E:3.9e-14`PF13923.3^zf-C3HC4_2^Zinc finger, C3HC4 type (RING finger)^141-183^E:9.8e-11`PF17123.2^zf-RING_11^RING-like zinc finger^141-170^E:2.5e-10`PF12678.4^zf-rbx1^RING-H2 zinc finger domain^141-184^E:6.5e-10`PF00097.22^zf-C3HC4^Zinc finger, C3HC4 type (RING finger)^142-183^E:1.4e-07`PF13445.3^zf-RING_UBOX^RING-type zinc-finger^142-181^E:2.1e-07`PF…	E3 ubiquitin-protein ligase ATL41	PASA_cluster_21780	3.83062	.
PASA_cluster_22577	1.89549	PF00415.15 RCC1 Regulator of chromosome condensation (RCC1) repeat 40-89 E:3e-07`PF13540.3 RCC1_2 Regulator of chromosome condensation (RCC1) repeat 77-102 E:1.4e-07`PF00415.15 RCC1 Regulator of chromosome condensation (RCC1) repeat 93-144 E:2.7e-07`PF00415.15 RCC1 Regulator of chromosome condensation (RCC1) repeat 147-197 E:8.1e-12`PF13540.3 RCC1_2 Regulator of chromosome condensation (RCC1) rep…	Ultraviolet-B receptor UVR8	PASA_cluster_158791	2.02256	.		PASA_cluster_45201	2.85418	.	NADH dehydrogenase [ubiquinone] iron-sulfur protein 5-B	PASA_cluster_186	3.82554	.
PASA_cluster_63747	1.88895	PF00281.16 Ribosomal_L5 Ribosomal protein L5 9-54 E:3.9e-10`PF00673.18 Ribosomal_L5_C ribosomal L5P family C-terminus 58-156 E:7.4e-21	60S ribosomal protein L11	PASA_cluster_150275	2.01751	PF01248.23^Ribosomal_L7Ae^Ribosomal protein L7Ae/L30e/S12e/Gadd45 family^25-118^E:9.7e-25	40S ribosomal protein S12	PASA_cluster_81128	2.84199	.		PASA_cluster_58488	3.82236	PF13456.3^RVT_3^Reverse transcriptase-like^5-98^E:1.6e-22	Putative ribonuclease H protein At1g65750
PASA_cluster_5011	1.88773	PF05653.11 Mg_trans_NIPA Magnesium transporter NIPA 16-275 E:1e-121	Probable magnesium transporter NIPA4	PASA_cluster_3694	1.99813	.		PASA_cluster_11041	2.82545	.	Disease resistance protein At4g27190	PASA_cluster_64920	3.82157	.
PASA_cluster_149455	1.88701	PF00854.18 PTR2 POT family 127-550 E:8.4e-93	Protein NRT1/ PTR FAMILY 7.1	PASA_cluster_63463	1.98514	PF00012.17^HSP70^Hsp70 protein^3-696^E:2.6e-167`PF06723.10^MreB_Mbl^MreB/Mbl protein^135-374^E:3.7e-05	Heat shock 70 kDa protein 15	PASA_cluster_29495	2.82098	.	Probable receptor-like protein kinase At5g39020	PASA_cluster_60237	3.81457	.
PASA_cluster_28947	1.88568	PF00313.19 CSD 'Cold-shock' DNA-binding domain 15-79 E:8.8e-20`PF08206.8 OB_RNB Ribonuclease B OB domain 24-47 E:2.5e-05`PF00098.20 zf-CCHC Zinc knuckle 126-141 E:1e-06`PF14392.3 zf-CCHC_4 Zinc knuckle 127-141 E:0.12`PF00098.20 zf-CCHC Zinc knuckle 151-166 E:3.4e-07`PF14392.3 zf-CCHC_4 Zinc knuckle 152-166 E:1.2`PF00098.20 zf-CCHC Zinc knuckle 190-205 E:7.1e-06`PF14392.3 zf-CCHC_4 Zinc knuckle 19…	Cold shock domain-containing protein 3	PASA_cluster_682	1.98361	.		PASA_cluster_42457	2.79879	PF00781.21^DAGK_cat^Diacylglycerol kinase catalytic domain^71-204^E:4.4e-25`PF00609.16^DAGK_acc^Diacylglycerol kinase accessory domain^264-445^E:4e-32	Diacylglycerol kinase 5	PASA_cluster_10979	3.81169	.	RNA polymerase sigma factor sigE, chloroplastic/mitochondrial
PASA_cluster_14856	1.88349	.	Dolichyl-diphosphooligosaccharide--protein glycosyltransferase subunit 4A	PASA_cluster_4378	1.95992	PF01569.18^PAP2^PAP2 superfamily^125-268^E:2.7e-32	Lipid phosphate phosphatase 1	PASA_cluster_139808	2.78115	PF04212.15^MIT^MIT (microtubule interacting and transport) domain^7-70^E:1.7e-21`PF07728.11^AAA_5^AAA domain (dynein-related subfamily)^164-286^E:0.00016`PF05496.9^RuvB_N^Holliday junction DNA helicase ruvB N-terminus^164-233^E:5.8e-05`PF00004.26^AAA^ATPase family associated with various cellular activities (AAA)^165-294^E:1.2e-44`PF09336.7^Vps4_C^Vps4 C terminal oligomerisation domain^364-428^E:…	Protein SUPPRESSOR OF K(+) TRANSPORT GROWTH DEFECT 1 {ECO:0000303|PubMed:17468262}	PASA_cluster_59537	3.80952	.	NADH dehydrogenase [ubiquinone] 1 alpha subcomplex subunit 2
PASA_cluster_86037	1.87614	PF00295.14 Glyco_hydro_28 Glycosyl hydrolases family 28 17-141 E:5.5e-22	Polygalacturonase At1g48100	PASA_cluster_86216	1.95612	.	Disease resistance protein RPM1	PASA_cluster_14417	2.77285	PF13844.3^Glyco_transf_41^Glycosyl transferase family 41^3-106^E:5.3e-15	Probable UDP-N-acetylglucosamine--peptide N-acetylglucosaminyltransferase SPINDLY	PASA_cluster_93434	3.80269	PF12819.4^Malectin_like^Carbohydrate-binding protein of the ER^67-386^E:2.1e-117`PF13855.3^LRR_8^Leucine rich repeat^441-500^E:6.1e-09`PF00560.30^LRR_1^Leucine Rich Repeat^466-484^E:0.48`PF07714.14^Pkinase_Tyr^Protein tyrosine kinase^614-881^E:1e-45`PF00069.22^Pkinase^Protein kinase domain^615-878^E:3.9e-45	Putative leucine-rich repeat receptor-like protein kinase At2g19210
PASA_cluster_75	1.87573	PF03946.11 Ribosomal_L11_N Ribosomal protein L11, N-terminal domain 49-104 E:8.8e-23`PF00298.16 Ribosomal_L11 Ribosomal protein L11, RNA binding domain 109-178 E:1.5e-19	60S ribosomal protein L12	PASA_cluster_144807	1.95421	PF07690.13^MFS_1^Major Facilitator Superfamily^52-525^E:3.2e-10`PF00854.18^PTR2^POT family^112-544^E:5.2e-95	Protein NRT1/ PTR FAMILY 7.3	PASA_cluster_55721	2.76798	PF13673.4^Acetyltransf_10^Acetyltransferase (GNAT) domain^43-148^E:6.4e-09`PF13508.4^Acetyltransf_7^Acetyltransferase (GNAT) domain^58-146^E:1.5e-10`PF00583.22^Acetyltransf_1^Acetyltransferase (GNAT) family^68-146^E:3.1e-12	Glucosamine 6-phosphate N-acetyltransferase	PASA_cluster_50610	3.80132	.	Soyasaponin III rhamnosyltransferase
PASA_cluster_82336	1.87462	PF07714.14 Pkinase_Tyr Protein tyrosine kinase 60-327 E:3.1e-47`PF00069.22 Pkinase Protein kinase domain 61-325 E:1.8e-46	Glycerophosphodiester phosphodiesterase protein kinase domain-containing GDPDL2 {ECO:0000305}	PASA_cluster_90561	1.94779	PF07714.14^Pkinase_Tyr^Protein tyrosine kinase^60-172^E:5.6e-24`PF00069.22^Pkinase^Protein kinase domain^61-172^E:4.6e-21	Glycerophosphodiester phosphodiesterase protein kinase domain-containing GDPDL2 {ECO:0000305}	PASA_cluster_129771	2.76714	.		PASA_cluster_84297	3.79264	PF02536.11^mTERF^mTERF^3-98^E:2.1e-19
PASA_cluster_134998	1.87264	PF04191.10 PEMT Phospholipid methyltransferase 81-182 E:8e-11`PF04140.11 ICMT Isoprenylcysteine carboxyl methyltransferase (ICMT) family 83-174 E:9.3e-28	Protein-S-isoprenylcysteine O-methyltransferase B	PASA_cluster_33836	1.94602	PF08079.9^Ribosomal_L30_N^Ribosomal L30 N-terminal domain^61-126^E:5.2e-09`PF00327.17^Ribosomal_L30^Ribosomal protein L30p/L7e^137-187^E:8.2e-17	60S ribosomal protein L7-1	PASA_cluster_111432	2.74871	PF13855.3^LRR_8^Leucine rich repeat^110-168^E:4.6e-11	Disease resistance protein RPS2	PASA_cluster_97719	3.78855	.
PASA_cluster_4378	1.866	PF01569.18 PAP2 PAP2 superfamily 125-268 E:2.7e-32	Lipid phosphate phosphatase 1	PASA_cluster_155439	1.93121	.		PASA_cluster_55698	2.74869	PF01521.17^Fe-S_biosyn^Iron-sulphur cluster biosynthesis^22-121^E:1.8e-18	Iron-sulfur assembly protein IscA-like 1, mitochondrial	PASA_cluster_18341	3.78512	.	Retrovirus-related Pol polyprotein from transposon TNT 1-94
PASA_cluster_29848	1.86301	.	Probable tyrosine-protein phosphatase At1g05000	PASA_cluster_123773	1.92226	.	Cullin-1	PASA_cluster_31512	2.74769	PF08284.8^RVP_2^Retroviral aspartyl protease^9-60^E:2.1e-11		PASA_cluster_18470	3.78393	PF00293.25^NUDIX^NUDIX domain^188-263^E:1.6e-07	Nudix hydrolase 8
PASA_cluster_73164	1.86161	PF00076.19 RRM_1 RNA recognition motif. (a.k.a. RRM, RBD, or RNP domain) 75-145 E:6.9e-23	Glycine-rich RNA-binding protein 2, mitochondrial	PASA_cluster_125255	1.90777	.		PASA_cluster_111715	2.73849	.	Disease resistance protein RPP8	PASA_cluster_92648	3.77954	.
PASA_cluster_53867	1.85962	PF00931.19 NB-ARC NB-ARC domain 17-233 E:2e-51`PF07991.9 IlvN Acetohydroxy acid isomeroreductase, NADPH-binding domain 361-533 E:1.4e-30`PF01450.16 IlvC Acetohydroxy acid isomeroreductase, catalytic domain 542-686 E:4.3e-33`PF00931.19 NB-ARC NB-ARC domain 1084-1356 E:2.2e-70`PF00078.24 RVT_1 Reverse transcriptase (RNA-dependent DNA polymerase) 2966-3204 E:4.2e-39`PF00931.19 NB-ARC NB-ARC domain 3…	Ketol-acid reductoisomerase, chloroplastic	PASA_cluster_73322	1.89741	PF07859.10^Abhydrolase_3^alpha/beta hydrolase fold^83-218^E:1.1e-06`PF00135.25^COesterase^Carboxylesterase family^87-128^E:1.6e-07	Isoprenylcysteine alpha-carbonyl methylesterase ICME	PASA_cluster_32644	2.72859	.	Probable nucleoredoxin 1	PASA_cluster_93682	3.77777	PF14380.3^WAK_assoc^Wall-associated receptor kinase C-terminal^184-228^E:1.1e-05`PF13639.3^zf-RING_2^Ring finger domain^320-363^E:2.1e-12`PF12678.4^zf-rbx1^RING-H2 zinc finger domain^321-363^E:4e-09`PF17123.2^zf-RING_11^RING-like zinc finger^321-349^E:2.5e-09`PF13923.3^zf-C3HC4_2^Zinc finger, C3HC4 type (RING finger)^321-362^E:3.1e-07`PF13445.3^zf-RING_UBOX^RING-type zinc-finger^321-360^E:1e-05`P…	Putative RING-H2 finger protein ATL21A
PASA_cluster_133452	1.85807	.		PASA_cluster_160319	1.86674	.		PASA_cluster_13663	2.71409	.		PASA_cluster_40645	3.7738	.	Probable LRR receptor-like serine/threonine-protein kinase At1g07560
PASA_cluster_115553	1.85179	PF00069.22 Pkinase Protein kinase domain 80-356 E:8.4e-48`PF07714.14 Pkinase_Tyr Protein tyrosine kinase 82-358 E:2.4e-48	Protein kinase 2A, chloroplastic	PASA_cluster_39139	1.86617	PF02045.12^CBFB_NFYA^CCAAT-binding transcription factor (CBF-B/NF-YA) subunit B^164-219^E:2.2e-24	Nuclear transcription factor Y subunit A-10	PASA_cluster_30599	2.71035	PF01138.18^RNase_PH^3' exoribonuclease family, domain 1^42-166^E:6e-29	Exosome complex component RRP41-like {ECO:0000305}	PASA_cluster_152833	3.77093	PF04563.12^RNA_pol_Rpb2_1^RNA polymerase beta subunit^10-119^E:8e-09`PF04561.11^RNA_pol_Rpb2_2^RNA polymerase Rpb2, domain 2^121-195^E:4.4e-21	DNA-directed RNA polymerase subunit beta {ECO:0000255|HAMAP-Rule:MF_01321}
PASA_cluster_56575	1.85099	PF00270.26 DEAD DEAD/DEAH box helicase 65-226 E:2e-40`PF04851.12 ResIII Type III restriction enzyme, res subunit 83-223 E:9.2e-06`PF00271.28 Helicase_C Helicase conserved C-terminal domain 266-374 E:5.3e-28	Eukaryotic initiation factor 4A-11	PASA_cluster_90552	1.86356	PF07714.14^Pkinase_Tyr^Protein tyrosine kinase^181-448^E:3.3e-44`PF00069.22^Pkinase^Protein kinase domain^182-448^E:1.9e-49	Probable receptor-like protein kinase At1g67000	PASA_cluster_51012	2.70499	PF12796.4^Ank_2^Ankyrin repeats (3 copies)^21-105^E:2.3e-10`PF13637.3^Ank_4^Ankyrin repeats (many copies)^84-136^E:3.1e-06`PF00023.27^Ank^Ankyrin repeat^86-109^E:0.024`PF12796.4^Ank_2^Ankyrin repeats (3 copies)^87-172^E:5.9e-14`PF00023.27^Ank^Ankyrin repeat^116-137^E:0.015`PF13637.3^Ank_4^Ankyrin repeats (many copies)^153-207^E:1.9e-07`PF00023.27^Ank^Ankyrin repeat^186-220^E:0.0054`PF13962.3^PGG^…	Ankyrin repeat-containing protein At2g01680	PASA_cluster_108609	3.76639	.
PASA_cluster_64966	1.84545	.	Protein NUCLEAR FUSION DEFECTIVE 6, chloroplastic/mitochondrial {ECO:0000303|PubMed:16698901}	PASA_cluster_2064	1.86248	.	GDP-L-galactose phosphorylase 1	PASA_cluster_111433	2.69469	PF13306.3^LRR_5^Leucine rich repeats (6 copies)^91-197^E:0.16	Disease resistance protein RPS2	PASA_cluster_44952	3.75801	PF01694.19^Rhomboid^Rhomboid family^2-151^E:2.8e-29	Rhomboid-like protein 11, chloroplastic {ECO:0000303|PubMed:17181860}
PASA_cluster_13225	1.83921	.		PASA_cluster_93135	1.85721	PF03946.11^Ribosomal_L11_N^Ribosomal protein L11, N-terminal domain^15-70^E:6.1e-23`PF00298.16^Ribosomal_L11^Ribosomal protein L11, RNA binding domain^75-144^E:1e-19	60S ribosomal protein L12	PASA_cluster_79893	2.68775	PF05042.10^Caleosin^Caleosin related protein^21-188^E:5.5e-72	Probable peroxygenase 4	PASA_cluster_86998	3.75353	.
PASA_cluster_50940	1.83422	PF00334.16 NDK Nucleoside diphosphate kinase 2-133 E:3.1e-55	Nucleoside diphosphate kinase B	PASA_cluster_143173	1.84048	PF00025.18^Arf^ADP-ribosylation factor family^48-206^E:1.2e-14`PF00071.19^Ras^Ras family^49-209^E:1.3e-60`PF08477.10^Roc^Ras of Complex, Roc, domain of DAPkinase^49-164^E:6.5e-33`PF01926.20^MMR_HSR1^50S ribosome-binding GTPase^49-138^E:4.1e-05	Ras-related protein RABA5d	PASA_cluster_96289	2.68319	.	Bifunctional riboflavin kinase/FMN phosphatase	PASA_cluster_4642	3.7521	PF07714.14^Pkinase_Tyr^Protein tyrosine kinase^1-231^E:8.8e-36`PF00069.22^Pkinase^Protein kinase domain^2-229^E:5.2e-34	Probable serine/threonine-protein kinase At1g18390
PASA_cluster_100786	1.83063	PF00313.19 CSD 'Cold-shock' DNA-binding domain 15-78 E:5.1e-22`PF08206.8 OB_RNB Ribonuclease B OB domain 24-47 E:1.7e-05`PF00098.20 zf-CCHC Zinc knuckle 119-133 E:1.5e-06`PF14392.3 zf-CCHC_4 Zinc knuckle 120-134 E:0.45`PF00098.20 zf-CCHC Zinc knuckle 145-160 E:2.4e-07`PF14392.3 zf-CCHC_4 Zinc knuckle 146-160 E:1.4`PF00098.20 zf-CCHC Zinc knuckle 174-189 E:3.9e-06`PF14392.3 zf-CCHC_4 Zinc knuckle …	Cold shock domain-containing protein 3	PASA_cluster_108729	1.81377	PF01453.21^B_lectin^D-mannose binding lectin^76-160^E:2.5e-17`PF07714.14^Pkinase_Tyr^Protein tyrosine kinase^511-780^E:2.4e-42`PF00069.22^Pkinase^Protein kinase domain^512-779^E:2.7e-45	G-type lectin S-receptor-like serine/threonine-protein kinase RLK1	PASA_cluster_41273	2.62328	.		PASA_cluster_124049	3.74857	PF08100.8^Dimerisation^Dimerisation domain^27-77^E:2.8e-06`PF00891.15^Methyltransf_2^O-methyltransferase^122-232^E:2.5e-18	Flavone 3'-O-methyltransferase 1
PASA_cluster_50770	1.80999	PF01177.19 Asp_Glu_race Asp/Glu/Hydantoin racemase 61-299 E:5.6e-37	Aspartate racemase	PASA_cluster_90732	1.80906	.	Phosphatidylserine decarboxylase proenzyme 2 {ECO:0000255|HAMAP-Rule:MF_03209}	PASA_cluster_37799	2.61693	PF13912.3^zf-C2H2_6^C2H2-type zinc finger^96-120^E:9.4e-14`PF13894.3^zf-C2H2_4^C2H2-type zinc finger^96-118^E:0.00012`PF12874.4^zf-met^Zinc-finger of C2H2 type^96-119^E:0.0033`PF13912.3^zf-C2H2_6^C2H2-type zinc finger^148-173^E:2.1e-13	Zinc finger protein ZAT10	PASA_cluster_144860	3.74504	.
PASA_cluster_3411	1.80696	PF00004.26 AAA ATPase family associated with various cellular activities (AAA) 277-408 E:4.4e-45`PF01434.15 Peptidase_M41 Peptidase family M41 471-680 E:9.1e-74	ATP-dependent zinc metalloprotease FTSH 2, chloroplastic	PASA_cluster_37830	1.80824	PF00514.20^Arm^Armadillo/beta-catenin-like repeat^92-130^E:9.6e-06`PF00514.20^Arm^Armadillo/beta-catenin-like repeat^133-171^E:0.00019`PF00514.20^Arm^Armadillo/beta-catenin-like repeat^175-213^E:2.4e-07	U-box domain-containing protein 4	PASA_cluster_104903	2.61462	.	Ethylene-responsive transcription factor ERF003	PASA_cluster_148614	3.74091	PF13837.3^Myb_DNA-bind_4^Myb/SANT-like DNA-binding domain^108-233^E:1.7e-19
PASA_cluster_41273	1.79841	.		PASA_cluster_127851	1.80553	PF00909.18^Ammonium_transp^Ammonium Transporter Family^33-457^E:1.5e-79	Ammonium transporter 3 member 1	PASA_cluster_105229	2.59714	.	Pentatricopeptide repeat-containing protein At2g31400, chloroplastic	PASA_cluster_83588	3.73318	PF00146.18^NADHdh^NADH dehydrogenase^2-50^E:3.5e-15	NADH-ubiquinone oxidoreductase chain 1
PASA_cluster_34851	1.79798	PF01398.18 JAB JAB1/Mov34/MPN/PAD-1 ubiquitin protease 22-124 E:8.7e-22`PF13012.3 MitMem_reg Maintenance of mitochondrial structure and function 174-279 E:3.6e-20`PF13012.3 MitMem_reg Maintenance of mitochondrial structure and function 350-456 E:1.4e-20	Eukaryotic translation initiation factor 3 subunit F {ECO:0000255|HAMAP-Rule:MF_03005}	PASA_cluster_46508	1.79158	PF04981.10^NMD3^NMD3 family^44-272^E:1.9e-71	60S ribosomal export protein NMD3	PASA_cluster_161824	2.57982	.	Methyl-CpG-binding domain protein 4-like protein {ECO:0000303|PubMed:23994068}	PASA_cluster_72550	3.72995	PF13738.3^Pyr_redox_3^Pyridine nucleotide-disulphide oxidoreductase^63-259^E:7e-23`PF07992.11^Pyr_redox_2^Pyridine nucleotide-disulphide oxidoreductase^63-262^E:3.6e-11`PF01494.16^FAD_binding_3^FAD binding domain^63-92^E:6.7e-05`PF00743.16^FMO-like^Flavin-binding monooxygenase-like^64-380^E:2.9e-30`PF13450.3^NAD_binding_8^NAD(P)-binding Rossmann-like domain^64-95^E:1.4e-05`PF13434.3^K_oxygenase^L…	Indole-3-pyruvate monooxygenase YUCCA2
PASA_cluster_58253	1.7952	PF00847.17 AP2 AP2 domain 133-181 E:2.5e-10	Ethylene-responsive transcription factor ERF119	PASA_cluster_84536	1.76295	.	Succinate dehydrogenase subunit 6, mitochondrial {ECO:0000305}	PASA_cluster_98201	2.57864	.	Cysteine-rich receptor-like protein kinase 27	PASA_cluster_139211	3.7294	.
PASA_cluster_84712	1.79399	PF00177.18 Ribosomal_S7 Ribosomal protein S7p/S5e 64-203 E:4.4e-34	40S ribosomal protein S5	PASA_cluster_46186	1.74596	PF13976.3^gag_pre-integrs^GAG-pre-integrase domain^229-271^E:1.9e-06		PASA_cluster_72601	2.57003	.	60S ribosomal protein L35a-3	PASA_cluster_132163	3.72669	.
PASA_cluster_157810	1.79309	PF13855.3 LRR_8 Leucine rich repeat 228-284 E:6.9e-08`PF12799.4 LRR_4 Leucine Rich repeats (2 copies) 229-266 E:2.7e-06`PF13855.3 LRR_8 Leucine rich repeat 273-330 E:7.8e-10`PF13855.3 LRR_8 Leucine rich repeat 342-399 E:6.2e-09	Plant intracellular Ras-group-related LRR protein 5	PASA_cluster_27735	1.74528	PF01925.16^TauE^Sulfite exporter TauE/SafE^77-183^E:7.4e-13		PASA_cluster_124984	2.54842	.		PASA_cluster_37726	3.71825	PF14380.3^WAK_assoc^Wall-associated receptor kinase C-terminal^176-255^E:2.2e-16	Probable serine/threonine-protein kinase At1g18390
PASA_cluster_152314	1.79081	.	60S acidic ribosomal protein P1	PASA_cluster_74665	1.74214	.	Monogalactosyldiacylglycerol synthase, chloroplastic	PASA_cluster_80083	2.51767	.		PASA_cluster_16209	3.71348	.
PASA_cluster_145204	1.78777	.		PASA_cluster_27745	1.7383	PF00646.30^F-box^F-box domain^12-45^E:4.5e-07`PF07723.10^LRR_2^Leucine Rich Repeat^158-181^E:0.0058`PF08387.7^FBD^FBD^344-380^E:4.2e-07	F-box/FBD/LRR-repeat protein At1g13570	PASA_cluster_18714	2.51309	PF00248.18^Aldo_ket_red^Aldo/keto reductase family^2-240^E:3.1e-50	L-galactose dehydrogenase	PASA_cluster_109140	3.71117	PF01657.14^Stress-antifung^Salt stress response/antifungal^75-164^E:1e-19`PF01657.14^Stress-antifung^Salt stress response/antifungal^199-276^E:3.2e-10`PF07714.14^Pkinase_Tyr^Protein tyrosine kinase^396-479^E:1.8e-15`PF00069.22^Pkinase^Protein kinase domain^396-478^E:4.7e-13	Cysteine-rich receptor-like protein kinase 15
PASA_cluster_77084	1.77336	PF16906.2 Ribosomal_L26 Ribosomal proteins L26 eukaryotic, L24P archaeal 8-121 E:2.2e-39`PF00467.26 KOW KOW motif 51-82 E:2.6e-09	60S ribosomal protein L26-1	PASA_cluster_138555	1.72603	.	U-box domain-containing protein 15	PASA_cluster_112664	2.5071	PF00069.22^Pkinase^Protein kinase domain^25-176^E:3.3e-33`PF07714.14^Pkinase_Tyr^Protein tyrosine kinase^26-175^E:1.3e-16`PF00069.22^Pkinase^Protein kinase domain^283-414^E:2.2e-21	Cyclin-dependent kinase F-1	PASA_cluster_111348	3.70184	.	Ethylene-responsive transcription factor ERF098
PASA_cluster_123773	1.77214	.	Cullin-1	PASA_cluster_123731	1.72406	PF12861.4^zf-ANAPC11^Anaphase-promoting complex subunit 11 RING-H2 finger^223-275^E:5.5e-06`PF12678.4^zf-rbx1^RING-H2 zinc finger domain^225-272^E:1.8e-08`PF13639.3^zf-RING_2^Ring finger domain^229-272^E:7.2e-13`PF17123.2^zf-RING_11^RING-like zinc finger^229-258^E:2.6e-09`PF13923.3^zf-C3HC4_2^Zinc finger, C3HC4 type (RING finger)^229-271^E:3.8e-07`PF00097.22^zf-C3HC4^Zinc finger, C3HC4 type (RING…	E3 ubiquitin-protein ligase ATL31	PASA_cluster_15848	2.50645	PF00069.22^Pkinase^Protein kinase domain^36-248^E:2e-42`PF07714.14^Pkinase_Tyr^Protein tyrosine kinase^38-307^E:4e-41	Serine/threonine-protein kinase At3g07070	PASA_cluster_118301	3.69776	.
PASA_cluster_35847	1.76767	PF03514.11 GRAS GRAS domain family 418-792 E:2.2e-114	Scarecrow-like protein 14	PASA_cluster_37829	1.71256	PF00514.20^Arm^Armadillo/beta-catenin-like repeat^92-130^E:9.9e-06`PF00514.20^Arm^Armadillo/beta-catenin-like repeat^133-171^E:0.00019`PF00514.20^Arm^Armadillo/beta-catenin-like repeat^175-213^E:2.5e-07	U-box domain-containing protein 4	PASA_cluster_98546	2.497	PF00722.18^Glyco_hydro_16^Glycosyl hydrolases family 16^56-236^E:1.9e-60`PF06955.9^XET_C^Xyloglucan endo-transglycosylase (XET) C-terminus^263-310^E:9.3e-19	Probable xyloglucan endotransglucosylase/hydrolase protein B	PASA_cluster_161195	3.6944	PF01535.17^PPR^PPR repeat^29-50^E:0.83`PF13812.3^PPR_3^Pentatricopeptide repeat domain^29-71^E:0.01`PF13812.3^PPR_3^Pentatricopeptide repeat domain^83-138^E:4.7e-05`PF13041.3^PPR_2^PPR repeat family^93-140^E:1e-09`PF01535.17^PPR^PPR repeat^132-161^E:0.35`PF01535.17^PPR^PPR repeat^175-195^E:0.015`PF01535.17^PPR^PPR repeat^202-229^E:0.00073`PF01535.17^PPR^PPR repeat^241-259^E:0.26`PF01535.17^PPR^PP…	Pentatricopeptide repeat-containing protein At4g19440, chloroplastic
PASA_cluster_2064	1.76483	.	GDP-L-galactose phosphorylase 1	PASA_cluster_133381	1.7094	PF10591.6^SPARC_Ca_bdg^Secreted protein acidic and rich in cysteine Ca binding region^128-195^E:0.00019`PF13499.3^EF-hand_7^EF-hand domain pair^133-198^E:2e-12`PF00036.29^EF-hand_1^EF hand^134-162^E:2.5e-08`PF13405.3^EF-hand_6^EF-hand domain^134-163^E:8.8e-09`PF13202.3^EF-hand_5^EF hand^136-159^E:6.6e-08`PF13833.3^EF-hand_8^EF-hand domain pair^147-199^E:1.1e-12`PF00036.29^EF-hand_1^EF hand^173-19…	Pentatricopeptide repeat-containing protein At5g39680	PASA_cluster_53382	2.49341	PF00069.22^Pkinase^Protein kinase domain^14-196^E:4.1e-41`PF07714.14^Pkinase_Tyr^Protein tyrosine kinase^15-196^E:1.7e-41	Probable LRR receptor-like serine/threonine-protein kinase At1g07650	PASA_cluster_29495	3.68902	.	Probable receptor-like protein kinase At5g39020
PASA_cluster_153813	1.7609	PF00025.18 Arf ADP-ribosylation factor family 5-177 E:2.4e-80`PF09439.7 SRPRB Signal recognition particle receptor beta subunit 17-143 E:1.3e-13`PF08477.10 Roc Ras of Complex, Roc, domain of DAPkinase 19-129 E:1.2e-13`PF04670.9 Gtr1_RagA Gtr1/RagA G protein conserved region 19-142 E:2.5e-10`PF01926.20 MMR_HSR1 50S ribosome-binding GTPase 19-122 E:4.2e-05`PF00071.19 Ras Ras family 20-175 E:7.3e-13	ADP-ribosylation factor	PASA_cluster_6079	1.70916	.		PASA_cluster_9557	2.49317	PF00201.15^UDPGT^UDP-glucoronosyl and UDP-glucosyl transferase^259-403^E:9.5e-24	Anthocyanidin 3-O-glucosyltransferase 1	PASA_cluster_83793	3.68857	.
PASA_cluster_35333	1.7596	PF14226.3 DIOX_N non-haem dioxygenase in morphine synthesis N-terminal 36-145 E:2.2e-25`PF03171.17 2OG-FeII_Oxy 2OG-Fe(II) oxygenase superfamily 197-290 E:3.7e-25	Protein SRG1	PASA_cluster_112935	1.70711	.		PASA_cluster_109322	2.49221	.	Gibberellin 2-beta-dioxygenase	PASA_cluster_148477	3.67471	PF00361.17^Proton_antipo_M^Proton-conducting membrane transporter^1-110^E:1.2e-22	NADH-ubiquinone oxidoreductase chain 4
PASA_cluster_90562	1.75709	PF13947.3 GUB_WAK_bind Wall-associated receptor kinase galacturonan-binding 25-96 E:4.9e-09	Glycerophosphodiester phosphodiesterase protein kinase domain-containing GDPDL2 {ECO:0000305}	PASA_cluster_57295	1.70064	PF01657.14^Stress-antifung^Salt stress response/antifungal^31-129^E:2.4e-23`PF01657.14^Stress-antifung^Salt stress response/antifungal^147-242^E:2.3e-13`PF00069.22^Pkinase^Protein kinase domain^341-605^E:2.4e-45`PF07714.14^Pkinase_Tyr^Protein tyrosine kinase^343-608^E:1.7e-47	Cysteine-rich receptor-like protein kinase 10	PASA_cluster_46490	2.49208	PF00520.28^Ion_trans^Ion transport protein^82-328^E:3.2e-25`PF07885.13^Ion_trans_2^Ion channel^269-326^E:1.2e-07`PF00027.26^cNMP_binding^Cyclic nucleotide-binding domain^422-506^E:2.3e-19`PF12796.4^Ank_2^Ankyrin repeats (3 copies)^554-641^E:3.6e-13`PF13637.3^Ank_4^Ankyrin repeats (many copies)^554-600^E:4.7e-07`PF13857.3^Ank_5^Ankyrin repeats (many copies)^568-617^E:5.8e-10`PF00023.27^Ank^Ankyrin…	Potassium channel SKOR	PASA_cluster_74657	3.66845	.
PASA_cluster_140075	1.75449	.	EIN3-binding F-box protein 1	PASA_cluster_2675	1.69866	.	Histone deacetylase HDT1	PASA_cluster_125120	2.47563	PF08711.8^Med26^TFIIS helical bundle-like domain^40-89^E:6.3e-08`PF07500.11^TFIIS_M^Transcription factor S-II (TFIIS), central domain^180-296^E:1.8e-30`PF01096.15^TFIIS_C^Transcription factor S-II (TFIIS)^310-348^E:6.8e-18	Transcription elongation factor TFIIS {ECO:0000305}	PASA_cluster_77833	3.66399	PF01436.18^NHL^NHL repeat^136-160^E:0.0001
PASA_cluster_107026	1.74129	PF00253.18 Ribosomal_S14 Ribosomal protein S14p/S29e 49-102 E:3.4e-25	Ribosomal protein S14, mitochondrial	PASA_cluster_151879	1.68285	PF04504.11^DUF573^Protein of unknown function, DUF573^140-233^E:9.7e-34	Mediator-associated protein 1	PASA_cluster_107382	2.468	.		PASA_cluster_15839	3.65981	PF05678.11^VQ^VQ motif^69-94^E:3.1e-11	VQ motif-containing protein 8, chloroplastic {ECO:0000303|PubMed:22535423}
PASA_cluster_85246	1.73713	PF00380.16 Ribosomal_S9 Ribosomal protein S9/S16 14-146 E:2.7e-33	40S ribosomal protein S16	PASA_cluster_41273	1.66248	.		PASA_cluster_156991	2.46126	PF08100.8^Dimerisation^Dimerisation domain^60-109^E:2e-14`PF00891.15^Methyltransf_2^O-methyltransferase^155-370^E:6.1e-68	Caffeic acid 3-O-methyltransferase 1	PASA_cluster_60156	3.65696	PF00931.19^NB-ARC^NB-ARC domain^169-224^E:7.3e-08	Putative disease resistance protein RGA3
PASA_cluster_84536	1.73674	.	Succinate dehydrogenase subunit 6, mitochondrial {ECO:0000305}	PASA_cluster_150243	1.65983	PF00069.22^Pkinase^Protein kinase domain^70-219^E:2.5e-37`PF07714.14^Pkinase_Tyr^Protein tyrosine kinase^76-215^E:1.1e-14	Serine/threonine-protein kinase SRK2E	PASA_cluster_79776	2.46119	.		PASA_cluster_135822	3.65038	PF03105.16^SPX^SPX domain^1-33^E:8.5e-09`PF03105.16^SPX^SPX domain^103-162^E:2.1e-11	SPX domain-containing protein 3
PASA_cluster_108570	1.72656	PF01157.15 Ribosomal_L21e Ribosomal protein L21e 23-117 E:3.8e-45	60S ribosomal protein L21-1	PASA_cluster_62393	1.65627	PF04564.12^U-box^U-box domain^290-360^E:5.8e-21`PF00514.20^Arm^Armadillo/beta-catenin-like repeat^424-462^E:2.3e-07	U-box domain-containing protein 17	PASA_cluster_125361	2.4444	PF00931.19^NB-ARC^NB-ARC domain^50-226^E:6e-24`PF13855.3^LRR_8^Leucine rich repeat^335-392^E:3.9e-10	Disease resistance protein At4g27190	PASA_cluster_135993	3.643	PF01453.21^B_lectin^D-mannose binding lectin^77-180^E:1.4e-26`PF00954.17^S_locus_glycop^S-locus glycoprotein domain^211-322^E:4.4e-26`PF08276.8^PAN_2^PAN-like domain^356-414^E:4.1e-15`PF00069.22^Pkinase^Protein kinase domain^519-786^E:6.1e-46`PF07714.14^Pkinase_Tyr^Protein tyrosine kinase^520-789^E:3.6e-49`PF01453.21^B_lectin^D-mannose binding lectin^824-895^E:2.6e-13	G-type lectin S-receptor-like serine/threonine-protein kinase At1g61390
PASA_cluster_136	1.72654	PF00069.22 Pkinase Protein kinase domain 52-313 E:1.1e-68`PF07714.14 Pkinase_Tyr Protein tyrosine kinase 52-309 E:4.6e-41`PF14531.3 Kinase-like Kinase-like 131-268 E:3.1e-08	Mitogen-activated protein kinase kinase 9	PASA_cluster_35717	1.64905	PF00705.15^PCNA_N^Proliferating cell nuclear antigen, N-terminal domain^1-125^E:5.2e-59`PF04139.10^Rad9^Rad9^14-216^E:8.6e-08`PF02747.12^PCNA_C^Proliferating cell nuclear antigen, C-terminal domain^127-254^E:6.1e-61	Proliferating cell nuclear antigen	PASA_cluster_42764	2.44388	.	Dehydrodolichyl diphosphate synthase 6	PASA_cluster_145227	3.63824	.
PASA_cluster_137847	1.72573	PF16906.2 Ribosomal_L26 Ribosomal proteins L26 eukaryotic, L24P archaeal 8-121 E:6.3e-39`PF00467.26 KOW KOW motif 51-82 E:2.3e-09	60S ribosomal protein L26-1	PASA_cluster_74318	1.64152	PF01926.20^MMR_HSR1^50S ribosome-binding GTPase^137-248^E:6.2e-14	Short integuments 2, mitochondrial {ECO:0000303|PubMed:10835408}	PASA_cluster_3104	2.42775	PF03643.12^Vps26^Vacuolar protein sorting-associated protein 26^1-208^E:6e-99	Vacuolar protein sorting-associated protein 26A	PASA_cluster_35897	3.63434	.
PASA_cluster_15780	1.72504	.		PASA_cluster_21330	1.63661	.	Glycine-rich RNA-binding protein 4, mitochondrial	PASA_cluster_155439	2.41661	.		PASA_cluster_148130	3.63271	PF13947.3^GUB_WAK_bind^Wall-associated receptor kinase galacturonan-binding^31-132^E:1.5e-27`PF08488.8^WAK^Wall-associated kinase^180-279^E:3.5e-08	Wall-associated receptor kinase-like 8
PASA_cluster_98666	1.71436	PF00300.19 His_Phos_1 Histidine phosphatase superfamily (branch 1) 22-138 E:5.1e-35	Phosphoglycerate mutase-like protein 4 {ECO:0000305}	PASA_cluster_105610	1.6127	.	Mitochondrial import inner membrane translocase subunit TIM14-1	PASA_cluster_74835	2.39086	PF00847.17^AP2^AP2 domain^31-79^E:2.4e-11	Ethylene-responsive transcription factor ERF011	PASA_cluster_61725	3.62544	PF07651.13^ANTH^ANTH domain^34-222^E:7.7e-23`PF01417.17^ENTH^ENTH domain^36-106^E:0.00012	Putative clathrin assembly protein At4g40080
PASA_cluster_27745	1.71141	PF00646.30 F-box F-box domain 12-45 E:4.5e-07`PF07723.10 LRR_2 Leucine Rich Repeat 158-181 E:0.0058`PF08387.7 FBD FBD 344-380 E:4.2e-07	F-box/FBD/LRR-repeat protein At1g13570	PASA_cluster_26044	1.60697	.		PASA_cluster_56764	2.36884	PF05746.12^DALR_1^DALR anticodon binding domain^9-123^E:3.6e-31	Arginine--tRNA ligase, chloroplastic/mitochondrial {ECO:0000305}	PASA_cluster_128325	3.62365	PF01453.21^B_lectin^D-mannose binding lectin^76-180^E:1.6e-29`PF00954.17^S_locus_glycop^S-locus glycoprotein domain^211-320^E:1.1e-32	G-type lectin S-receptor-like serine/threonine-protein kinase At2g19130
PASA_cluster_7301	1.7086	PF01655.15 Ribosomal_L32e Ribosomal protein L32 16-122 E:3.6e-51	60S ribosomal protein L32-1	PASA_cluster_135057	1.59017	PF13516.3^LRR_6^Leucine Rich repeat^125-146^E:0.001`PF13516.3^LRR_6^Leucine Rich repeat^175-197^E:0.3`PF13516.3^LRR_6^Leucine Rich repeat^277-301^E:0.0014	F-box protein At3g58530	PASA_cluster_27735	2.36749	PF01925.16^TauE^Sulfite exporter TauE/SafE^77-183^E:7.4e-13		PASA_cluster_84775	3.61625	PF01596.14^Methyltransf_3^O-methyltransferase^67-278^E:1.1e-100`PF13578.3^Methyltransf_24^Methyltransferase domain^116-222^E:2.6e-09	Caffeoyl-CoA O-methyltransferase
PASA_cluster_56574	1.70031	PF12023.5 DUF3511 Domain of unknown function (DUF3511) 70-114 E:1.2e-26		PASA_cluster_98666	1.58312	PF00300.19^His_Phos_1^Histidine phosphatase superfamily (branch 1)^22-138^E:5.1e-35	Phosphoglycerate mutase-like protein 4 {ECO:0000305}	PASA_cluster_69477	2.35798	PF00646.30^F-box^F-box domain^10-45^E:0.0072`PF03478.15^DUF295^Protein of unknown function (DUF295)^315-357^E:7.9e-10	Putative F-box protein At1g65770	PASA_cluster_109316	3.61062	.
PASA_cluster_112935	1.69971	.		PASA_cluster_155308	1.57346	PF00828.16^Ribosomal_L27A^Ribosomal proteins 50S-L15, 50S-L18e, 60S-L27A^16-131^E:2.6e-22	60S ribosomal protein L27a-2	PASA_cluster_71578	2.35656	PF00293.25^NUDIX^NUDIX domain^55-161^E:3.6e-12	Nudix hydrolase 17, mitochondrial	PASA_cluster_2452	3.60928	PF00931.19^NB-ARC^NB-ARC domain^1-153^E:7e-42	Disease resistance protein RPM1
PASA_cluster_47405	1.68885	PF07650.14 KH_2 KH domain 58-131 E:2.3e-12`PF00189.17 Ribosomal_S3_C Ribosomal protein S3, C-terminal domain 144-226 E:5.7e-25	40S ribosomal protein S3-3	PASA_cluster_53746	1.54551	PF00237.16^Ribosomal_L22^Ribosomal protein L22p/L17e^19-151^E:1.3e-38	60S ribosomal protein L17-2	PASA_cluster_158436	2.34512	PF07714.14^Pkinase_Tyr^Protein tyrosine kinase^76-332^E:1.5e-28`PF00069.22^Pkinase^Protein kinase domain^82-328^E:1.3e-26	Non-functional pseudokinase ZED1 {ECO:0000305}	PASA_cluster_84302	3.59954	.	Flowering time control protein FPA
PASA_cluster_52015	1.68794	PF04873.10 EIN3 Ethylene insensitive 3 47-295 E:4.2e-128	Protein ETHYLENE INSENSITIVE 3	PASA_cluster_60661	1.54394	PF01015.15^Ribosomal_S3Ae^Ribosomal S3Ae family^15-221^E:1.1e-98	40S ribosomal protein S3a {ECO:0000255|HAMAP-Rule:MF_03122}	PASA_cluster_5143	2.32903	.		PASA_cluster_54603	3.59733	.
PASA_cluster_5490	1.68753	PF04068.12 RLI Possible Fer4-like domain in RNase L inhibitor, RLI 56-87 E:7.3e-14`PF12837.4 Fer4_6 4Fe-4S binding domain 97-120 E:1.4e-05`PF00037.24 Fer4 4Fe-4S binding domain 99-121 E:1.5e-08`PF12800.4 Fer4_4 4Fe-4S binding domain 103-117 E:0.14`PF00005.24 ABC_tran ABC transporter 152-294 E:3.2e-17`PF00005.24 ABC_tran ABC transporter 417-546 E:4.6e-17	ABC transporter E family member 2	PASA_cluster_124186	1.53699	.		PASA_cluster_6531	2.32422	PF00403.23^HMA^Heavy-metal-associated domain^17-72^E:3.1e-14	Copper transport protein ATX1	PASA_cluster_158301	3.5844	PF01471.15^PG_binding_1^Putative peptidoglycan binding domain^50-111^E:1.1e-13`PF00413.21^Peptidase_M10^Matrixin^151-306^E:7.8e-47	Metalloendoproteinase 5-MMP {ECO:0000303|PubMed:10574937}
PASA_cluster_100973	1.67992	.		PASA_cluster_107025	1.5291	.		PASA_cluster_30875	2.31787	PF02365.12^NAM^No apical meristem (NAM) protein^56-194^E:2.9e-14	NAC domain-containing protein 8	PASA_cluster_82335	3.57509	PF13947.3^GUB_WAK_bind^Wall-associated receptor kinase galacturonan-binding^25-96^E:2.5e-09`PF07714.14^Pkinase_Tyr^Protein tyrosine kinase^315-582^E:1.3e-46`PF00069.22^Pkinase^Protein kinase domain^316-580^E:7.5e-46	Glycerophosphodiester phosphodiesterase protein kinase domain-containing GDPDL2 {ECO:0000305}
PASA_cluster_35717	1.67627	PF00705.15 PCNA_N Proliferating cell nuclear antigen, N-terminal domain 1-125 E:5.2e-59`PF04139.10 Rad9 Rad9 14-216 E:8.6e-08`PF02747.12 PCNA_C Proliferating cell nuclear antigen, C-terminal domain 127-254 E:6.1e-61	Proliferating cell nuclear antigen	PASA_cluster_154594	1.52755	PF01370.18^Epimerase^NAD dependent epimerase/dehydratase family^54-290^E:2e-20`PF05368.10^NmrA^NmrA-like family^54-152^E:2.6e-09`PF01073.16^3Beta_HSD^3-beta hydroxysteroid dehydrogenase/isomerase family^56-287^E:5.9e-18`PF16363.2^GDP_Man_Dehyd^GDP-mannose 4,6 dehydratase^56-175^E:3.2e-11`PF07993.9^NAD_binding_4^Male sterility protein^56-251^E:2.6e-09`PF13460.3^NAD_binding_10^NAD(P)H-binding^58-17…	Tetraketide alpha-pyrone reductase 1	PASA_cluster_158302	2.31022	PF01471.15^PG_binding_1^Putative peptidoglycan binding domain^50-111^E:3.2e-13`PF00413.21^Peptidase_M10^Matrixin^151-301^E:9e-44`PF01471.15^PG_binding_1^Putative peptidoglycan binding domain^360-421^E:3.2e-13`PF00413.21^Peptidase_M10^Matrixin^461-616^E:3.4e-46	Metalloendoproteinase 5-MMP {ECO:0000303|PubMed:10574937}	PASA_cluster_4526	3.57107	PF02798.17^GST_N^Glutathione S-transferase, N-terminal domain^8-78^E:9e-17`PF13417.3^GST_N_3^Glutathione S-transferase, N-terminal domain^9-80^E:1.4e-16`PF13409.3^GST_N_2^Glutathione S-transferase, N-terminal domain^15-78^E:2.1e-11	Probable glutathione S-transferase
PASA_cluster_389	1.67608	PF01251.15 Ribosomal_S7e Ribosomal protein S7e 11-191 E:1.3e-79	40S ribosomal protein S7	PASA_cluster_16647	1.52299	PF00407.16^Bet_v_1^Pathogenesis-related protein Bet v I family^3-152^E:1.3e-10	S-norcoclaurine synthase 1 {ECO:0000303|PubMed:15925393}	PASA_cluster_29967	2.28534	PF00293.25^NUDIX^NUDIX domain^11-92^E:1.4e-09	Nudix hydrolase 1	PASA_cluster_145805	3.56261	PF00067.19^p450^Cytochrome P450^1-134^E:1.6e-37	Cytochrome P450 71A1
PASA_cluster_103173	1.66496	PF00654.17 Voltage_CLC Voltage gated chloride channel 214-537 E:1.2e-69`PF00571.25 CBS CBS domain 606-659 E:1.2e-07`PF00571.25 CBS CBS domain 697-749 E:0.0012	Chloride channel protein CLC-f	PASA_cluster_155654	1.48465	PF10780.6^MRP_L53^39S ribosomal protein L53/MRP-L53^12-63^E:3.5e-14		PASA_cluster_127540	2.28518	.		PASA_cluster_83828	3.55801	.	Synaptonemal complex protein 2
PASA_cluster_11456	1.65806	.	40S ribosomal protein S28	PASA_cluster_65573	1.48266	PF15490.3^Ten1_2^Telomere-capping, CST complex subunit^84-166^E:3.6e-24		PASA_cluster_118280	2.28273	PF00083.21^Sugar_tr^Sugar (and other) transporter^25-514^E:1.2e-49`PF07690.13^MFS_1^Major Facilitator Superfamily^58-457^E:1.9e-24	Inorganic phosphate transporter 1-4	PASA_cluster_47370	3.55781	PF04937.12^DUF659^Protein of unknown function (DUF 659)^16-57^E:7e-13
PASA_cluster_82418	1.64247	PF00025.18 Arf ADP-ribosylation factor family 49-202 E:8.2e-13`PF00071.19 Ras Ras family 50-210 E:1.4e-61`PF08477.10 Roc Ras of Complex, Roc, domain of DAPkinase 50-164 E:6.9e-34`PF01926.20 MMR_HSR1 50S ribosome-binding GTPase 50-155 E:1.8e-06`PF05783.8 DLIC Dynein light intermediate chain (DLIC) 50-183 E:0.008	Ras-related protein RABA2a	PASA_cluster_11456	1.46786	.	40S ribosomal protein S28	PASA_cluster_28427	2.26665	.	Pro-hevein	PASA_cluster_68999	3.55459	.
PASA_cluster_158104	1.63842	PF00398.17 RrnaAD Ribosomal RNA adenine dimethylase 26-254 E:1.4e-62`PF13649.3 Methyltransf_25 Methyltransferase domain 57-125 E:5e-08`PF08241.9 Methyltransf_11 Methyltransferase domain 58-125 E:1.3e-05	Ribosomal RNA small subunit methyltransferase {ECO:0000305}	PASA_cluster_3389	1.46153	PF04640.11^PLATZ^PLATZ transcription factor^69-140^E:2e-29		PASA_cluster_6121	2.24532	.	Phospho-N-acetylmuramoyl-pentapeptide-transferase homolog	PASA_cluster_89849	3.54975	.
PASA_cluster_143810	1.62643	PF04410.11 Gar1 Gar1/Naf1 RNA binding region 39-139 E:5.5e-37	Putative H/ACA ribonucleoprotein complex subunit 1-like protein 1	PASA_cluster_4501	1.45219	PF13637.3^Ank_4^Ankyrin repeats (many copies)^77-126^E:3.2e-09`PF12796.4^Ank_2^Ankyrin repeats (3 copies)^77-167^E:1.2e-12`PF13857.3^Ank_5^Ankyrin repeats (many copies)^96-143^E:3.5e-09`PF00023.27^Ank^Ankyrin repeat^105-136^E:3e-05`PF13606.3^Ank_3^Ankyrin repeat^105-134^E:7.3e-05`PF13637.3^Ank_4^Ankyrin repeats (many copies)^180-223^E:3.4e-05`PF12796.4^Ank_2^Ankyrin repeats (3 copies)^184-254^E:1…	Potassium channel SKOR	PASA_cluster_17872	2.23517	.		PASA_cluster_11399	3.5495	PF02298.14^Cu_bind_like^Plastocyanin-like domain^34-120^E:2.7e-23`PF02298.14^Cu_bind_like^Plastocyanin-like domain^237-323^E:1.3e-22	Cucumber peeling cupredoxin
PASA_cluster_92989	1.62113	PF00162.16 PGK Phosphoglycerate kinase 11-390 E:2.5e-164	Phosphoglycerate kinase, cytosolic	PASA_cluster_7301	1.45013	PF01655.15^Ribosomal_L32e^Ribosomal protein L32^16-122^E:3.6e-51	60S ribosomal protein L32-1	PASA_cluster_2675	2.20939	.	Histone deacetylase HDT1	PASA_cluster_107928	3.54838	PF13947.3^GUB_WAK_bind^Wall-associated receptor kinase galacturonan-binding^112-216^E:3.4e-11`PF14380.3^WAK_assoc^Wall-associated receptor kinase C-terminal^255-324^E:3e-15	Uncharacterized protein At1g18380
PASA_cluster_28830	1.62061	PF13516.3 LRR_6 Leucine Rich repeat 56-69 E:1.2`PF00560.30 LRR_1 Leucine Rich Repeat 403-422 E:1.9`PF13855.3 LRR_8 Leucine rich repeat 449-508 E:7.6e-09`PF13855.3 LRR_8 Leucine rich repeat 624-682 E:1.5e-07`PF00560.30 LRR_1 Leucine Rich Repeat 625-645 E:0.85`PF00560.30 LRR_1 Leucine Rich Repeat 647-666 E:0.55	LRR receptor-like serine/threonine-protein kinase FLS2	PASA_cluster_161616	1.44197	PF00828.16^Ribosomal_L27A^Ribosomal proteins 50S-L15, 50S-L18e, 60S-L27A^28-143^E:4e-22	60S ribosomal protein L27a-3	PASA_cluster_82335	2.2071	PF13947.3^GUB_WAK_bind^Wall-associated receptor kinase galacturonan-binding^25-96^E:2.5e-09`PF07714.14^Pkinase_Tyr^Protein tyrosine kinase^315-582^E:1.3e-46`PF00069.22^Pkinase^Protein kinase domain^316-580^E:7.5e-46	Glycerophosphodiester phosphodiesterase protein kinase domain-containing GDPDL2 {ECO:0000305}	PASA_cluster_26647	3.54376	.
PASA_cluster_5013	1.61883	PF00076.19 RRM_1 RNA recognition motif. (a.k.a. RRM, RBD, or RNP domain) 8-75 E:1.8e-16`PF16367.2 RRM_7 RNA recognition motif 110-175 E:2.5e-06`PF00076.19 RRM_1 RNA recognition motif. (a.k.a. RRM, RBD, or RNP domain) 112-170 E:1.7e-15	Heterogeneous nuclear ribonucleoprotein 1	PASA_cluster_35333	1.43573	PF14226.3^DIOX_N^non-haem dioxygenase in morphine synthesis N-terminal^36-145^E:2.2e-25`PF03171.17^2OG-FeII_Oxy^2OG-Fe(II) oxygenase superfamily^197-290^E:3.7e-25	Protein SRG1	PASA_cluster_90560	2.20578	PF07714.14^Pkinase_Tyr^Protein tyrosine kinase^60-327^E:3.8e-47`PF00069.22^Pkinase^Protein kinase domain^61-325^E:1.4e-46	Glycerophosphodiester phosphodiesterase protein kinase domain-containing GDPDL2 {ECO:0000305}	PASA_cluster_128957	3.54225	.
PASA_cluster_101938	1.61805	PF00226.28 DnaJ DnaJ domain 13-71 E:2.8e-23`PF01556.15 DnaJ_C DnaJ C terminal domain 123-343 E:2.6e-39`PF00684.16 DnaJ_CXXCXGXG DnaJ central domain 148-214 E:8.2e-16	DnaJ protein homolog	PASA_cluster_66205	1.42601	PF00232.15^Glyco_hydro_1^Glycosyl hydrolase family 1^40-512^E:3.5e-163	Beta-glucosidase 24	PASA_cluster_155479	2.20342	PF00752.14^XPG_N^XPG N-terminal domain^1-107^E:2.7e-30`PF00867.15^XPG_I^XPG I-region^147-234^E:1.2e-31	Flap endonuclease 1 {ECO:0000255|HAMAP-Rule:MF_03140}	PASA_cluster_38668	3.54132	.	AT-hook motif nuclear-localized protein 29 {ECO:0000312|EMBL:AEE35850.1}
PASA_cluster_34466	1.61509	PF00330.17 Aconitase Aconitase family (aconitate hydratase) 86-536 E:3.4e-72	3-isopropylmalate dehydratase large subunit	PASA_cluster_64695	1.42185	PF00380.16^Ribosomal_S9^Ribosomal protein S9/S16^85-206^E:2.9e-41	30S ribosomal protein S9, chloroplastic	PASA_cluster_18346	2.20053	PF00931.19^NB-ARC^NB-ARC domain^4-214^E:1.3e-35	Disease resistance protein At4g27190	PASA_cluster_148776	3.52416	.
PASA_cluster_19847	1.6112	PF01248.23 Ribosomal_L7Ae Ribosomal protein L7Ae/L30e/S12e/Gadd45 family 115-205 E:3.3e-24	60S ribosomal protein L7a-2	PASA_cluster_11159	1.4164	PF00069.22^Pkinase^Protein kinase domain^8-227^E:2.4e-38`PF07714.14^Pkinase_Tyr^Protein tyrosine kinase^8-229^E:1.5e-37	Protein kinase APK1B, chloroplastic	PASA_cluster_126448	2.18944	PF02212.15^GED^Dynamin GTPase effector domain^88-176^E:5e-26	Dynamin-related protein 3A	PASA_cluster_61326	3.52093	PF05703.8^Auxin_canalis^Auxin canalisation^23-313^E:9.5e-103`PF08458.7^PH_2^Plant pleckstrin homology-like region^355-460^E:1.1e-39	VAN3-binding protein {ECO:0000303|PubMed:19363154}
PASA_cluster_112235	1.60798	.		PASA_cluster_158151	1.4135	PF05147.10^LANC_like^Lanthionine synthetase C-like protein^73-413^E:1e-97	LanC-like protein GCR2	PASA_cluster_41229	2.16152	PF08263.9^LRRNT_2^Leucine rich repeat N-terminal domain^14-26^E:0.42`PF13855.3^LRR_8^Leucine rich repeat^60-120^E:4.5e-08`PF13306.3^LRR_5^Leucine rich repeats (6 copies)^75-158^E:0.32`PF00560.30^LRR_1^Leucine Rich Repeat^85-106^E:0.21`PF00560.30^LRR_1^Leucine Rich Repeat^211-228^E:0.08`PF13855.3^LRR_8^Leucine rich repeat^283-343^E:4e-08`PF00560.30^LRR_1^Leucine Rich Repeat^428-449^E:0.042`PF13855…	Serine/threonine-protein kinase BRI1-like 2	PASA_cluster_148475	3.51475	PF00361.17^Proton_antipo_M^Proton-conducting membrane transporter^1-85^E:1.2e-15	NADH-ubiquinone oxidoreductase chain 4
PASA_cluster_87846	1.60758	PF07714.14 Pkinase_Tyr Protein tyrosine kinase 75-264 E:1.5e-35`PF00069.22 Pkinase Protein kinase domain 76-263 E:1.1e-35	Serine/threonine-protein kinase STY8 {ECO:0000305}	PASA_cluster_100973	1.40269	.		PASA_cluster_27810	2.14859	PF11833.5^DUF3353^Protein of unknown function (DUF3353)^87-193^E:1.5e-10		PASA_cluster_46579	3.51411	.
PASA_cluster_68864	1.60062	.		PASA_cluster_134998	1.39931	PF04191.10^PEMT^Phospholipid methyltransferase^81-182^E:8e-11`PF04140.11^ICMT^Isoprenylcysteine carboxyl methyltransferase (ICMT) family^83-174^E:9.3e-28	Protein-S-isoprenylcysteine O-methyltransferase B	PASA_cluster_86526	2.13952	PF00010.23^HLH^Helix-loop-helix DNA-binding domain^59-101^E:3.3e-11	Transcription factor bHLH35	PASA_cluster_105237	3.50879	.	Aspartate--tRNA ligase 2, cytoplasmic {ECO:0000305}
PASA_cluster_136289	1.59978	PF00181.20 Ribosomal_L2 Ribosomal Proteins L2, RNA binding domain 13-90 E:5.4e-18`PF03947.15 Ribosomal_L2_C Ribosomal Proteins L2, C-terminal domain 98-230 E:1.1e-45	60S ribosomal protein L8	PASA_cluster_132178	1.38226	.	Probable small nuclear ribonucleoprotein F	PASA_cluster_3433	2.13835	.		PASA_cluster_86328	3.50713	PF13510.3^Fer2_4^2Fe-2S iron-sulfur cluster binding domain^68-144^E:5.5e-19`PF00111.24^Fer2^2Fe-2S iron-sulfur cluster binding domain^74-133^E:1.1e-09	NADH dehydrogenase [ubiquinone] iron-sulfur protein 1, mitochondrial
PASA_cluster_124233	1.59861	PF00400.29 WD40 WD domain, G-beta repeat 174-195 E:0.031`PF00400.29 WD40 WD domain, G-beta repeat 207-239 E:0.0024	SEC12-like protein 1	PASA_cluster_29761	1.37301	PF01217.17^Clat_adaptor_s^Clathrin adaptor complex small chain^27-151^E:1.2e-06	AP-1 complex subunit mu-2	PASA_cluster_111431	2.12274	PF00931.19^NB-ARC^NB-ARC domain^20-175^E:2.9e-23	Disease resistance protein At4g27190	PASA_cluster_117925	3.50397	PF00651.28^BTB^BTB/POZ domain^24-101^E:0.00033`PF03000.11^NPH3^NPH3 family^197-435^E:3.7e-71	BTB/POZ domain-containing protein At5g17580
PASA_cluster_12527	1.59535	.	40S ribosomal protein S21-2	PASA_cluster_143022	1.37215	PF00736.16^EF1_GNE^EF-1 guanine nucleotide exchange domain^131-218^E:3.6e-33	Elongation factor 1-beta 1	PASA_cluster_17325	2.12167	PF15697.2^DUF4666^Domain of unknown function (DUF4666)^1-114^E:6.1e-39	Uncharacterized protein At1g15400	PASA_cluster_11227	3.49502	PF00083.21^Sugar_tr^Sugar (and other) transporter^84-369^E:1.8e-57`PF07690.13^MFS_1^Major Facilitator Superfamily^101-364^E:1e-15	Probable plastidic glucose transporter 1
PASA_cluster_6079	1.58714	.		PASA_cluster_116229	1.36681	PF14299.3^PP2^Phloem protein 2^1-137^E:3.1e-24	F-box protein PP2-B1	PASA_cluster_37574	2.10992	PF06708.8^DUF1195^Protein of unknown function (DUF1195)^12-151^E:5e-68		PASA_cluster_56574	3.48892	PF12023.5^DUF3511^Domain of unknown function (DUF3511)^70-114^E:1.2e-26
PASA_cluster_115940	1.57956	.		PASA_cluster_13078	1.3476	PF01198.16^Ribosomal_L31e^Ribosomal protein L31e^12-93^E:1.5e-42	60S ribosomal protein L31	PASA_cluster_150275	2.10596	PF01248.23^Ribosomal_L7Ae^Ribosomal protein L7Ae/L30e/S12e/Gadd45 family^25-118^E:9.7e-25	40S ribosomal protein S12	PASA_cluster_71932	3.48333	PF08263.9^LRRNT_2^Leucine rich repeat N-terminal domain^31-70^E:1.3e-11`PF13855.3^LRR_8^Leucine rich repeat^148-207^E:9.4e-08`PF00560.30^LRR_1^Leucine Rich Repeat^149-168^E:0.53	Receptor-like protein kinase
PASA_cluster_87145	1.5771	PF00181.20 Ribosomal_L2 Ribosomal Proteins L2, RNA binding domain 13-90 E:8.3e-18`PF03947.15 Ribosomal_L2_C Ribosomal Proteins L2, C-terminal domain 98-230 E:1.3e-45	60S ribosomal protein L8	PASA_cluster_111125	1.30863	PF09751.6^Es2^Nuclear protein Es2^45-450^E:5.9e-103	Protein DGCR14 homolog	PASA_cluster_76823	2.08193	.		PASA_cluster_143838	3.47647	PF00106.22^adh_short^short chain dehydrogenase^22-216^E:2.8e-49`PF08659.7^KR^KR domain^24-209^E:5.1e-14`PF13561.3^adh_short_C2^Enoyl-(Acyl carrier protein) reductase^29-268^E:7.3e-59	Short-chain type dehydrogenase/reductase
PASA_cluster_69511	1.57504	PF03966.13 Trm112p Trm112p-like protein 3-111 E:1.9e-17	Multifunctional methyltransferase subunit TRM112-like protein At1g78190	PASA_cluster_156877	1.29965	PF00996.15^GDI^GDP dissociation inhibitor^47-136^E:1.1e-12	Rab proteins geranylgeranyltransferase component A	PASA_cluster_89498	2.07041	PF07797.11^DUF1639^Protein of unknown function (DUF1639)^170-220^E:3.8e-17		PASA_cluster_131900	3.47362	PF14476.3^Chloroplast_duf^Petal formation-expressed^1-188^E:1.1e-87	Probable F-box protein At4g22030
PASA_cluster_20086	1.57491	PF00854.18 PTR2 POT family 114-545 E:5.7e-138	Protein NRT1/ PTR FAMILY 8.3	PASA_cluster_34865	1.29052	.		PASA_cluster_80820	2.05753	PF13499.3^EF-hand_7^EF-hand domain pair^814-876^E:1.3e-09`PF13405.3^EF-hand_6^EF-hand domain^815-840^E:4e-05`PF13202.3^EF-hand_5^EF hand^816-839^E:1.4e-05`PF13833.3^EF-hand_8^EF-hand domain pair^827-878^E:3.9e-05`PF13202.3^EF-hand_5^EF hand^859-878^E:0.015`PF13202.3^EF-hand_5^EF hand^892-914^E:8.9e-06`PF13499.3^EF-hand_7^EF-hand domain pair^1165-1226^E:8.7e-10`PF13405.3^EF-hand_6^EF-hand domain^1…	Probable calcium-binding protein CML10	PASA_cluster_159271	3.46843	.	NADH-ubiquinone oxidoreductase chain 5
PASA_cluster_26925	1.57131	PF13522.3 GATase_6 Glutamine amidotransferase domain 33-160 E:5.8e-35`PF13537.3 GATase_7 Glutamine amidotransferase domain 48-165 E:9e-43`PF12481.5 DUF3700 Aluminium induced protein 112-194 E:5.4e-12`PF00733.18 Asn_synthase Asparagine synthase 210-361 E:6.6e-57`PF00733.18 Asn_synthase Asparagine synthase 361-511 E:3.1e-38	Asparagine synthetase [glutamine-hydrolyzing] 3	PASA_cluster_127585	1.28977	PF00347.20^Ribosomal_L6^Ribosomal protein L6^45-123^E:2.2e-11`PF00347.20^Ribosomal_L6^Ribosomal protein L6^135-214^E:2.4e-12	60S ribosomal protein L9	PASA_cluster_114543	2.04813	.	Probable NADH dehydrogenase [ubiquinone] 1 alpha subcomplex subunit 12	PASA_cluster_121013	3.45351	PF08263.9^LRRNT_2^Leucine rich repeat N-terminal domain^27-61^E:2.2e-06`PF08263.9^LRRNT_2^Leucine rich repeat N-terminal domain^213-226^E:4000`PF13516.3^LRR_6^Leucine Rich repeat^305-321^E:1.6`PF00560.30^LRR_1^Leucine Rich Repeat^333-353^E:0.41`PF13855.3^LRR_8^Leucine rich repeat^436-493^E:4.6e-08`PF13516.3^LRR_6^Leucine Rich repeat^459-472^E:0.74`PF00560.30^LRR_1^Leucine Rich Repeat^570-591^E:0.…	Tyrosine-sulfated glycopeptide receptor 1
PASA_cluster_52194	1.57119	PF00203.18 Ribosomal_S19 Ribosomal protein S19 53-134 E:1.3e-34	40S ribosomal protein S15	PASA_cluster_28830	1.2814	PF13516.3^LRR_6^Leucine Rich repeat^56-69^E:1.2`PF00560.30^LRR_1^Leucine Rich Repeat^403-422^E:1.9`PF13855.3^LRR_8^Leucine rich repeat^449-508^E:7.6e-09`PF13855.3^LRR_8^Leucine rich repeat^624-682^E:1.5e-07`PF00560.30^LRR_1^Leucine Rich Repeat^625-645^E:0.85`PF00560.30^LRR_1^Leucine Rich Repeat^647-666^E:0.55	LRR receptor-like serine/threonine-protein kinase FLS2	PASA_cluster_6079	2.01926	.		PASA_cluster_76789	3.45271	.	Acyl-CoA--sterol O-acyltransferase 1
PASA_cluster_106330	1.57102	.	40S ribosomal protein S3a {ECO:0000255|HAMAP-Rule:MF_03122}	PASA_cluster_107026	1.27667	PF00253.18^Ribosomal_S14^Ribosomal protein S14p/S29e^49-102^E:3.4e-25	Ribosomal protein S14, mitochondrial	PASA_cluster_88586	2.01717	.	Bet1-like protein At1g29060	PASA_cluster_16848	3.45007	PF04646.9^DUF604^Protein of unknown function, DUF604^186-412^E:8.9e-93`PF02434.13^Fringe^Fringe-like^795-904^E:1.1e-10`PF04646.9^DUF604^Protein of unknown function, DUF604^839-1093^E:8.9e-107
PASA_cluster_82641	1.56645	PF00071.19 Ras Ras family 4-105 E:7.4e-32`PF08477.10 Roc Ras of Complex, Roc, domain of DAPkinase 4-59 E:7.5e-10	Ras-related protein Rab11D	PASA_cluster_12527	1.27511	.	40S ribosomal protein S21-2	PASA_cluster_141785	1.99551	PF00400.29^WD40^WD domain, G-beta repeat^407-436^E:0.014`PF12490.5^BCAS3^Breast carcinoma amplified sequence 3^552-793^E:3.9e-87	Autophagy-related protein 18f	PASA_cluster_23553	3.44838	.
PASA_cluster_144733	1.56159	PF16205.2 Ribosomal_S17_N Ribosomal_S17 N-terminal 4-72 E:6e-33`PF00366.17 Ribosomal_S17 Ribosomal protein S17 74-142 E:1.1e-25	40S ribosomal protein S11	PASA_cluster_91425	1.27342	PF13432.3^TPR_16^Tetratricopeptide repeat^493-551^E:0.00023		PASA_cluster_28117	1.98945	.	Putative disease resistance protein At1g59780	PASA_cluster_38253	3.44486	.
PASA_cluster_142406	1.56038	PF09531.7 Ndc1_Nup Nucleoporin protein Ndc1-Nup 420-536 E:5.3e-08	Vacuolar protein sorting-associated protein 52 A	PASA_cluster_14245	1.2729	PF00069.22^Pkinase^Protein kinase domain^31-286^E:2.6e-49`PF07714.14^Pkinase_Tyr^Protein tyrosine kinase^31-273^E:1.2e-36	Probable serine/threonine-protein kinase WNK3	PASA_cluster_21898	1.98584	PF00300.19^His_Phos_1^Histidine phosphatase superfamily (branch 1)^63-140^E:2.8e-17	Phosphoglycerate mutase-like protein 4 {ECO:0000305}	PASA_cluster_36661	3.44486	.
PASA_cluster_21330	1.55798	.	Glycine-rich RNA-binding protein 4, mitochondrial	PASA_cluster_57811	1.2581	PF01198.16^Ribosomal_L31e^Ribosomal protein L31e^11-92^E:8.6e-43	60S ribosomal protein L31	PASA_cluster_121043	1.96517	PF00201.15^UDPGT^UDP-glucoronosyl and UDP-glucosyl transferase^104-254^E:1.5e-23	Anthocyanidin 3-O-glucosyltransferase 1	PASA_cluster_13768	3.443	PF00067.19^p450^Cytochrome P450^353-452^E:2.1e-14	Allene oxide synthase, chloroplastic
PASA_cluster_19737	1.55461	PF01125.14 G10 G10 protein 1-143 E:1.5e-63	Protein BUD31 homolog 1	PASA_cluster_160185	1.22613	PF04640.11^PLATZ^PLATZ transcription factor^74-145^E:1.3e-29		PASA_cluster_85498	1.92723	.	Superoxide dismutase [Mn], mitochondrial	PASA_cluster_16898	3.43956	.
PASA_cluster_58254	1.5531	PF00847.17 AP2 AP2 domain 133-181 E:2.5e-10	Ethylene-responsive transcription factor ERF119	PASA_cluster_105445	1.22207	PF11789.5^zf-Nse^Zinc-finger of the MIZ type in Nse subunit^145-207^E:4.2e-12	E3 SUMO-protein ligase MMS21	PASA_cluster_141777	1.92222	PF00010.23^HLH^Helix-loop-helix DNA-binding domain^79-126^E:5.5e-08	Transcription factor ILR3	PASA_cluster_24950	3.43341	PF14226.3^DIOX_N^non-haem dioxygenase in morphine synthesis N-terminal^54-163^E:4.3e-28`PF03171.17^2OG-FeII_Oxy^2OG-Fe(II) oxygenase superfamily^213-306^E:1.6e-22`PF14226.3^DIOX_N^non-haem dioxygenase in morphine synthesis N-terminal^403-512^E:6.6e-27`PF03171.17^2OG-FeII_Oxy^2OG-Fe(II) oxygenase superfamily^563-657^E:8e-22	Protein SRG1
PASA_cluster_100289	1.54106	PF03501.12 S10_plectin Plectin/S10 domain 3-94 E:4.4e-44	40S ribosomal protein S10-3	PASA_cluster_101068	1.21938	PF04683.10^Proteasom_Rpn13^Proteasome complex subunit Rpn13 ubiquitin receptor^7-88^E:5.5e-26`PF16550.2^RPN13_C^UCH-binding domain^166-273^E:3.2e-25	26S proteasome regulatory subunit RPN13	PASA_cluster_143330	1.8954	.		PASA_cluster_80953	3.4279	.
PASA_cluster_29123	1.53633	.		PASA_cluster_57411	1.2141	PF13976.3^gag_pre-integrs^GAG-pre-integrase domain^24-80^E:5.1e-11	Retrovirus-related Pol polyprotein from transposon TNT 1-94	PASA_cluster_13225	1.88791	.		PASA_cluster_40380	3.42285	PF02519.11^Auxin_inducible^Auxin responsive protein^44-128^E:1.7e-23	Auxin-responsive protein SAUR71 {ECO:0000305}
PASA_cluster_87529	1.5352	PF00067.19 p450 Cytochrome P450 76-537 E:1.1e-97	Cytochrome P450 82C4	PASA_cluster_22336	1.20283	PF02178.16^AT_hook^AT hook motif^52-61^E:7.4`PF16135.2^Jas^TPL-binding domain in jasmonate signalling^431-504^E:1.1e-23`PF00416.19^Ribosomal_S13^Ribosomal protein S13/S18^1580-1708^E:8.7e-56	40S ribosomal protein S18	PASA_cluster_24818	1.86464	.		PASA_cluster_44258	3.42145	.
PASA_cluster_114543	1.53412	.	Probable NADH dehydrogenase [ubiquinone] 1 alpha subcomplex subunit 12	PASA_cluster_54634	1.20136	PF08071.9^RS4NT^RS4NT (NUC023) domain^37-73^E:1.6e-19`PF01479.22^S4^S4 domain^81-116^E:4.9e-05`PF00900.17^Ribosomal_S4e^Ribosomal family S4e^137-211^E:8.6e-36`PF00467.26^KOW^KOW motif^219-252^E:1.6e-06`PF16121.2^40S_S4_C^40S ribosomal protein S4 C-terminus^254-300^E:1.1e-26	40S ribosomal protein S4-3	PASA_cluster_682	1.8543	.		PASA_cluster_24929	3.4213	.	Cyclic pyranopterin monophosphate synthase, mitochondrial
PASA_cluster_100624	1.52446	PF13812.3 PPR_3 Pentatricopeptide repeat domain 431-483 E:7.7e-09`PF13041.3 PPR_2 PPR repeat family 436-476 E:9.2e-09`PF01535.17 PPR PPR repeat 439-468 E:0.0077`PF12854.4 PPR_1 PPR repeat 466-499 E:9.3e-13`PF13041.3 PPR_2 PPR repeat family 470-517 E:6.3e-17`PF01535.17 PPR PPR repeat 473-503 E:2.3e-07`PF13812.3 PPR_3 Pentatricopeptide repeat domain 494-554 E:2.4e-08`PF12854.4 PPR_1 PPR repeat 502-…	Pentatricopeptide repeat-containing protein At1g18900	PASA_cluster_75756	1.19385	PF00270.26^DEAD^DEAD/DEAH box helicase^91-258^E:6.3e-49`PF00271.28^Helicase_C^Helicase conserved C-terminal domain^295-405^E:7.2e-24`PF08147.9^DBP10CT^DBP10CT (NUC160) domain^672-733^E:1.5e-15	Putative DEAD-box ATP-dependent RNA helicase 29	PASA_cluster_41286	1.84171	PF08263.9^LRRNT_2^Leucine rich repeat N-terminal domain^34-69^E:0.00012`PF00560.30^LRR_1^Leucine Rich Repeat^122-141^E:1.1`PF13855.3^LRR_8^Leucine rich repeat^145-204^E:2e-06`PF13855.3^LRR_8^Leucine rich repeat^289-348^E:3.8e-07`PF00560.30^LRR_1^Leucine Rich Repeat^289-311^E:0.87`PF00069.22^Pkinase^Protein kinase domain^691-956^E:6.6e-41`PF07714.14^Pkinase_Tyr^Protein tyrosine kinase^691-957^E:1.…	Receptor-like protein kinase HSL1	PASA_cluster_89806	3.41487	.	Disease resistance protein RPM1
PASA_cluster_88699	1.52344	PF00584.17 SecE SecE/Sec61-gamma subunits of protein translocation complex 102-154 E:5.3e-07		PASA_cluster_110861	1.18906	PF01442.15^Apolipoprotein^Apolipoprotein A1/A4/E domain^6-56^E:0.02`PF03874.13^RNA_pol_Rpb4^RNA polymerase Rpb4^127-236^E:1.1e-21`PF01442.15^Apolipoprotein^Apolipoprotein A1/A4/E domain^143-160^E:760	DNA-directed RNA polymerase II subunit 4	PASA_cluster_82958	1.83276	PF00696.25^AA_kinase^Amino acid kinase family^94-331^E:1.5e-43	Acetylglutamate kinase, chloroplastic	PASA_cluster_106173	3.41269	.
PASA_cluster_65236	1.51223	PF00168.27 C2 C2 domain 21-125 E:1.8e-13	Protein SRC2 {ECO:0000305}	PASA_cluster_112608	1.18004	.		PASA_cluster_33836	1.80936	PF08079.9^Ribosomal_L30_N^Ribosomal L30 N-terminal domain^61-126^E:5.2e-09`PF00327.17^Ribosomal_L30^Ribosomal protein L30p/L7e^137-187^E:8.2e-17	60S ribosomal protein L7-1	PASA_cluster_88365	3.41217	PF06337.9^DUSP^DUSP domain^38-142^E:1.1e-25`PF00443.26^UCH^Ubiquitin carboxyl-terminal hydrolase^305-346^E:4.3e-12	Ubiquitin carboxyl-terminal hydrolase 5
PASA_cluster_64648	1.50062	PF03946.11 Ribosomal_L11_N Ribosomal protein L11, N-terminal domain 15-70 E:1.7e-22`PF00298.16 Ribosomal_L11 Ribosomal protein L11, RNA binding domain 75-144 E:1e-19	60S ribosomal protein L12	PASA_cluster_12302	1.1666	PF04857.17^CAF1^CAF1 family ribonuclease^55-417^E:1e-65	Poly(A)-specific ribonuclease PARN-like	PASA_cluster_131043	1.80294	.		PASA_cluster_89852	3.41083	.	Ubiquitin-like protein ATG12
PASA_cluster_105610	1.49841	.	Mitochondrial import inner membrane translocase subunit TIM14-1	PASA_cluster_19847	1.16588	PF01248.23^Ribosomal_L7Ae^Ribosomal protein L7Ae/L30e/S12e/Gadd45 family^115-205^E:3.3e-24	60S ribosomal protein L7a-2	PASA_cluster_21330	1.78171	.	Glycine-rich RNA-binding protein 4, mitochondrial	PASA_cluster_14337	3.40414	.
PASA_cluster_21276	1.49141	PF04525.9 LOR LURP-one-related 2-97 E:3e-21	Protein LURP-one-related 14	PASA_cluster_30305	1.15095	.		PASA_cluster_85715	1.76297	PF00139.16^Lectin_legB^Legume lectin domain^21-272^E:1.6e-81`PF00069.22^Pkinase^Protein kinase domain^344-611^E:2.1e-46`PF07714.14^Pkinase_Tyr^Protein tyrosine kinase^346-613^E:1e-44	L-type lectin-domain containing receptor kinase IV.1	PASA_cluster_38606	3.38792	PF13561.3^adh_short_C2^Enoyl-(Acyl carrier protein) reductase^1-172^E:9.2e-40`PF00106.22^adh_short^short chain dehydrogenase^3-111^E:6.8e-24	Secoisolariciresinol dehydrogenase
PASA_cluster_157403	1.48755	.		PASA_cluster_389	1.11808	PF01251.15^Ribosomal_S7e^Ribosomal protein S7e^11-191^E:1.3e-79	40S ribosomal protein S7	PASA_cluster_9118	1.74941	.	TPR repeat-containing thioredoxin TDX	PASA_cluster_20097	3.38238	.
PASA_cluster_75344	1.48696	PF14543.3 TAXi_N Xylanase inhibitor N-terminal 104-286 E:4.7e-38`PF00026.20 Asp Eukaryotic aspartyl protease 104-447 E:1.9e-21`PF14541.3 TAXi_C Xylanase inhibitor C-terminal 322-448 E:2.3e-16	Aspartic proteinase-like protein 1	PASA_cluster_15040	1.11379	PF12265.5^CAF1C_H4-bd^Histone-binding protein RBBP4 or subunit C of CAF1 complex^16-89^E:1.4e-23`PF00400.29^WD40^WD domain, G-beta repeat^166-199^E:0.067`PF00400.29^WD40^WD domain, G-beta repeat^212-248^E:0.069`PF00400.29^WD40^WD domain, G-beta repeat^253-291^E:0.037`PF00400.29^WD40^WD domain, G-beta repeat^298-335^E:4e-05`PF00400.29^WD40^WD domain, G-beta repeat^356-391^E:0.00051	WD-40 repeat-containing protein MSI2	PASA_cluster_65461	1.74817	PF03106.12^WRKY^WRKY DNA -binding domain^125-181^E:1.2e-22`PF03106.12^WRKY^WRKY DNA -binding domain^326-381^E:1.5e-24	Probable WRKY transcription factor 32	PASA_cluster_104691	3.3806	.
PASA_cluster_32179	1.48692	PF03446.12 NAD_binding_2 NAD binding domain of 6-phosphogluconate dehydrogenase 15-173 E:9.9e-42`PF03807.14 F420_oxidored NADP oxidoreductase coenzyme F420-dependent 15-96 E:1.9e-08`PF14833.3 NAD_binding_11 NAD-binding of NADP-dependent 3-hydroxyisobutyrate dehydrogenase 178-300 E:1.3e-23	Probable 3-hydroxyisobutyrate dehydrogenase-like 3, mitochondrial	PASA_cluster_116378	1.08836	PF00400.29^WD40^WD domain, G-beta repeat^150-183^E:0.0001`PF00400.29^WD40^WD domain, G-beta repeat^192-225^E:0.26`PF00400.29^WD40^WD domain, G-beta repeat^243-278^E:0.11	Glutamate-rich WD repeat-containing protein 1	PASA_cluster_81002	1.74772	PF13837.3^Myb_DNA-bind_4^Myb/SANT-like DNA-binding domain^119-244^E:6e-23		PASA_cluster_99133	3.37705	.
PASA_cluster_22336	1.48443	PF02178.16 AT_hook AT hook motif 52-61 E:7.4`PF16135.2 Jas TPL-binding domain in jasmonate signalling 431-504 E:1.1e-23`PF00416.19 Ribosomal_S13 Ribosomal protein S13/S18 1580-1708 E:8.7e-56	40S ribosomal protein S18	PASA_cluster_50940	1.07367	PF00334.16^NDK^Nucleoside diphosphate kinase^2-133^E:3.1e-55	Nucleoside diphosphate kinase B	PASA_cluster_60661	1.74657	PF01015.15^Ribosomal_S3Ae^Ribosomal S3Ae family^15-221^E:1.1e-98	40S ribosomal protein S3a {ECO:0000255|HAMAP-Rule:MF_03122}	PASA_cluster_145807	3.37374	PF00067.19^p450^Cytochrome P450^1-160^E:1.9e-46	Cytochrome P450 71A1
PASA_cluster_620	1.48336	PF13639.3 zf-RING_2 Ring finger domain 237-279 E:1.2e-13`PF17123.2 zf-RING_11 RING-like zinc finger 237-265 E:9e-12`PF13923.3 zf-C3HC4_2 Zinc finger, C3HC4 type (RING finger) 238-278 E:1.7e-07`PF00097.22 zf-C3HC4 Zinc finger, C3HC4 type (RING finger) 238-278 E:2.4e-05`PF13445.3 zf-RING_UBOX RING-type zinc-finger 238-276 E:0.0014	RING-H2 finger protein ATL48	PASA_cluster_32924	1.06566	PF02045.12^CBFB_NFYA^CCAAT-binding transcription factor (CBF-B/NF-YA) subunit B^126-181^E:2.4e-26	Nuclear transcription factor Y subunit A-8	PASA_cluster_51920	1.74592	PF10160.6^Tmemb_40^Predicted membrane protein^131-339^E:3.7e-84		PASA_cluster_6524	3.36325	.
PASA_cluster_31583	1.47655	PF00244.17 14-3-3 14-3-3 protein 18-243 E:4.1e-100	14-3-3-like protein GF14 kappa	PASA_cluster_151627	1.05484	.	40S ribosomal protein S23	PASA_cluster_2064	1.73173	.	GDP-L-galactose phosphorylase 1	PASA_cluster_11043	3.35804	.	Disease resistance protein TAO1 {ECO:0000305}
PASA_cluster_38074	1.47631	PF01535.17 PPR PPR repeat 143-172 E:4.8e-06`PF13812.3 PPR_3 Pentatricopeptide repeat domain 163-222 E:0.0085`PF01535.17 PPR PPR repeat 179-207 E:1.4`PF01535.17 PPR PPR repeat 212-240 E:0.056`PF01535.17 PPR PPR repeat 249-273 E:0.25`PF13181.3 TPR_8 Tetratricopeptide repeat 249-273 E:0.05`PF01535.17 PPR PPR repeat 318-345 E:1.1`PF01535.17 PPR PPR repeat 355-377 E:0.35	Pentatricopeptide repeat-containing protein At1g02370, mitochondrial	PASA_cluster_131035	1.03018	.		PASA_cluster_90732	1.71703	.	Phosphatidylserine decarboxylase proenzyme 2 {ECO:0000255|HAMAP-Rule:MF_03209}	PASA_cluster_104486	3.35625	.
PASA_cluster_48627	1.46599	.	Protein FATTY ACID EXPORT 2, chloroplastic {ECO:0000303|PubMed:25646734}	PASA_cluster_97941	1.01117	PF01652.15^IF4E^Eukaryotic initiation factor 4E^54-124^E:5.1e-20	Eukaryotic translation initiation factor NCBP	PASA_cluster_77600	1.70142	.		PASA_cluster_31512	3.34678	PF08284.8^RVP_2^Retroviral aspartyl protease^9-60^E:2.1e-11
PASA_cluster_132178	1.46192	.	Probable small nuclear ribonucleoprotein F					PASA_cluster_21276	1.69146	PF04525.9^LOR^LURP-one-related^2-97^E:3e-21	Protein LURP-one-related 14	PASA_cluster_104238	3.3454	PF00111.24^Fer2^2Fe-2S iron-sulfur cluster binding domain^63-136^E:1.7e-19	Ferredoxin-3, chloroplastic
PASA_cluster_155654	1.46144	PF10780.6 MRP_L53 39S ribosomal protein L53/MRP-L53 12-63 E:3.5e-14						PASA_cluster_128885	1.68237	.		PASA_cluster_20818	3.34424	PF13812.3^PPR_3^Pentatricopeptide repeat domain^79-128^E:5.5e-05`PF13041.3^PPR_2^PPR repeat family^81-129^E:2.8e-10`PF01535.17^PPR^PPR repeat^84-114^E:0.02`PF12854.4^PPR_1^PPR repeat^182-210^E:2.7e-05`PF01535.17^PPR^PPR repeat^185-213^E:2.1e-05`PF01535.17^PPR^PPR repeat^216-245^E:1.1e-05`PF13812.3^PPR_3^Pentatricopeptide repeat domain^244-292^E:0.0038`PF13041.3^PPR_2^PPR repeat family^245-292^E:5…	Pentatricopeptide repeat-containing protein At5g15300
PASA_cluster_41521	1.44935	.	40S ribosomal protein S9-2					PASA_cluster_112935	1.68166	.		PASA_cluster_88574	3.34326	PF00043.22^GST_C^Glutathione S-transferase, C-terminal domain^9-85^E:1.4e-05	Glutathione transferase GST 23
PASA_cluster_33820	1.44602	PF01248.23 Ribosomal_L7Ae Ribosomal protein L7Ae/L30e/S12e/Gadd45 family 26-119 E:3.5e-25	40S ribosomal protein S12					PASA_cluster_105610	1.66725	.	Mitochondrial import inner membrane translocase subunit TIM14-1	PASA_cluster_38513	3.34199	PF00410.16^Ribosomal_S8^Ribosomal protein S8^27-150^E:9.7e-22	40S ribosomal protein S15a-1
PASA_cluster_156877	1.44514	PF00996.15 GDI GDP dissociation inhibitor 47-136 E:1.1e-12	Rab proteins geranylgeranyltransferase component A					PASA_cluster_2515	1.63136	PF02630.11^SCO1-SenC^SCO1/SenC^78-208^E:2e-35	Protein SCO1 homolog 2, mitochondrial	PASA_cluster_90553	3.3393	.
PASA_cluster_44239	1.44125	PF10483.6 Elong_Iki1 Elongator subunit Iki1 50-231 E:6.9e-12`PF03382.11 DUF285 Mycoplasma protein of unknown function, DUF285 122-161 E:0.08	Elongator complex protein 5					PASA_cluster_85394	1.60152	.	Inositol phosphorylceramide glucuronosyltransferase 1 {ECO:0000303|PubMed:25122154}	PASA_cluster_85044	3.3363	.
PASA_cluster_44493	1.43854	.	40S ribosomal protein S16					PASA_cluster_88160	1.59377	PF03946.11^Ribosomal_L11_N^Ribosomal protein L11, N-terminal domain^15-70^E:6.1e-23`PF00298.16^Ribosomal_L11^Ribosomal protein L11, RNA binding domain^75-144^E:1e-19	60S ribosomal protein L12	PASA_cluster_98201	3.33447	.	Cysteine-rich receptor-like protein kinase 27
PASA_cluster_78125	1.43699	PF00338.19 Ribosomal_S10 Ribosomal protein S10p/S20e 25-119 E:3.5e-28	40S ribosomal protein S20-1					PASA_cluster_29848	1.5934	.	Probable tyrosine-protein phosphatase At1g05000	PASA_cluster_107758	3.32982	PF00067.19^p450^Cytochrome P450^3-122^E:1.2e-36	Cytochrome P450 714A2
PASA_cluster_59229	1.42911	.						PASA_cluster_123773	1.59157	.	Cullin-1	PASA_cluster_148476	3.32803	PF00361.17^Proton_antipo_M^Proton-conducting membrane transporter^163-299^E:2e-33`PF00361.17^Proton_antipo_M^Proton-conducting membrane transporter^296-551^E:2.8e-59	NADH-ubiquinone oxidoreductase chain 4
PASA_cluster_41887	1.42776	PF03106.12 WRKY WRKY DNA -binding domain 160-217 E:4.1e-24	WRKY transcription factor 18					PASA_cluster_101068	1.57236	PF04683.10^Proteasom_Rpn13^Proteasome complex subunit Rpn13 ubiquitin receptor^7-88^E:5.5e-26`PF16550.2^RPN13_C^UCH-binding domain^166-273^E:3.2e-25	26S proteasome regulatory subunit RPN13	PASA_cluster_53062	3.32626	PF02798.17^GST_N^Glutathione S-transferase, N-terminal domain^9-79^E:1e-17`PF13417.3^GST_N_3^Glutathione S-transferase, N-terminal domain^11-84^E:2.1e-20`PF13409.3^GST_N_2^Glutathione S-transferase, N-terminal domain^16-80^E:4.9e-14	Glutathione S-transferase U10
PASA_cluster_124691	1.42378	PF01090.16 Ribosomal_S19e Ribosomal protein S19e 6-140 E:5.3e-58	40S ribosomal protein S19-3					PASA_cluster_11456	1.55566	.	40S ribosomal protein S28	PASA_cluster_46494	3.32483	PF03141.13^Methyltransf_29^Putative S-adenosyl-L-methionine-dependent methyltransferase^236-350^E:1.1e-08`PF08241.9^Methyltransf_11^Methyltransferase domain^256-350^E:5.9e-06	Probable methyltransferase PMT21
PASA_cluster_18535	1.42361	.						PASA_cluster_158151	1.55199	PF05147.10^LANC_like^Lanthionine synthetase C-like protein^73-413^E:1e-97	LanC-like protein GCR2	PASA_cluster_22378	3.32082	.	Methylcrotonoyl-CoA carboxylase subunit alpha, mitochondrial
PASA_cluster_92002	1.4183	PF17135.1 Ribosomal_L18 Ribosomal protein 60S L18 and 50S L18e 72-257 E:1.4e-95`PF00828.16 Ribosomal_L27A Ribosomal proteins 50S-L15, 50S-L18e, 60S-L27A 134-190 E:0.00016	60S ribosomal protein L18-2					PASA_cluster_94566	1.54502	.	Probable LRR receptor-like serine/threonine-protein kinase RKF3	PASA_cluster_48759	3.31877	PF07714.14^Pkinase_Tyr^Protein tyrosine kinase^8-111^E:3e-08`PF11883.5^DUF3403^Domain of unknown function (DUF3403)^113-159^E:1.3e-08	Cysteine-rich receptor-like protein kinase 10
PASA_cluster_30305	1.41814	.						PASA_cluster_109711	1.5294	PF07887.8^Calmodulin_bind^Calmodulin binding protein-like^96-390^E:1.5e-123	Calmodulin-binding protein 60 E {ECO:0000303|PubMed:11782485}	PASA_cluster_79572	3.31202	PF16135.2^Jas^TPL-binding domain in jasmonate signalling^163-231^E:7.7e-19`PF00628.26^PHD^PHD-finger^276-318^E:6.7e-09	Increased DNA methylation 1 {ECO:0000303|PubMed:22700931}
PASA_cluster_19297	1.4161	PF04057.9 Rep-A_N Replication factor-A protein 1, N-terminal domain 6-106 E:1.4e-29`PF01336.22 tRNA_anti-codon OB-fold nucleic acid binding domain 276-362 E:8.8e-11`PF16900.2 REPA_OB_2 Replication protein A OB domain 386-490 E:3e-30`PF08646.7 Rep_fac-A_C Replication factor-A C terminal domain 547-698 E:2.4e-53`PF13917.3 zf-CCHC_3 Zinc knuckle 826-843 E:0.11`PF00098.20 zf-CCHC Zinc knuckle 827-842…	Replication protein A 70 kDa DNA-binding subunit C					PASA_cluster_147652	1.52263	PF00631.19^G-gamma^GGL domain^54-110^E:3.5e-11	Guanine nucleotide-binding protein subunit gamma 1	PASA_cluster_115680	3.30914	.
PASA_cluster_101068	1.4155	PF04683.10 Proteasom_Rpn13 Proteasome complex subunit Rpn13 ubiquitin receptor 7-88 E:5.5e-26`PF16550.2 RPN13_C UCH-binding domain 166-273 E:3.2e-25	26S proteasome regulatory subunit RPN13					PASA_cluster_156877	1.51968	PF00996.15^GDI^GDP dissociation inhibitor^47-136^E:1.1e-12	Rab proteins geranylgeranyltransferase component A	PASA_cluster_108430	3.30751	.	E3 ubiquitin-protein ligase UPL5
PASA_cluster_51048	1.41474	PF01233.16 NMT Myristoyl-CoA:protein N-myristoyltransferase, N-terminal domain 95-254 E:3e-77`PF02799.12 NMT_C Myristoyl-CoA:protein N-myristoyltransferase, C-terminal domain 268-448 E:9.8e-79	Glycylpeptide N-tetradecanoyltransferase 1					PASA_cluster_14779	1.51061	PF11976.5^Rad60-SLD^Ubiquitin-2 like Rad60 SUMO-like^152-221^E:7.2e-12	Small ubiquitin-related modifier 1	PASA_cluster_19189	3.30205	PF00294.21^PfkB^pfkB family carbohydrate kinase^82-153^E:3.1e-14	Inositol 3-kinase {ECO:0000305}
PASA_cluster_109325	1.41193	PF00411.16 Ribosomal_S11 Ribosomal protein S11 28-146 E:9e-48	40S ribosomal protein S14-3					PASA_cluster_135057	1.50835	PF13516.3^LRR_6^Leucine Rich repeat^125-146^E:0.001`PF13516.3^LRR_6^Leucine Rich repeat^175-197^E:0.3`PF13516.3^LRR_6^Leucine Rich repeat^277-301^E:0.0014	F-box protein At3g58530	PASA_cluster_120963	3.29936	.
PASA_cluster_104227	1.4114	PF03297.12 Ribosomal_S25 S25 ribosomal protein 7-105 E:5.5e-41	40S ribosomal protein S25					PASA_cluster_82336	1.48486	PF07714.14^Pkinase_Tyr^Protein tyrosine kinase^60-327^E:3.1e-47`PF00069.22^Pkinase^Protein kinase domain^61-325^E:1.8e-46	Glycerophosphodiester phosphodiesterase protein kinase domain-containing GDPDL2 {ECO:0000305}	PASA_cluster_10083	3.2993	PF02458.12^Transferase^Transferase family^5-365^E:6.2e-63	Omega-hydroxypalmitate O-feruloyl transferase
PASA_cluster_64695	1.40617	PF00380.16 Ribosomal_S9 Ribosomal protein S9/S16 85-206 E:2.9e-41	30S ribosomal protein S9, chloroplastic					PASA_cluster_93135	1.48008	PF03946.11^Ribosomal_L11_N^Ribosomal protein L11, N-terminal domain^15-70^E:6.1e-23`PF00298.16^Ribosomal_L11^Ribosomal protein L11, RNA binding domain^75-144^E:1e-19	60S ribosomal protein L12	PASA_cluster_27926	3.29885	PF01869.17^BcrAD_BadFG^BadF/BadG/BcrA/BcrD ATPase family^4-188^E:1e-35	N-acetyl-D-glucosamine kinase
PASA_cluster_106546	1.4043	PF00827.14 Ribosomal_L15e Ribosomal L15 2-190 E:2.4e-94	60S ribosomal protein L15-2					PASA_cluster_81585	1.46501	PF03297.12^Ribosomal_S25^S25 ribosomal protein^8-105^E:5.9e-42	40S ribosomal protein S25	PASA_cluster_105229	3.29227	.	Pentatricopeptide repeat-containing protein At2g31400, chloroplastic
PASA_cluster_40290	1.40068	PF01251.15 Ribosomal_S7e Ribosomal protein S7e 1-147 E:1.6e-66	40S ribosomal protein S7-1					PASA_cluster_121177	1.45362	PF00069.22^Pkinase^Protein kinase domain^307-523^E:1.4e-41`PF07714.14^Pkinase_Tyr^Protein tyrosine kinase^309-581^E:3.1e-41	Probable LRR receptor-like serine/threonine-protein kinase RKF3	PASA_cluster_117594	3.27756	PF08414.7^NADPH_Ox^Respiratory burst NADPH oxidase^113-211^E:3.7e-38`PF13202.3^EF-hand_5^EF hand^215-235^E:0.025`PF01794.16^Ferric_reduct^Ferric reductase like transmembrane component^372-528^E:6.9e-22`PF08022.9^FAD_binding_8^FAD-binding domain^572-689^E:4.1e-33`PF08030.9^NAD_binding_6^Ferric reductase NAD binding domain^696-865^E:7.3e-51	Respiratory burst oxidase homolog protein B
PASA_cluster_105074	1.39688	PF01145.22 Band_7 SPFH domain / Band 7 family 34-220 E:1.3e-20	Prohibitin-3, mitochondrial					PASA_cluster_12758	1.45021	PF03765.12^CRAL_TRIO_N^CRAL/TRIO, N-terminal domain^103-129^E:2.9e-07`PF00650.17^CRAL_TRIO^CRAL/TRIO domain^153-319^E:1.7e-32	Phosphatidylinositol/phosphatidylcholine transfer protein SFH8	PASA_cluster_9442	3.27456	PF16486.2^ArgoN^N-terminal domain of argonaute^175-309^E:2.5e-19`PF08699.7^ArgoL1^Argonaute linker 1 domain^322-368^E:1.8e-06`PF02170.19^PAZ^PAZ domain^375-499^E:1.6e-23`PF16488.2^ArgoL2^Argonaute linker 2 domain^516-561^E:7.9e-07`PF02171.14^Piwi^Piwi domain^667-958^E:2.5e-86	Protein argonaute 2
PASA_cluster_35876	1.39654	.						PASA_cluster_100973	1.43295	.		PASA_cluster_82960	3.27411	PF00696.25^AA_kinase^Amino acid kinase family^101-338^E:1.1e-42`PF00128.21^Alpha-amylase^Alpha amylase, catalytic domain^428-622^E:1.1e-13`PF07821.9^Alpha-amyl_C2^Alpha-amylase C-terminal beta-sheet domain^736-794^E:4.6e-16	Alpha-amylase
PASA_cluster_71440	1.39633	PF00069.22 Pkinase Protein kinase domain 128-403 E:1.7e-47`PF07714.14 Pkinase_Tyr Protein tyrosine kinase 129-405 E:5.1e-47	Probable receptor-like protein kinase At5g15080					PASA_cluster_132178	1.42896	.	Probable small nuclear ribonucleoprotein F	PASA_cluster_140803	3.27011	PF00201.15^UDPGT^UDP-glucoronosyl and UDP-glucosyl transferase^258-441^E:1.4e-17	UDP-glycosyltransferase 91A1
PASA_cluster_69673	1.39148	.						PASA_cluster_109416	1.42126	PF16913.2^PUNUT^Purine nucleobase transmembrane transport^44-362^E:1.5e-123	Probable purine permease 9	PASA_cluster_46823	3.26614	.
PASA_cluster_135057	1.38466	PF13516.3 LRR_6 Leucine Rich repeat 125-146 E:0.001`PF13516.3 LRR_6 Leucine Rich repeat 175-197 E:0.3`PF13516.3 LRR_6 Leucine Rich repeat 277-301 E:0.0014	F-box protein At3g58530					PASA_cluster_84466	1.39647	.		PASA_cluster_50099	3.26495	PF04564.12^U-box^U-box domain^32-103^E:2.1e-21	U-box domain-containing protein 21
PASA_cluster_67449	1.3818	PF01015.15 Ribosomal_S3Ae Ribosomal S3Ae family 15-221 E:1.8e-98	40S ribosomal protein S3a {ECO:0000255|HAMAP-Rule:MF_03122}					PASA_cluster_132614	1.3959	PF00646.30^F-box^F-box domain^64-107^E:1.9e-06`PF12937.4^F-box-like^F-box-like^66-110^E:2.9e-06`PF00400.29^WD40^WD domain, G-beta repeat^252-280^E:0.0066	F-box/WD-40 repeat-containing protein At5g21040	PASA_cluster_161166	3.26409	PF00005.24^ABC_tran^ABC transporter^188-353^E:1.8e-11`PF01061.21^ABC2_membrane^ABC-2 type transporter^594-778^E:3.1e-31`PF00005.24^ABC_tran^ABC transporter^962-1113^E:3.9e-05`PF01061.21^ABC2_membrane^ABC-2 type transporter^1262-1471^E:1.8e-22	Pleiotropic drug resistance protein TUR2
PASA_cluster_21323	1.37966	PF00410.16 Ribosomal_S8 Ribosomal protein S8 7-130 E:5.7e-22	40S ribosomal protein S15a-1					PASA_cluster_22058	1.38821	.	Cytochrome b-c1 complex subunit 6	PASA_cluster_27744	3.26146	.
PASA_cluster_65346	1.37932	.	Multiple organellar RNA editing factor 3, mitochondrial {ECO:0000305}					PASA_cluster_103173	1.38411	PF00654.17^Voltage_CLC^Voltage gated chloride channel^214-537^E:1.2e-69`PF00571.25^CBS^CBS domain^606-659^E:1.2e-07`PF00571.25^CBS^CBS domain^697-749^E:0.0012	Chloride channel protein CLC-f	PASA_cluster_27803	3.25187	PF01212.18^Beta_elim_lyase^Beta-eliminating lyase^16-288^E:4.7e-94`PF01041.14^DegT_DnrJ_EryC1^DegT/DnrJ/EryC1/StrS aminotransferase family^33-190^E:4.3e-05	Probable low-specificity L-threonine aldolase 1
PASA_cluster_25871	1.37922	PF00076.19 RRM_1 RNA recognition motif. (a.k.a. RRM, RBD, or RNP domain) 141-212 E:8e-11	RNA-binding protein 2 {ECO:0000305}					PASA_cluster_27785	1.3626	PF13812.3^PPR_3^Pentatricopeptide repeat domain^152-208^E:0.0013`PF13041.3^PPR_2^PPR repeat family^166-212^E:8e-10`PF01535.17^PPR^PPR repeat^167-195^E:0.014`PF12854.4^PPR_1^PPR repeat^195-227^E:4.1e-11`PF13041.3^PPR_2^PPR repeat family^198-244^E:4e-16`PF01535.17^PPR^PPR repeat^201-231^E:1.4e-06`PF13812.3^PPR_3^Pentatricopeptide repeat domain^222-280^E:2.6e-07`PF12854.4^PPR_1^PPR repeat^230-260^E:…	Pentatricopeptide repeat-containing protein At1g08610	PASA_cluster_16949	3.24152	PF01535.17^PPR^PPR repeat^190-215^E:0.00072`PF01535.17^PPR^PPR repeat^218-248^E:0.0013`PF13041.3^PPR_2^PPR repeat family^247-294^E:4.9e-08`PF01535.17^PPR^PPR repeat^249-279^E:2.1e-06`PF01535.17^PPR^PPR repeat^322-348^E:0.0077`PF01535.17^PPR^PPR repeat^351-377^E:1.6e-05`PF01535.17^PPR^PPR repeat^387-414^E:0.093	Pentatricopeptide repeat-containing protein At3g51320
PASA_cluster_2117	1.37481	PF00847.17 AP2 AP2 domain 133-181 E:8.9e-11	Ethylene-responsive transcription factor ERF119					PASA_cluster_11872	1.34911	PF11595.5^DUF3245^Protein of unknown function (DUF3245)^13-136^E:2.7e-11		PASA_cluster_156991	3.24118	PF08100.8^Dimerisation^Dimerisation domain^60-109^E:2e-14`PF00891.15^Methyltransf_2^O-methyltransferase^155-370^E:6.1e-68	Caffeic acid 3-O-methyltransferase 1
PASA_cluster_125255	1.35598	.						PASA_cluster_27707	1.34252	.		PASA_cluster_39181	3.23984	.
PASA_cluster_43027	1.35537	PF00125.21 Histone Core histone H2A/H2B/H3/H4 17-103 E:7.1e-19`PF00808.20 CBFD_NFYB_HMF Histone-like transcription factor (CBF/NF-Y) and archaeal histone 36-100 E:0.00019`PF16211.2 Histone_H2A_C C-terminus of histone H2A 104-133 E:9.2e-11	Probable histone H2A variant 3					PASA_cluster_679	1.33455	PF00168.27^C2^C2 domain^6-93^E:1.6e-24	Protein C2-DOMAIN ABA-RELATED 4 {ECO:0000303|PubMed:25465408}	PASA_cluster_62922	3.23562	.
PASA_cluster_30067	1.35532	PF01777.15 Ribosomal_L27e Ribosomal L27e protein family 52-135 E:1.7e-32	60S ribosomal protein L27-3					PASA_cluster_106238	1.32228	.		PASA_cluster_77641	3.23	PF00847.17^AP2^AP2 domain^22-74^E:3.2e-13	Ethylene-responsive transcription factor ERF098
PASA_cluster_36567	1.35501	PF01157.15 Ribosomal_L21e Ribosomal protein L21e 27-121 E:3.6e-46	60S ribosomal protein L21-2					PASA_cluster_389	1.31689	PF01251.15^Ribosomal_S7e^Ribosomal protein S7e^11-191^E:1.3e-79	40S ribosomal protein S7	PASA_cluster_39813	3.22336	PF13947.3^GUB_WAK_bind^Wall-associated receptor kinase galacturonan-binding^19-118^E:1.2e-11	Wall-associated receptor kinase-like 20
PASA_cluster_73647	1.35319	PF01777.15 Ribosomal_L27e Ribosomal L27e protein family 52-135 E:1.1e-32	60S ribosomal protein L27-3					PASA_cluster_28830	1.31568	PF13516.3^LRR_6^Leucine Rich repeat^56-69^E:1.2`PF00560.30^LRR_1^Leucine Rich Repeat^403-422^E:1.9`PF13855.3^LRR_8^Leucine rich repeat^449-508^E:7.6e-09`PF13855.3^LRR_8^Leucine rich repeat^624-682^E:1.5e-07`PF00560.30^LRR_1^Leucine Rich Repeat^625-645^E:0.85`PF00560.30^LRR_1^Leucine Rich Repeat^647-666^E:0.55	LRR receptor-like serine/threonine-protein kinase FLS2	PASA_cluster_86759	3.22147	PF04525.9^LOR^LURP-one-related^88-270^E:2.2e-37	Protein LURP-one-related 5
PASA_cluster_766	1.34953	PF00410.16 Ribosomal_S8 Ribosomal protein S8 7-130 E:5.5e-22	40S ribosomal protein S15a-1					PASA_cluster_71570	1.31284	PF01398.18^JAB^JAB1/Mov34/MPN/PAD-1 ubiquitin protease^25-130^E:2e-14	Eukaryotic translation initiation factor 3 subunit H {ECO:0000255|HAMAP-Rule:MF_03007}	PASA_cluster_28744	3.22133	.
PASA_cluster_132202	1.34619	PF00885.16 DMRL_synthase 6,7-dimethyl-8-ribityllumazine synthase 78-216 E:6.7e-50	6,7-dimethyl-8-ribityllumazine synthase, chloroplastic					PASA_cluster_141799	1.28005	PF14226.3^DIOX_N^non-haem dioxygenase in morphine synthesis N-terminal^35-132^E:3.3e-15`PF03171.17^2OG-FeII_Oxy^2OG-Fe(II) oxygenase superfamily^190-257^E:3.8e-15	Gibberellin 2-beta-dioxygenase 8	PASA_cluster_46491	3.22087	.
PASA_cluster_105952	1.34546	PF00179.23 UQ_con Ubiquitin-conjugating enzyme 39-173 E:5.2e-48	Ubiquitin-conjugating enzyme E2 20					PASA_cluster_131035	1.27898	.		PASA_cluster_156882	3.21952	.	U-box domain-containing protein 33
PASA_cluster_21516	1.34519	PF07650.14 KH_2 KH domain 20-93 E:1.6e-12`PF00189.17 Ribosomal_S3_C Ribosomal protein S3, C-terminal domain 106-188 E:4e-25	40S ribosomal protein S3-3					PASA_cluster_56187	1.26819	PF04981.10^NMD3^NMD3 family^60-292^E:7.4e-71	60S ribosomal export protein NMD3	PASA_cluster_46824	3.21941	.
PASA_cluster_8459	1.34417	.						PASA_cluster_63937	1.25959	PF08069.9^Ribosomal_S13_N^Ribosomal S13/S15 N-terminal domain^1-60^E:3.2e-32`PF00312.19^Ribosomal_S15^Ribosomal protein S15^78-141^E:3.2e-14	40S ribosomal protein S13	PASA_cluster_11510	3.21907	.
PASA_cluster_26190	1.34057	PF00137.18 ATP-synt_C ATP synthase subunit C 17-76 E:6.3e-14`PF00137.18 ATP-synt_C ATP synthase subunit C 97-155 E:6.7e-21	V-type proton ATPase subunit c4					PASA_cluster_39504	1.25419	.		PASA_cluster_104726	3.21864	PF03195.11^DUF260^Protein of unknown function DUF260^2-98^E:2.7e-25	LOB domain-containing protein 38
PASA_cluster_29761	1.33962	PF01217.17 Clat_adaptor_s Clathrin adaptor complex small chain 27-151 E:1.2e-06	AP-1 complex subunit mu-2					PASA_cluster_110861	1.23643	PF01442.15^Apolipoprotein^Apolipoprotein A1/A4/E domain^6-56^E:0.02`PF03874.13^RNA_pol_Rpb4^RNA polymerase Rpb4^127-236^E:1.1e-21`PF01442.15^Apolipoprotein^Apolipoprotein A1/A4/E domain^143-160^E:760	DNA-directed RNA polymerase II subunit 4	PASA_cluster_64405	3.21817	.
PASA_cluster_14245	1.32459	PF00069.22 Pkinase Protein kinase domain 31-286 E:2.6e-49`PF07714.14 Pkinase_Tyr Protein tyrosine kinase 31-273 E:1.2e-36	Probable serine/threonine-protein kinase WNK3					PASA_cluster_56066	1.23327	PF14380.3^WAK_assoc^Wall-associated receptor kinase C-terminal^165-254^E:3.4e-16	Probable serine/threonine-protein kinase At1g18390	PASA_cluster_42686	3.20886	.
PASA_cluster_11617	1.31847	PF00169.26 PH PH domain 53-148 E:3.7e-21	Pleckstrin homology domain-containing protein 1					PASA_cluster_155308	1.21792	PF00828.16^Ribosomal_L27A^Ribosomal proteins 50S-L15, 50S-L18e, 60S-L27A^16-131^E:2.6e-22	60S ribosomal protein L27a-2	PASA_cluster_90751	3.20599	.
PASA_cluster_5792	1.31842	PF13639.3 zf-RING_2 Ring finger domain 244-286 E:3.5e-07`PF13923.3 zf-C3HC4_2 Zinc finger, C3HC4 type (RING finger) 245-285 E:1.8e-07`PF00097.22 zf-C3HC4 Zinc finger, C3HC4 type (RING finger) 245-285 E:2e-07`PF13920.3 zf-C3HC4_3 Zinc finger, C3HC4 type (RING finger) 245-289 E:4.5e-07`PF13445.3 zf-RING_UBOX RING-type zinc-finger 245-272 E:1.3e-06	E3 ubiquitin-protein ligase RMA3					PASA_cluster_105445	1.21258	PF11789.5^zf-Nse^Zinc-finger of the MIZ type in Nse subunit^145-207^E:4.2e-12	E3 SUMO-protein ligase MMS21	PASA_cluster_61669	3.20425	.	Putative methylesterase 11, chloroplastic
PASA_cluster_3149	1.31718	PF05627.8 AvrRpt-cleavage Cleavage site for pathogenic type III effector avirulence factor Avr 195-230 E:3e-23	RPM1-interacting protein 4					PASA_cluster_11378	1.20667	PF06364.9^DUF1068^Protein of unknown function (DUF1068)^7-164^E:8.6e-77		PASA_cluster_39848	3.20196	PF04398.9^DUF538^Protein of unknown function, DUF538^37-144^E:3.3e-35	Uncharacterized protein At5g01610
PASA_cluster_93068	1.31678	PF00572.15 Ribosomal_L13 Ribosomal protein L13 12-120 E:6.2e-10	60S ribosomal protein L13a-4					PASA_cluster_69016	1.20444	PF10075.6^CSN8_PSD8_EIF3K^CSN8/PSMD8/EIF3K family^74-173^E:1.3e-14	Eukaryotic translation initiation factor 3 subunit K {ECO:0000255|HAMAP-Rule:MF_03010}	PASA_cluster_50087	3.1968	PF00106.22^adh_short^short chain dehydrogenase^49-149^E:2.5e-16	Farnesol dehydrogenase {ECO:0000305}
PASA_cluster_81550	1.30688	PF00411.16 Ribosomal_S11 Ribosomal protein S11 28-146 E:9e-48	40S ribosomal protein S14-3					PASA_cluster_37263	1.19965	PF00957.18^Synaptobrevin^Synaptobrevin^24-98^E:3.2e-28	Vesicle-associated membrane protein 714 {ECO:0000303|PubMed:11115874}	PASA_cluster_121550	3.19454	.
PASA_cluster_23534	1.30684	PF00464.16 SHMT Serine hydroxymethyltransferase 83-473 E:1.4e-191	Serine hydroxymethyltransferase 3, chloroplastic					PASA_cluster_50940	1.18566	PF00334.16^NDK^Nucleoside diphosphate kinase^2-133^E:3.1e-55	Nucleoside diphosphate kinase B	PASA_cluster_148341	3.19232	PF13676.3^TIR_2^TIR domain^2-80^E:4e-10`PF01582.17^TIR^TIR domain^3-114^E:1.6e-38	Disease resistance protein RLM3 {ECO:0000305}
PASA_cluster_39851	1.30602	PF03024.11 Folate_rec Folate receptor family 49-175 E:1.9e-16						PASA_cluster_64695	1.14435	PF00380.16^Ribosomal_S9^Ribosomal protein S9/S16^85-206^E:2.9e-41	30S ribosomal protein S9, chloroplastic	PASA_cluster_75593	3.19189	PF01764.22^Lipase_3^Lipase (class 3)^207-365^E:1.1e-40	Phospholipase A1-IIalpha
PASA_cluster_2118	1.2988	PF00847.17 AP2 AP2 domain 133-181 E:8.9e-11	Ethylene-responsive transcription factor ERF119					PASA_cluster_154726	1.13059	.		PASA_cluster_111110	3.18314	.
PASA_cluster_50613	1.29801	PF00069.22 Pkinase Protein kinase domain 43-325 E:4.2e-70`PF07714.14 Pkinase_Tyr Protein tyrosine kinase 43-236 E:1.6e-34	Mitogen-activated protein kinase homolog MMK2					PASA_cluster_102706	1.12289	PF02453.14^Reticulon^Reticulon^60-214^E:1.2e-49	Reticulon-like protein B8	PASA_cluster_45201	3.1754	.	NADH dehydrogenase [ubiquinone] iron-sulfur protein 5-B
PASA_cluster_7686	1.29709	PF00646.30 F-box F-box domain 57-101 E:0.0014`PF12937.4 F-box-like F-box-like 58-102 E:1.4e-06`PF13516.3 LRR_6 Leucine Rich repeat 152-174 E:0.14`PF13516.3 LRR_6 Leucine Rich repeat 233-255 E:0.00025`PF00560.30 LRR_1 Leucine Rich Repeat 261-285 E:1.9	F-box protein SKIP19					PASA_cluster_151627	1.07585	.	40S ribosomal protein S23	PASA_cluster_61821	3.17207	PF03181.12^BURP^BURP domain^60-204^E:6e-44	BURP domain protein RD22 {ECO:0000303|PubMed:9790599}
PASA_cluster_114270	1.29704	PF00412.19 LIM LIM domain 11-65 E:5.2e-11`PF00412.19 LIM LIM domain 110-165 E:7e-10	LIM domain-containing protein WLIM1 {ECO:0000305}									PASA_cluster_86901	3.16849	.
PASA_cluster_103933	1.29594	PF01251.15 Ribosomal_S7e Ribosomal protein S7e 7-187 E:9.8e-81	40S ribosomal protein S7									PASA_cluster_28427	3.16137	.	Pro-hevein
PASA_cluster_94422	1.29516	PF00297.19 Ribosomal_L3 Ribosomal protein L3 1-370 E:3.9e-197	60S ribosomal protein L3									PASA_cluster_86586	3.15796	PF00201.15^UDPGT^UDP-glucoronosyl and UDP-glucosyl transferase^297-460^E:2e-21	UDP-glycosyltransferase 92A1
PASA_cluster_149457	1.29423	PF09531.7 Ndc1_Nup Nucleoporin protein Ndc1-Nup 113-399 E:8.4e-07`PF09531.7 Ndc1_Nup Nucleoporin protein Ndc1-Nup 408-525 E:4.6e-07										PASA_cluster_49322	3.15777	.
PASA_cluster_40163	1.29352	PF01145.22 Band_7 SPFH domain / Band 7 family 40-215 E:3.2e-24	Prohibitin-1, mitochondrial									PASA_cluster_139808	3.15684	PF04212.15^MIT^MIT (microtubule interacting and transport) domain^7-70^E:1.7e-21`PF07728.11^AAA_5^AAA domain (dynein-related subfamily)^164-286^E:0.00016`PF05496.9^RuvB_N^Holliday junction DNA helicase ruvB N-terminus^164-233^E:5.8e-05`PF00004.26^AAA^ATPase family associated with various cellular activities (AAA)^165-294^E:1.2e-44`PF09336.7^Vps4_C^Vps4 C terminal oligomerisation domain^364-428^E:…	Protein SUPPRESSOR OF K(+) TRANSPORT GROWTH DEFECT 1 {ECO:0000303|PubMed:17468262}
PASA_cluster_19563	1.28771	.	60S ribosomal protein L37-1									PASA_cluster_60886	3.15485	.
PASA_cluster_84750	1.2862	PF03048.11 Herpes_UL92 UL92 family 40-90 E:6.3e-06	F-box protein SKIP31									PASA_cluster_116182	3.14655	PF01370.18^Epimerase^NAD dependent epimerase/dehydratase family^8-114^E:6.6e-11`PF05368.10^NmrA^NmrA-like family^8-85^E:2.1e-05`PF01073.16^3Beta_HSD^3-beta hydroxysteroid dehydrogenase/isomerase family^10-113^E:1.7e-06`PF16363.2^GDP_Man_Dehyd^GDP-mannose 4,6 dehydratase^10-114^E:7.8e-09`PF13460.3^NAD_binding_10^NAD(P)H-binding^12-86^E:2e-07`PF01370.18^Epimerase^NAD dependent epimerase/dehydratase…	Tetraketide alpha-pyrone reductase 1
PASA_cluster_54634	1.27846	PF08071.9 RS4NT RS4NT (NUC023) domain 37-73 E:1.6e-19`PF01479.22 S4 S4 domain 81-116 E:4.9e-05`PF00900.17 Ribosomal_S4e Ribosomal family S4e 137-211 E:8.6e-36`PF00467.26 KOW KOW motif 219-252 E:1.6e-06`PF16121.2 40S_S4_C 40S ribosomal protein S4 C-terminus 254-300 E:1.1e-26	40S ribosomal protein S4-3									PASA_cluster_62167	3.1454	.
PASA_cluster_55615	1.27801	PF04258.10 Peptidase_A22B Signal peptide peptidase 51-322 E:7.7e-91	Signal peptide peptidase									PASA_cluster_45760	3.14334	.
PASA_cluster_73123	1.26712	PF03665.10 UPF0172 Uncharacterised protein family (UPF0172) 8-102 E:2.8e-32`PF03665.10 UPF0172 Uncharacterised protein family (UPF0172) 98-180 E:9.9e-13	ER membrane protein complex subunit 8/9 homolog									PASA_cluster_155387	3.14282	.
PASA_cluster_39451	1.26301	PF01780.16 Ribosomal_L37ae Ribosomal L37ae protein family 42-126 E:3e-38	60S ribosomal protein L37a									PASA_cluster_158715	3.14217	.
PASA_cluster_27804	1.25988	PF11831.5 Myb_Cef pre-mRNA splicing factor component 1-145 E:2.1e-29	Cell division cycle 5-like protein									PASA_cluster_38921	3.1378	PF00067.19^p450^Cytochrome P450^38-496^E:5.2e-102	Cytochrome P450 84A1
PASA_cluster_65273	1.25758	PF00838.14 TCTP Translationally controlled tumour protein 1-164 E:3.2e-58	Translationally-controlled tumor protein homolog									PASA_cluster_132222	3.13611	PF03062.16^MBOAT^MBOAT, membrane-bound O-acyltransferase family^162-300^E:1.2e-05`PF13813.3^MBOAT_2^Membrane bound O-acyl transferase family^194-280^E:9.1e-16	Acyl-CoA--sterol O-acyltransferase 1
PASA_cluster_90176	1.24659	PF00454.24 PI3_PI4_kinase Phosphatidylinositol 3- and 4-kinase 171-422 E:3.2e-47	Phosphatidylinositol 4-kinase gamma 7									PASA_cluster_871	3.13479	.	Histone H2AX
PASA_cluster_60355	1.24631	.	MACPF domain-containing protein NSL1									PASA_cluster_108429	3.12675	PF00632.22^HECT^HECT-domain (ubiquitin-transferase)^464-643^E:1.8e-23`PF00069.22^Pkinase^Protein kinase domain^688-919^E:8.4e-46`PF07714.14^Pkinase_Tyr^Protein tyrosine kinase^689-776^E:1.3e-08`PF07714.14^Pkinase_Tyr^Protein tyrosine kinase^786-914^E:1.4e-21	E3 ubiquitin-protein ligase UPL5
PASA_cluster_66595	1.24359	PF01582.17 TIR TIR domain 44-210 E:2.2e-47`PF13676.3 TIR_2 TIR domain 47-147 E:2e-14`PF00931.19 NB-ARC NB-ARC domain 224-471 E:1.9e-33	TMV resistance protein N									PASA_cluster_8691	3.12458	PF02458.12^Transferase^Transferase family^1-439^E:1.6e-98	Shikimate O-hydroxycinnamoyltransferase
PASA_cluster_62960	1.24319	.										PASA_cluster_23742	3.1204	PF07983.10^X8^X8 domain^31-102^E:4.5e-21	PLASMODESMATA CALLOSE-BINDING PROTEIN 5
PASA_cluster_143404	1.24002	PF05832.9 DUF846 Eukaryotic protein of unknown function (DUF846) 54-193 E:3.4e-49	Golgi apparatus membrane protein-like protein ECHIDNA									PASA_cluster_21037	3.11375	.
PASA_cluster_57811	1.23159	PF01198.16 Ribosomal_L31e Ribosomal protein L31e 11-92 E:8.6e-43	60S ribosomal protein L31									PASA_cluster_90560	3.11213	PF07714.14^Pkinase_Tyr^Protein tyrosine kinase^60-327^E:3.8e-47`PF00069.22^Pkinase^Protein kinase domain^61-325^E:1.4e-46	Glycerophosphodiester phosphodiesterase protein kinase domain-containing GDPDL2 {ECO:0000305}
PASA_cluster_38129	1.22515	PF00398.17 RrnaAD Ribosomal RNA adenine dimethylase 26-253 E:1.3e-62`PF13649.3 Methyltransf_25 Methyltransferase domain 57-125 E:5e-08`PF08241.9 Methyltransf_11 Methyltransferase domain 58-125 E:1.3e-05	Ribosomal RNA small subunit methyltransferase {ECO:0000305}									PASA_cluster_42764	3.10824	.	Dehydrodolichyl diphosphate synthase 6
PASA_cluster_19790	1.22031	PF00827.14 Ribosomal_L15e Ribosomal L15 50-237 E:2.2e-92	60S ribosomal protein L15-1									PASA_cluster_119744	3.10331	.
PASA_cluster_15040	1.21989	PF12265.5 CAF1C_H4-bd Histone-binding protein RBBP4 or subunit C of CAF1 complex 16-89 E:1.4e-23`PF00400.29 WD40 WD domain, G-beta repeat 166-199 E:0.067`PF00400.29 WD40 WD domain, G-beta repeat 212-248 E:0.069`PF00400.29 WD40 WD domain, G-beta repeat 253-291 E:0.037`PF00400.29 WD40 WD domain, G-beta repeat 298-335 E:4e-05`PF00400.29 WD40 WD domain, G-beta repeat 356-391 E:0.00051	WD-40 repeat-containing protein MSI2									PASA_cluster_128166	3.09885	.
PASA_cluster_32924	1.20684	PF02045.12 CBFB_NFYA CCAAT-binding transcription factor (CBF-B/NF-YA) subunit B 126-181 E:2.4e-26	Nuclear transcription factor Y subunit A-8									PASA_cluster_97699	3.08133	.	Biogenesis of lysosome-related organelles complex 1 subunit 2
PASA_cluster_5064	1.20361	PF16900.2 REPA_OB_2 Replication protein A OB domain 10-44 E:1.1e-06`PF08646.7 Rep_fac-A_C Replication factor-A C terminal domain 101-252 E:6.6e-54`PF14392.3 zf-CCHC_4 Zinc knuckle 334-349 E:3.2`PF13917.3 zf-CCHC_3 Zinc knuckle 380-397 E:0.049`PF00098.20 zf-CCHC Zinc knuckle 381-396 E:5.8e-06	Replication protein A 70 kDa DNA-binding subunit C									PASA_cluster_126448	3.07652	PF02212.15^GED^Dynamin GTPase effector domain^88-176^E:5e-26	Dynamin-related protein 3A
PASA_cluster_112374	1.19656	PF01423.19 LSM LSM domain 34-97 E:2.7e-15	Small nuclear ribonucleoprotein SmD3b {ECO:0000305}									PASA_cluster_3104	3.07134	PF03643.12^Vps26^Vacuolar protein sorting-associated protein 26^1-208^E:6e-99	Vacuolar protein sorting-associated protein 26A
PASA_cluster_105047	1.19427	.										PASA_cluster_4261	3.07078	.	Probable disease resistance protein At5g43740
PASA_cluster_23564	1.19384	PF04258.10 Peptidase_A22B Signal peptide peptidase 51-322 E:3e-89	Signal peptide peptidase									PASA_cluster_42206	3.07069	PF05910.9^DUF868^Plant protein of unknown function (DUF868)^37-298^E:2.1e-87
PASA_cluster_40801	1.19321	PF16135.2 Jas TPL-binding domain in jasmonate signalling 438-493 E:1.2e-07	Ninja-family protein mc410									PASA_cluster_115276	3.06797	PF00407.16^Bet_v_1^Pathogenesis-related protein Bet v I family^23-177^E:4.3e-20	Major allergen Pru ar 1
PASA_cluster_121198	1.19285	PF00135.25 COesterase Carboxylesterase family 101-198 E:2.9e-06`PF07859.10 Abhydrolase_3 alpha/beta hydrolase fold 108-321 E:2.1e-59	Gibberellin receptor GID1B									PASA_cluster_35312	3.06582	PF00787.21^PX^PX domain^141-259^E:4.1e-22`PF09325.7^Vps5^Vps5 C terminal like^327-556^E:5.1e-18	Sorting nexin 2B
PASA_cluster_37217	1.19226	PF00410.16 Ribosomal_S8 Ribosomal protein S8 32-155 E:1.1e-21	40S ribosomal protein S15a-1									PASA_cluster_159504	3.05371	.
PASA_cluster_26480	1.19189	PF13520.3 AA_permease_2 Amino acid permease 98-487 E:2e-39`PF00324.18 AA_permease Amino acid permease 116-490 E:3.1e-18	Probable polyamine transporter At1g31830									PASA_cluster_111431	3.05264	PF00931.19^NB-ARC^NB-ARC domain^20-175^E:2.9e-23	Disease resistance protein At4g27190
PASA_cluster_6183	1.19158	.										PASA_cluster_113107	3.04832	PF03105.16^SPX^SPX domain^2-344^E:1.9e-63	Phosphate transporter PHO1 homolog 1
PASA_cluster_5242	1.19096	.	Endoplasmic reticulum oxidoreductin-1									PASA_cluster_53061	3.04633	PF02798.17^GST_N^Glutathione S-transferase, N-terminal domain^8-78^E:6.3e-17`PF13417.3^GST_N_3^Glutathione S-transferase, N-terminal domain^10-83^E:1.3e-19`PF13409.3^GST_N_2^Glutathione S-transferase, N-terminal domain^15-79^E:2.6e-13	Glutathione S-transferase U10
PASA_cluster_100677	1.17854	PF06273.8 eIF-4B Plant specific eukaryotic initiation factor 4B 29-333 E:6.2e-55	Eukaryotic translation initiation factor 4B3 {ECO:0000303|PubMed:10600500}									PASA_cluster_11041	3.04544	.	Disease resistance protein At4g27190
PASA_cluster_123217	1.1782	PF00403.23 HMA Heavy-metal-associated domain 9-58 E:4.2e-09										PASA_cluster_72189	3.03937	.
PASA_cluster_80418	1.16669	PF05514.8 HR_lesion HR-like lesion-inducing 1-137 E:2.9e-59										PASA_cluster_4306	3.03906	.
PASA_cluster_27938	1.15746	PF01294.15 Ribosomal_L13e Ribosomal protein L13e 7-185 E:9.3e-79	60S ribosomal protein L13-1									PASA_cluster_157579	3.03676	.	Umecyanin {ECO:0000303|PubMed:5490233}
PASA_cluster_51003	1.15567	PF02045.12 CBFB_NFYA CCAAT-binding transcription factor (CBF-B/NF-YA) subunit B 125-180 E:9.7e-27	Nuclear transcription factor Y subunit A-3									PASA_cluster_36936	3.03647	PF00067.19^p450^Cytochrome P450^103-516^E:2.9e-66	Cytochrome P450 86A1
PASA_cluster_112608	1.15543	.										PASA_cluster_57536	3.03124	.
PASA_cluster_134421	1.14241	PF01256.14 Carb_kinase Carbohydrate kinase 182-372 E:3e-37	ATP-dependent (S)-NAD(P)H-hydrate dehydratase {ECO:0000255|HAMAP-Rule:MF_03157}									PASA_cluster_886	3.03037	PF06813.10^Nodulin-like^Nodulin-like^1-73^E:4.1e-10`PF07690.13^MFS_1^Major Facilitator Superfamily^172-364^E:3.5e-11	Protein NUCLEAR FUSION DEFECTIVE 4 {ECO:0000303|PubMed:16698901}
PASA_cluster_151627	1.13254	.	40S ribosomal protein S23									PASA_cluster_39344	3.02788	.
PASA_cluster_112843	1.12686	PF00400.29 WD40 WD domain, G-beta repeat 244-274 E:0.0048	Autophagy-related protein 18a									PASA_cluster_51542	3.01741	.
PASA_cluster_28081	1.11066	PF00076.19 RRM_1 RNA recognition motif. (a.k.a. RRM, RBD, or RNP domain) 49-115 E:3.2e-18	Glycine-rich RNA-binding protein 3, mitochondrial									PASA_cluster_13013	3.01626	PF13561.3^adh_short_C2^Enoyl-(Acyl carrier protein) reductase^1-236^E:5.4e-58`PF08659.7^KR^KR domain^1-150^E:5.2e-05`PF00106.22^adh_short^short chain dehydrogenase^2-181^E:1.5e-38	Secoisolariciresinol dehydrogenase
PASA_cluster_69696	1.10873	PF04055.18 Radical_SAM Radical SAM superfamily 156-350 E:1.9e-17`PF16199.2 Radical_SAM_C Radical_SAM C-terminal domain 362-440 E:1e-31`PF13673.4 Acetyltransf_10 Acetyltransferase (GNAT) domain 538-589 E:5.3e-06`PF00583.22 Acetyltransf_1 Acetyltransferase (GNAT) family 539-585 E:2.5e-06	Elongator complex protein 3 {ECO:0000303|PubMed:20398216}									PASA_cluster_1684	3.01448	PF00139.16^Lectin_legB^Legume lectin domain^32-281^E:4.8e-84`PF00069.22^Pkinase^Protein kinase domain^353-620^E:1.1e-46`PF07714.14^Pkinase_Tyr^Protein tyrosine kinase^355-622^E:7.6e-46	L-type lectin-domain containing receptor kinase IV.1
PASA_cluster_24835	1.09584	PF00814.22 Peptidase_M22 Glycoprotease family 67-343 E:7.3e-91	Probable tRNA N6-adenosine threonylcarbamoyltransferase {ECO:0000255|HAMAP-Rule:MF_03180}									PASA_cluster_41229	3.01321	PF08263.9^LRRNT_2^Leucine rich repeat N-terminal domain^14-26^E:0.42`PF13855.3^LRR_8^Leucine rich repeat^60-120^E:4.5e-08`PF13306.3^LRR_5^Leucine rich repeats (6 copies)^75-158^E:0.32`PF00560.30^LRR_1^Leucine Rich Repeat^85-106^E:0.21`PF00560.30^LRR_1^Leucine Rich Repeat^211-228^E:0.08`PF13855.3^LRR_8^Leucine rich repeat^283-343^E:4e-08`PF00560.30^LRR_1^Leucine Rich Repeat^428-449^E:0.042`PF13855…	Serine/threonine-protein kinase BRI1-like 2
PASA_cluster_106007	1.07389	.										PASA_cluster_98013	3.01093	PF03106.12^WRKY^WRKY DNA -binding domain^206-263^E:8.3e-27	WRKY transcription factor 6
PASA_cluster_150620	1.05605	.	Probable small nuclear ribonucleoprotein Sm D2									PASA_cluster_114970	3.0065	.
PASA_cluster_106006	1.04376	PF04969.13 CS CS domain 156-230 E:1.3e-20	Protein BOBBER 1									PASA_cluster_144780	3.00337	PF04116.10^FA_hydroxylase^Fatty acid hydroxylase superfamily^135-270^E:5.9e-20`PF12076.5^Wax2_C^WAX2 C-terminal domain^449-612^E:1.1e-73	Protein ECERIFERUM 1
PASA_cluster_130197	1.0183	PF05620.8 DUF788 Protein of unknown function (DUF788) 1-162 E:2.2e-53	Transmembrane protein 208 homolog									PASA_cluster_35786	3.00322	PF04969.13^CS^CS domain^77-168^E:8.2e-05`PF00011.18^HSP20^Hsp20/alpha crystallin family^79-182^E:2.7e-31	17.5 kDa class I heat shock protein
PASA_cluster_37167	1.00336	PF01344.22 Kelch_1 Kelch motif 240-286 E:2.4e-06`PF01344.22 Kelch_1 Kelch motif 288-333 E:4.5e-09	F-box/kelch-repeat protein At5g60570									PASA_cluster_127540	3.00281	.
PASA_cluster_1332	0.997831	PF07650.14 KH_2 KH domain 20-93 E:1.6e-12`PF00189.17 Ribosomal_S3_C Ribosomal protein S3, C-terminal domain 106-188 E:3.4e-25	40S ribosomal protein S3-3									PASA_cluster_80820	2.99257	PF13499.3^EF-hand_7^EF-hand domain pair^814-876^E:1.3e-09`PF13405.3^EF-hand_6^EF-hand domain^815-840^E:4e-05`PF13202.3^EF-hand_5^EF hand^816-839^E:1.4e-05`PF13833.3^EF-hand_8^EF-hand domain pair^827-878^E:3.9e-05`PF13202.3^EF-hand_5^EF hand^859-878^E:0.015`PF13202.3^EF-hand_5^EF hand^892-914^E:8.9e-06`PF13499.3^EF-hand_7^EF-hand domain pair^1165-1226^E:8.7e-10`PF13405.3^EF-hand_6^EF-hand domain^1…	Probable calcium-binding protein CML10
PASA_cluster_71931	0.988565	PF00076.19 RRM_1 RNA recognition motif. (a.k.a. RRM, RBD, or RNP domain) 141-174 E:2.7e-06	Serine/arginine-rich SC35-like splicing factor SCL33									PASA_cluster_105201	2.99032	.
PASA_cluster_97941	0.984602	PF01652.15 IF4E Eukaryotic initiation factor 4E 54-124 E:5.1e-20	Eukaryotic translation initiation factor NCBP									PASA_cluster_55721	2.98673	PF13673.4^Acetyltransf_10^Acetyltransferase (GNAT) domain^43-148^E:6.4e-09`PF13508.4^Acetyltransf_7^Acetyltransferase (GNAT) domain^58-146^E:1.5e-10`PF00583.22^Acetyltransf_1^Acetyltransferase (GNAT) family^68-146^E:3.1e-12	Glucosamine 6-phosphate N-acetyltransferase
PASA_cluster_74608	0.869112	.	Transcription elongation factor TFIIS {ECO:0000305}									PASA_cluster_122134	2.97895	PF00249.28^Myb_DNA-binding^Myb-like DNA-binding domain^53-76^E:1.5e-06	Transcription factor MYB3
												PASA_cluster_62845	2.97831	.	Small acidic protein 1
												PASA_cluster_112668	2.97768	PF00069.22^Pkinase^Protein kinase domain^37-180^E:1.1e-32`PF07714.14^Pkinase_Tyr^Protein tyrosine kinase^38-178^E:2.9e-16	Cyclin-dependent kinase F-1
												PASA_cluster_156543	2.97744	.
												PASA_cluster_112439	2.97691	PF03641.11^Lysine_decarbox^Possible lysine decarboxylase^56-186^E:5.6e-44	Cytokinin riboside 5'-monophosphate phosphoribohydrolase LOG5
												PASA_cluster_159464	2.97538	PF00931.19^NB-ARC^NB-ARC domain^152-355^E:1.1e-40	Putative disease resistance RPP13-like protein 1
												PASA_cluster_101566	2.97377	PF01535.17^PPR^PPR repeat^24-49^E:0.00078`PF01535.17^PPR^PPR repeat^91-116^E:1.2	Pentatricopeptide repeat-containing protein At5g08510
												PASA_cluster_65200	2.97325	PF01535.17^PPR^PPR repeat^64-93^E:0.00036`PF13812.3^PPR_3^Pentatricopeptide repeat domain^91-137^E:0.0011`PF13041.3^PPR_2^PPR repeat family^92-137^E:6.1e-10`PF01535.17^PPR^PPR repeat^94-123^E:2.5e-05`PF01535.17^PPR^PPR repeat^164-193^E:0.0032`PF01535.17^PPR^PPR repeat^195-219^E:8.4e-05`PF13041.3^PPR_2^PPR repeat family^294-342^E:1.9e-07`PF13812.3^PPR_3^Pentatricopeptide repeat domain^294-341^E:0.…	Pentatricopeptide repeat-containing protein At4g15720
												PASA_cluster_76823	2.96935	.
												PASA_cluster_148077	2.96915	.	Leucine-rich repeat receptor protein kinase EMS1 {ECO:0000305}
												PASA_cluster_11896	2.96709	PF00226.28^DnaJ^DnaJ domain^77-140^E:2.1e-22	Chaperone protein dnaJ 20, chloroplastic
												PASA_cluster_97223	2.95816	.
												PASA_cluster_143058	2.93582	PF14226.3^DIOX_N^non-haem dioxygenase in morphine synthesis N-terminal^57-163^E:3.6e-21`PF03171.17^2OG-FeII_Oxy^2OG-Fe(II) oxygenase superfamily^213-308^E:3.3e-26	Feruloyl CoA ortho-hydroxylase 1
												PASA_cluster_107441	2.93312	.
												PASA_cluster_22855	2.93102	.
												PASA_cluster_18346	2.93024	PF00931.19^NB-ARC^NB-ARC domain^4-214^E:1.3e-35	Disease resistance protein At4g27190
												PASA_cluster_6912	2.92955	PF00445.15^Ribonuclease_T2^Ribonuclease T2 family^61-112^E:8.5e-12	Ribonuclease 2
												PASA_cluster_2393	2.92247	.
												PASA_cluster_111432	2.92066	PF13855.3^LRR_8^Leucine rich repeat^110-168^E:4.6e-11	Disease resistance protein RPS2
												PASA_cluster_8445	2.9101	PF01432.17^Peptidase_M3^Peptidase family M3^335-795^E:2.2e-133	Organellar oligopeptidase A, chloroplastic/mitochondrial
												PASA_cluster_30599	2.88858	PF01138.18^RNase_PH^3' exoribonuclease family, domain 1^42-166^E:6e-29	Exosome complex component RRP41-like {ECO:0000305}
												PASA_cluster_13225	2.88681	.
												PASA_cluster_130438	2.88618	PF05553.8^DUF761^Cotton fibre expressed protein^137-165^E:7.3e-15
												PASA_cluster_4992	2.87589	.
												PASA_cluster_42369	2.87443	.
												PASA_cluster_67511	2.8719	PF02727.13^Cu_amine_oxidN2^Copper amine oxidase, N2 domain^67-153^E:2.7e-20`PF01179.17^Cu_amine_oxid^Copper amine oxidase, enzyme domain^258-673^E:1.6e-135`PF02727.13^Cu_amine_oxidN2^Copper amine oxidase, N2 domain^705-791^E:2.2e-19`PF02728.13^Cu_amine_oxidN3^Copper amine oxidase, N3 domain^802-896^E:2.6e-18`PF01179.17^Cu_amine_oxid^Copper amine oxidase, enzyme domain^921-1335^E:3.7e-132`PF01179.…	Primary amine oxidase
												PASA_cluster_2362	2.85704	PF01485.18^IBR^IBR domain, a half RING-finger domain^156-218^E:2e-10`PF01485.18^IBR^IBR domain, a half RING-finger domain^239-287^E:5e-09	ATP-dependent RNA helicase DEAH12, chloroplastic
												PASA_cluster_120032	2.85012	.
												PASA_cluster_22895	2.84817	.	F-box protein SKIP19
												PASA_cluster_77639	2.8453	PF00847.17^AP2^AP2 domain^22-74^E:1e-12`PF00847.17^AP2^AP2 domain^170-222^E:1e-12	Ethylene-responsive transcription factor ERF098
												PASA_cluster_57071	2.84072	PF01535.17^PPR^PPR repeat^93-119^E:0.079`PF01535.17^PPR^PPR repeat^126-155^E:0.00034`PF01535.17^PPR^PPR repeat^198-222^E:0.071`PF01535.17^PPR^PPR repeat^227-256^E:0.00023`PF01535.17^PPR^PPR repeat^298-321^E:0.27`PF01535.17^PPR^PPR repeat^330-356^E:0.00029`PF01535.17^PPR^PPR repeat^401-426^E:0.67`PF13041.3^PPR_2^PPR repeat family^427-464^E:1.7e-08`PF12854.4^PPR_1^PPR repeat^427-455^E:7.4e-06`PF138…	Pentatricopeptide repeat-containing protein At2g40720
												PASA_cluster_48056	2.82706	.
												PASA_cluster_87224	2.82487	PF00201.15^UDPGT^UDP-glucoronosyl and UDP-glucosyl transferase^264-442^E:5e-24	7-deoxyloganetin glucosyltransferase
												PASA_cluster_44310	2.82339	.
												PASA_cluster_41230	2.81236	PF08263.9^LRRNT_2^Leucine rich repeat N-terminal domain^56-68^E:0.019	Serine/threonine-protein kinase BRI1-like 2
												PASA_cluster_120804	2.787	.
												PASA_cluster_125361	2.78358	PF00931.19^NB-ARC^NB-ARC domain^50-226^E:6e-24`PF13855.3^LRR_8^Leucine rich repeat^335-392^E:3.9e-10	Disease resistance protein At4g27190
												PASA_cluster_106984	2.77503	.
												PASA_cluster_105933	2.77369	PF00332.15^Glyco_hydro_17^Glycosyl hydrolases family 17^5-161^E:2.4e-65	Glucan endo-1,3-beta-glucosidase {ECO:0000250|UniProtKB:Q03467}
												PASA_cluster_88228	2.77145	.
												PASA_cluster_142220	2.76166	.
												PASA_cluster_129621	2.76113	PF04450.9^BSP^Peptidase of plants and bacteria^35-234^E:1.2e-70	Basic secretory protease {ECO:0000303|PubMed:22773449}
												PASA_cluster_18315	2.75795	PF00583.22^Acetyltransf_1^Acetyltransferase (GNAT) family^154-231^E:1.4e-13`PF13508.4^Acetyltransf_7^Acetyltransferase (GNAT) domain^155-230^E:1.6e-06`PF13673.4^Acetyltransf_10^Acetyltransferase (GNAT) domain^176-230^E:9.9e-08	Probable acetyltransferase NATA1-like
												PASA_cluster_149929	2.75479	PF05368.10^NmrA^NmrA-like family^22-209^E:1.3e-40	Isoflavone reductase-like protein
												PASA_cluster_109323	2.75354	.	Gibberellin 2-beta-dioxygenase 2
												PASA_cluster_17023	2.75353	PF00076.19^RRM_1^RNA recognition motif. (a.k.a. RRM, RBD, or RNP domain)^32-102^E:4.9e-23	31 kDa ribonucleoprotein, chloroplastic
												PASA_cluster_1872	2.74979	.
												PASA_cluster_29967	2.74715	PF00293.25^NUDIX^NUDIX domain^11-92^E:1.4e-09	Nudix hydrolase 1
												PASA_cluster_147287	2.74193	PF00201.15^UDPGT^UDP-glucoronosyl and UDP-glucosyl transferase^271-420^E:3.2e-25	UDP-glycosyltransferase 74F2
												PASA_cluster_44502	2.741	PF02485.18^Branch^Core-2/I-Branching enzyme^125-352^E:3.8e-82
												PASA_cluster_110818	2.73686	.
												PASA_cluster_15792	2.73147	PF00069.22^Pkinase^Protein kinase domain^174-432^E:4.2e-73`PF07714.14^Pkinase_Tyr^Protein tyrosine kinase^176-426^E:2.9e-25`PF13833.3^EF-hand_8^EF-hand domain pair^460-504^E:5.3e-05`PF13499.3^EF-hand_7^EF-hand domain pair^480-540^E:8.1e-11`PF00036.29^EF-hand_1^EF hand^481-506^E:7.4e-08`PF13405.3^EF-hand_6^EF-hand domain^482-506^E:2.3e-06`PF13202.3^EF-hand_5^EF hand^483-501^E:1.6e-05`PF13833.3^EF-…	Calcium-dependent protein kinase 2
												PASA_cluster_119496	2.73007	PF01582.17^TIR^TIR domain^15-181^E:2.8e-50`PF13676.3^TIR_2^TIR domain^17-114^E:2.2e-11`PF00931.19^NB-ARC^NB-ARC domain^194-448^E:1.1e-31`PF07725.9^LRR_3^Leucine Rich Repeat^601-620^E:2.5e-07	TMV resistance protein N
												PASA_cluster_86216	2.72827	.	Disease resistance protein RPM1
												PASA_cluster_154579	2.72824	PF08154.9^NLE^NLE (NUC135) domain^50-110^E:1.7e-12`PF00400.29^WD40^WD domain, G-beta repeat^138-175^E:2.6e-07`PF00400.29^WD40^WD domain, G-beta repeat^180-217^E:1.1e-06`PF00400.29^WD40^WD domain, G-beta repeat^228-265^E:0.022`PF00400.29^WD40^WD domain, G-beta repeat^270-305^E:4.8e-07`PF00400.29^WD40^WD domain, G-beta repeat^310-383^E:0.045`PF00400.29^WD40^WD domain, G-beta repeat^393-427^E:3.6e-0…	Notchless protein homolog
												PASA_cluster_115264	2.72415	PF00407.16^Bet_v_1^Pathogenesis-related protein Bet v I family^32-186^E:1.9e-28	Major allergen Pru ar 1
												PASA_cluster_147522	2.72073	PF05078.9^DUF679^Protein of unknown function (DUF679)^59-223^E:1.5e-65
												PASA_cluster_116387	2.71766	PF02519.11^Auxin_inducible^Auxin responsive protein^44-128^E:1.4e-23	Auxin-responsive protein SAUR71 {ECO:0000305}
												PASA_cluster_39840	2.71352	.
												PASA_cluster_8476	2.70811	.
												PASA_cluster_107382	2.70695	.
												PASA_cluster_72601	2.69897	.	60S ribosomal protein L35a-3
												PASA_cluster_116211	2.69203	PF02353.17^CMAS^Mycolic acid cyclopropane synthetase^44-257^E:4.3e-10`PF01209.15^Ubie_methyltran^ubiE/COQ5 methyltransferase family^91-206^E:4.8e-08`PF13489.3^Methyltransf_23^Methyltransferase domain^95-205^E:7.4e-09`PF13847.3^Methyltransf_31^Methyltransferase domain^100-221^E:2.1e-12`PF13649.3^Methyltransf_25^Methyltransferase domain^104-198^E:4.1e-16`PF08241.9^Methyltransf_11^Methyltransferase …	Cycloartenol-C-24-methyltransferase
												PASA_cluster_82958	2.67671	PF00696.25^AA_kinase^Amino acid kinase family^94-331^E:1.5e-43	Acetylglutamate kinase, chloroplastic
												PASA_cluster_72326	2.66196	PF08585.9^RMI1_N^RecQ mediated genome instability protein^123-191^E:6.5e-11	RecQ-mediated genome instability protein 1
												PASA_cluster_47000	2.65796	.
												PASA_cluster_67806	2.65088	PF07816.8^DUF1645^Protein of unknown function (DUF1645)^132-371^E:1.9e-50
												PASA_cluster_56658	2.64547	PF01453.21^B_lectin^D-mannose binding lectin^77-181^E:3.1e-28`PF00954.17^S_locus_glycop^S-locus glycoprotein domain^212-323^E:1.1e-24`PF08276.8^PAN_2^PAN-like domain^357-415^E:7.3e-16`PF14295.3^PAN_4^PAN domain^372-402^E:0.24`PF00069.22^Pkinase^Protein kinase domain^520-787^E:6.9e-47`PF07714.14^Pkinase_Tyr^Protein tyrosine kinase^521-788^E:2.6e-49`PF01453.21^B_lectin^D-mannose binding lectin^852-…	G-type lectin S-receptor-like serine/threonine-protein kinase At1g61390
												PASA_cluster_146472	2.6336	PF02798.17^GST_N^Glutathione S-transferase, N-terminal domain^4-76^E:2.5e-19`PF13417.3^GST_N_3^Glutathione S-transferase, N-terminal domain^7-81^E:1.5e-15`PF13409.3^GST_N_2^Glutathione S-transferase, N-terminal domain^12-76^E:7.7e-13`PF14497.3^GST_C_3^Glutathione S-transferase, C-terminal domain^105-193^E:1.5e-05`PF00043.22^GST_C^Glutathione S-transferase, C-terminal domain^114-189^E:6.4e-14	Glutathione S-transferase U7
												PASA_cluster_57163	2.62973	.
												PASA_cluster_17872	2.62565	.
												PASA_cluster_49586	2.61819	.	DExH-box ATP-dependent RNA helicase DExH14 {ECO:0000305}
												PASA_cluster_150275	2.60521	PF01248.23^Ribosomal_L7Ae^Ribosomal protein L7Ae/L30e/S12e/Gadd45 family^25-118^E:9.7e-25	40S ribosomal protein S12
												PASA_cluster_28788	2.59859	PF00139.16^Lectin_legB^Legume lectin domain^46-283^E:2.1e-80`PF00069.22^Pkinase^Protein kinase domain^364-630^E:3.3e-48`PF07714.14^Pkinase_Tyr^Protein tyrosine kinase^366-632^E:1.3e-45	L-type lectin-domain containing receptor kinase V.9
												PASA_cluster_74835	2.59853	PF00847.17^AP2^AP2 domain^31-79^E:2.4e-11	Ethylene-responsive transcription factor ERF011
												PASA_cluster_24927	2.59803	.
												PASA_cluster_57067	2.59794	.
												PASA_cluster_25521	2.59263	PF00931.19^NB-ARC^NB-ARC domain^159-438^E:3.7e-42	Disease resistance RPP13-like protein 4
												PASA_cluster_111433	2.59178	PF13306.3^LRR_5^Leucine rich repeats (6 copies)^91-197^E:0.16	Disease resistance protein RPS2
												PASA_cluster_46490	2.59108	PF00520.28^Ion_trans^Ion transport protein^82-328^E:3.2e-25`PF07885.13^Ion_trans_2^Ion channel^269-326^E:1.2e-07`PF00027.26^cNMP_binding^Cyclic nucleotide-binding domain^422-506^E:2.3e-19`PF12796.4^Ank_2^Ankyrin repeats (3 copies)^554-641^E:3.6e-13`PF13637.3^Ank_4^Ankyrin repeats (many copies)^554-600^E:4.7e-07`PF13857.3^Ank_5^Ankyrin repeats (many copies)^568-617^E:5.8e-10`PF00023.27^Ank^Ankyrin…	Potassium channel SKOR
												PASA_cluster_81002	2.5887	PF13837.3^Myb_DNA-bind_4^Myb/SANT-like DNA-binding domain^119-244^E:6e-23
												PASA_cluster_139726	2.57127	PF01453.21^B_lectin^D-mannose binding lectin^73-158^E:4e-16`PF00954.17^S_locus_glycop^S-locus glycoprotein domain^223-308^E:3e-09`PF07714.14^Pkinase_Tyr^Protein tyrosine kinase^491-712^E:1.1e-45`PF00069.22^Pkinase^Protein kinase domain^492-763^E:2.4e-49	G-type lectin S-receptor-like serine/threonine-protein kinase RLK1
												PASA_cluster_8554	2.56757	.
												PASA_cluster_121407	2.5591	PF00378.17^ECH_1^Enoyl-CoA hydratase/isomerase^22-201^E:2e-19	Enoyl-CoA delta isomerase 1, peroxisomal {ECO:0000305}
												PASA_cluster_127	2.53856	.
												PASA_cluster_133993	2.53459	.	Phytolongin Phyl2.2 {ECO:0000303|PubMed:19889231}
												PASA_cluster_82336	2.53278	PF07714.14^Pkinase_Tyr^Protein tyrosine kinase^60-327^E:3.1e-47`PF00069.22^Pkinase^Protein kinase domain^61-325^E:1.8e-46	Glycerophosphodiester phosphodiesterase protein kinase domain-containing GDPDL2 {ECO:0000305}
												PASA_cluster_49949	2.52455	.
												PASA_cluster_44311	2.5239	PF14380.3^WAK_assoc^Wall-associated receptor kinase C-terminal^220-291^E:3.8e-15`PF13947.3^GUB_WAK_bind^Wall-associated receptor kinase galacturonan-binding^368-471^E:6.7e-07`PF14380.3^WAK_assoc^Wall-associated receptor kinase C-terminal^497-575^E:7.4e-10`PF14380.3^WAK_assoc^Wall-associated receptor kinase C-terminal^671-763^E:1.9e-18`PF13947.3^GUB_WAK_bind^Wall-associated receptor kinase galactu…	Probable serine/threonine-protein kinase At1g18390
												PASA_cluster_28787	2.52289	PF00139.16^Lectin_legB^Legume lectin domain^25-262^E:1.9e-80`PF00069.22^Pkinase^Protein kinase domain^343-609^E:3.1e-48`PF07714.14^Pkinase_Tyr^Protein tyrosine kinase^345-611^E:1.2e-45	L-type lectin-domain containing receptor kinase V.9
												PASA_cluster_159590	2.51106	.	Pectin acetylesterase 12 {ECO:0000303|PubMed:25115560}
												PASA_cluster_94679	2.50713	PF07800.9^DUF1644^Protein of unknown function (DUF1644)^51-216^E:4.3e-68
												PASA_cluster_18307	2.5057	PF02375.14^JmjN^jmjN domain^17-50^E:1.5e-13`PF02373.19^JmjC^JmjC domain, hydroxylase^330-448^E:1.3e-34`PF00583.22^Acetyltransf_1^Acetyltransferase (GNAT) family^1796-1873^E:2.4e-12`PF13673.4^Acetyltransf_10^Acetyltransferase (GNAT) domain^1818-1874^E:1.5e-06	Probable lysine-specific demethylase ELF6
												PASA_cluster_61105	2.50028	PF00833.15^Ribosomal_S17e^Ribosomal S17^1-116^E:2.9e-60	40S ribosomal protein S17
												PASA_cluster_18714	2.47697	PF00248.18^Aldo_ket_red^Aldo/keto reductase family^2-240^E:3.1e-50	L-galactose dehydrogenase
												PASA_cluster_65702	2.4684	.
												PASA_cluster_94316	2.46455	PF08213.8^DUF1713^Mitochondrial domain of unknown function (DUF1713)^110-134^E:1.2e-07
												PASA_cluster_84017	2.46067	PF04852.9^DUF640^Protein of unknown function (DUF640)^40-158^E:6.9e-62	Protein LIGHT-DEPENDENT SHORT HYPOCOTYLS 6
												PASA_cluster_157578	2.46017	PF02298.14^Cu_bind_like^Plastocyanin-like domain^35-121^E:3.7e-24	Cucumber peeling cupredoxin
												PASA_cluster_78988	2.45913	.	Organellar oligopeptidase A, chloroplastic/mitochondrial
												PASA_cluster_115282	2.45313	PF00403.23^HMA^Heavy-metal-associated domain^13-66^E:3.6e-13	Heavy metal-associated isoprenylated plant protein 26
												PASA_cluster_14856	2.45201	.	Dolichyl-diphosphooligosaccharide--protein glycosyltransferase subunit 4A
												PASA_cluster_41273	2.44976	.
												PASA_cluster_99124	2.43058	PF00011.18^HSP20^Hsp20/alpha crystallin family^135-233^E:2.2e-29	Small heat shock protein, chloroplastic
												PASA_cluster_27810	2.42729	PF11833.5^DUF3353^Protein of unknown function (DUF3353)^87-193^E:1.5e-10
												PASA_cluster_14076	2.42494	PF00201.15^UDPGT^UDP-glucoronosyl and UDP-glucosyl transferase^108-403^E:3.8e-21	Scopoletin glucosyltransferase
												PASA_cluster_100295	2.41312	.
												PASA_cluster_155801	2.41011	PF03514.11^GRAS^GRAS domain family^1-196^E:1.1e-34	Nodulation-signaling pathway 1 protein
												PASA_cluster_53757	2.40427	PF16923.2^Glyco_hydro_63N^Glycosyl hydrolase family 63 N-terminal domain^164-323^E:3.6e-42`PF03200.13^Glyco_hydro_63^Glycosyl hydrolase family 63 C-terminal domain^407-619^E:1.5e-89	Mannosyl-oligosaccharide glucosidase GCS1
												PASA_cluster_76413	2.40268	PF04654.9^DUF599^Protein of unknown function, DUF599^10-220^E:5.6e-78
												PASA_cluster_21571	2.39492	PF08263.9^LRRNT_2^Leucine rich repeat N-terminal domain^69-107^E:3e-11`PF13306.3^LRR_5^Leucine rich repeats (6 copies)^138-222^E:0.31`PF13855.3^LRR_8^Leucine rich repeat^191-250^E:4.8e-08`PF00560.30^LRR_1^Leucine Rich Repeat^344-362^E:0.95`PF13855.3^LRR_8^Leucine rich repeat^391-451^E:3.5e-07`PF00560.30^LRR_1^Leucine Rich Repeat^440-460^E:0.15`PF13516.3^LRR_6^Leucine Rich repeat^462-479^E:1.7`PF1…	LRR receptor-like serine/threonine-protein kinase GSO2
												PASA_cluster_115465	2.38391	.
												PASA_cluster_17325	2.37603	PF15697.2^DUF4666^Domain of unknown function (DUF4666)^1-114^E:6.1e-39	Uncharacterized protein At1g15400
												PASA_cluster_25748	2.37494	.
												PASA_cluster_89498	2.37076	PF07797.11^DUF1639^Protein of unknown function (DUF1639)^170-220^E:3.8e-17
												PASA_cluster_38035	2.36914	PF05553.8^DUF761^Cotton fibre expressed protein^213-233^E:6.1e-07
												PASA_cluster_125258	2.36325	PF01150.14^GDA1_CD39^GDA1/CD39 (nucleoside phosphatase) family^88-501^E:5.1e-80	Probable apyrase 6
												PASA_cluster_19824	2.35448	PF00847.17^AP2^AP2 domain^71-121^E:2.7e-12	Ethylene-responsive transcription factor ERF038
												PASA_cluster_30899	2.35202	.	Putative disease resistance protein At1g58400
												PASA_cluster_21145	2.34843	.	Blue copper protein
												PASA_cluster_4620	2.34693	PF08392.9^FAE1_CUT1_RppA^FAE1/Type III polyketide synthase-like protein^103-392^E:3.4e-145`PF08541.7^ACP_syn_III_C^3-Oxoacyl-[acyl-carrier-protein (ACP)] synthase III C terminal^408-489^E:2.2e-11`PF02797.12^Chal_sti_synt_C^Chalcone and stilbene synthases, C-terminal domain^411-482^E:4.7e-09	3-ketoacyl-CoA synthase 4 {ECO:0000303|PubMed:18465198}
												PASA_cluster_3433	2.32547	.
												PASA_cluster_6081	2.32379	PF01453.21^B_lectin^D-mannose binding lectin^80-186^E:3.9e-25`PF08276.8^PAN_2^PAN-like domain^330-369^E:1.2e-08`PF14295.3^PAN_4^PAN domain^332-362^E:0.15`PF07714.14^Pkinase_Tyr^Protein tyrosine kinase^479-560^E:5.5e-16`PF00069.22^Pkinase^Protein kinase domain^479-559^E:2.2e-11	G-type lectin S-receptor-like serine/threonine-protein kinase At1g67520
												PASA_cluster_37889	2.31397	PF08263.9^LRRNT_2^Leucine rich repeat N-terminal domain^23-60^E:1.7e-12`PF13855.3^LRR_8^Leucine rich repeat^200-260^E:6.6e-08`PF13855.3^LRR_8^Leucine rich repeat^325-383^E:2.6e-06`PF12799.4^LRR_4^Leucine Rich repeats (2 copies)^326-367^E:2.2e-06`PF00560.30^LRR_1^Leucine Rich Repeat^350-369^E:0.12`PF13516.3^LRR_6^Leucine Rich repeat^350-362^E:0.46`PF00560.30^LRR_1^Leucine Rich Repeat^398-418^E:1.1…	LRR receptor-like serine/threonine-protein kinase GSO1
												PASA_cluster_121043	2.31357	PF00201.15^UDPGT^UDP-glucoronosyl and UDP-glucosyl transferase^104-254^E:1.5e-23	Anthocyanidin 3-O-glucosyltransferase 1
												PASA_cluster_104449	2.31128	PF00069.22^Pkinase^Protein kinase domain^52-305^E:2.9e-68`PF07714.14^Pkinase_Tyr^Protein tyrosine kinase^54-305^E:7e-37`PF14531.3^Kinase-like^Kinase-like^155-290^E:1e-07	Phosphoenolpyruvate carboxylase kinase 2
												PASA_cluster_90012	2.30547	.	Amino-acid permease BAT1 homolog
												PASA_cluster_52990	2.3039	PF07712.9^SURNod19^Stress up-regulated Nod 19^57-430^E:6.9e-195
												PASA_cluster_105190	2.29601	PF00931.19^NB-ARC^NB-ARC domain^1-66^E:7.5e-08	Disease resistance protein RRS1 {ECO:0000303|PubMed:19519800}
												PASA_cluster_9123	2.2953	.	TPR repeat-containing thioredoxin TDX
												PASA_cluster_87970	2.29291	PF03195.11^DUF260^Protein of unknown function DUF260^62-159^E:4.7e-43	LOB domain-containing protein 1
												PASA_cluster_81372	2.29059	PF13812.3^PPR_3^Pentatricopeptide repeat domain^72-116^E:0.0097`PF01535.17^PPR^PPR repeat^81-104^E:0.11`PF12854.4^PPR_1^PPR repeat^106-134^E:4.3e-10`PF13041.3^PPR_2^PPR repeat family^107-137^E:8.8e-08`PF01535.17^PPR^PPR repeat^109-137^E:3.7e-05`PF01535.17^PPR^PPR repeat^140-167^E:7e-08`PF01535.17^PPR^PPR repeat^243-270^E:0.0029`PF01535.17^PPR^PPR repeat^273-303^E:0.0032`PF01535.17^PPR^PPR repeat^…	Pentatricopeptide repeat-containing protein At2g13600
												PASA_cluster_44874	2.28645	PF00847.17^AP2^AP2 domain^54-103^E:2.9e-13	Ethylene-responsive transcription factor ERF115
												PASA_cluster_4751	2.28478	.	TPR repeat-containing thioredoxin TDX
												PASA_cluster_65706	2.28091	PF00069.22^Pkinase^Protein kinase domain^446-713^E:2.5e-47`PF07714.14^Pkinase_Tyr^Protein tyrosine kinase^448-714^E:7.4e-43	Receptor-like cytosolic serine/threonine-protein kinase RBK2
												PASA_cluster_12734	2.27849	PF00201.15^UDPGT^UDP-glucoronosyl and UDP-glucosyl transferase^266-414^E:3.7e-20	UDP-glycosyltransferase 92A1
												PASA_cluster_77918	2.27784	.
												PASA_cluster_65212	2.2756	.
												PASA_cluster_113875	2.26333	PF00046.26^Homeobox^Homeobox domain^14-68^E:4.1e-16`PF02183.15^HALZ^Homeobox associated leucine zipper^70-104^E:5e-10	Homeobox-leucine zipper protein HOX3
												PASA_cluster_156280	2.26324	.
												PASA_cluster_141795	2.24952	.	Polycomb group protein FIE2
												PASA_cluster_95623	2.24693	.	Putative gamma-glutamylcyclotransferase At3g02910
												PASA_cluster_84600	2.2431	PF00139.16^Lectin_legB^Legume lectin domain^25-256^E:7.7e-60`PF00069.22^Pkinase^Protein kinase domain^327-598^E:1.6e-53`PF07714.14^Pkinase_Tyr^Protein tyrosine kinase^328-598^E:6.7e-48	Probable L-type lectin-domain containing receptor kinase S.5
												PASA_cluster_32644	2.24237	.	Probable nucleoredoxin 1
												PASA_cluster_50744	2.23635	.
												PASA_cluster_144169	2.22888	.
												PASA_cluster_60157	2.22027	PF00931.19^NB-ARC^NB-ARC domain^169-378^E:3.3e-46	Putative disease resistance protein RGA3
												PASA_cluster_111715	2.21368	.	Disease resistance protein RPP8
												PASA_cluster_11858	2.19744	PF00583.22^Acetyltransf_1^Acetyltransferase (GNAT) family^151-227^E:2e-14`PF13508.4^Acetyltransf_7^Acetyltransferase (GNAT) domain^151-226^E:5.3e-07`PF13673.4^Acetyltransf_10^Acetyltransferase (GNAT) domain^172-229^E:2.2e-09	Probable acetyltransferase NATA1-like
												PASA_cluster_50208	2.19682	.
												PASA_cluster_1484	2.18017	.
												PASA_cluster_55588	2.17606	PF00005.24^ABC_tran^ABC transporter^26-166^E:8.7e-25	ABC transporter I family member 1
												PASA_cluster_113294	2.17546	PF01112.15^Asparaginase_2^Asparaginase^3-317^E:5.4e-115	Isoaspartyl peptidase/L-asparaginase 1
												PASA_cluster_32670	2.17062	.	Abscisic acid receptor PYL4
												PASA_cluster_56764	2.16861	PF05746.12^DALR_1^DALR anticodon binding domain^9-123^E:3.6e-31	Arginine--tRNA ligase, chloroplastic/mitochondrial {ECO:0000305}
												PASA_cluster_147203	2.16812	PF00135.25^COesterase^Carboxylesterase family^54-137^E:2e-06`PF07859.10^Abhydrolase_3^alpha/beta hydrolase fold^74-300^E:1.7e-56`PF12697.4^Abhydrolase_6^Alpha/beta hydrolase family^74-313^E:2.4e-06	Probable carboxylesterase 15
												PASA_cluster_130856	2.16757	PF05938.8^Self-incomp_S1^Plant self-incompatibility protein S1^31-133^E:6e-30
												PASA_cluster_90562	2.16355	PF13947.3^GUB_WAK_bind^Wall-associated receptor kinase galacturonan-binding^25-96^E:4.9e-09	Glycerophosphodiester phosphodiesterase protein kinase domain-containing GDPDL2 {ECO:0000305}
												PASA_cluster_112379	2.1614	.
												PASA_cluster_42667	2.15667	PF01535.17^PPR^PPR repeat^311-326^E:0.72`PF01535.17^PPR^PPR repeat^397-426^E:1.6e-05`PF14432.3^DYW_deaminase^DYW family of nucleic acid deaminases^572-662^E:1.3e-31	Pentatricopeptide repeat-containing protein At2g15690
												PASA_cluster_39407	2.15622	.
												PASA_cluster_78625	2.15243	PF03016.12^Exostosin^Exostosin family^48-282^E:2.5e-26	Probable glycosyltransferase At3g07620
												PASA_cluster_141785	2.15204	PF00400.29^WD40^WD domain, G-beta repeat^407-436^E:0.014`PF12490.5^BCAS3^Breast carcinoma amplified sequence 3^552-793^E:3.9e-87	Autophagy-related protein 18f
												PASA_cluster_121014	2.14335	PF00201.15^UDPGT^UDP-glucoronosyl and UDP-glucosyl transferase^265-401^E:5e-24	Anthocyanidin 3-O-glucosyltransferase 1
												PASA_cluster_56807	2.13802	.
												PASA_cluster_107470	2.13001	.
												PASA_cluster_5261	2.12988	.
												PASA_cluster_99181	2.12329	PF13837.3^Myb_DNA-bind_4^Myb/SANT-like DNA-binding domain^300-372^E:7.8e-16	Trihelix transcription factor GT-2
												PASA_cluster_135826	2.11836	.
												PASA_cluster_12732	2.11708	PF00201.15^UDPGT^UDP-glucoronosyl and UDP-glucosyl transferase^267-433^E:4.8e-21`PF00201.15^UDPGT^UDP-glucoronosyl and UDP-glucosyl transferase^749-886^E:2.6e-17`PF00201.15^UDPGT^UDP-glucoronosyl and UDP-glucosyl transferase^1238-1385^E:2.4e-19	UDP-glycosyltransferase 92A1
												PASA_cluster_2675	2.1167	.	Histone deacetylase HDT1
												PASA_cluster_44289	2.11285	PF13947.3^GUB_WAK_bind^Wall-associated receptor kinase galacturonan-binding^35-138^E:2.1e-07`PF14380.3^WAK_assoc^Wall-associated receptor kinase C-terminal^166-258^E:9.2e-19`PF07714.14^Pkinase_Tyr^Protein tyrosine kinase^348-621^E:2.5e-45`PF00069.22^Pkinase^Protein kinase domain^350-619^E:3.2e-50	Probable receptor-like protein kinase At1g67000
												PASA_cluster_3953	2.11105	.
												PASA_cluster_2515	2.10894	PF02630.11^SCO1-SenC^SCO1/SenC^78-208^E:2e-35	Protein SCO1 homolog 2, mitochondrial
												PASA_cluster_21276	2.09892	PF04525.9^LOR^LURP-one-related^2-97^E:3e-21	Protein LURP-one-related 14
												PASA_cluster_119163	2.09691	PF00847.17^AP2^AP2 domain^76-124^E:3.4e-12	Ethylene-responsive transcription factor RAP2-3
												PASA_cluster_128821	2.09418	PF02466.16^Tim17^Tim17/Tim22/Tim23/Pmp24 family^54-162^E:6.1e-22	Mitochondrial import inner membrane translocase subunit TIM23-1
												PASA_cluster_5546	2.09165	PF00847.17^AP2^AP2 domain^38-86^E:2.6e-11	Ethylene-responsive transcription factor ERF011
												PASA_cluster_9557	2.08857	PF00201.15^UDPGT^UDP-glucoronosyl and UDP-glucosyl transferase^259-403^E:9.5e-24	Anthocyanidin 3-O-glucosyltransferase 1
												PASA_cluster_145748	2.07216	PF05553.8^DUF761^Cotton fibre expressed protein^86-116^E:3.9e-10
												PASA_cluster_87501	2.07151	.
												PASA_cluster_1621	2.06587	.
												PASA_cluster_81558	2.05835	PF00036.29^EF-hand_1^EF hand^79-104^E:3.5e-06`PF13202.3^EF-hand_5^EF hand^80-100^E:0.00018`PF13405.3^EF-hand_6^EF-hand domain^81-104^E:4.3e-06`PF00036.29^EF-hand_1^EF hand^145-170^E:1.5e-06`PF13405.3^EF-hand_6^EF-hand domain^145-169^E:1.5e-06`PF13202.3^EF-hand_5^EF hand^147-167^E:0.00032	Probable calcium-binding protein CML48
												PASA_cluster_58022	2.05206	.	Separase
												PASA_cluster_37888	2.05061	PF04749.14^PLAC8^PLAC8 family^57-103^E:9.8e-07	LRR receptor-like serine/threonine-protein kinase GSO1
												PASA_cluster_8766	2.04975	PF00106.22^adh_short^short chain dehydrogenase^18-206^E:1.4e-48`PF08659.7^KR^KR domain^20-171^E:2.2e-11`PF01370.18^Epimerase^NAD dependent epimerase/dehydratase family^20-212^E:2.2e-05`PF13561.3^adh_short_C2^Enoyl-(Acyl carrier protein) reductase^24-266^E:1.1e-62	Secoisolariciresinol dehydrogenase
												PASA_cluster_40666	2.03447	PF12174.5^RST^RCD1-SRO-TAF4 (RST) plant domain^265-303^E:3e-11	Probable inactive poly [ADP-ribose] polymerase SRO2
												PASA_cluster_141777	2.02761	PF00010.23^HLH^Helix-loop-helix DNA-binding domain^79-126^E:5.5e-08	Transcription factor ILR3
												PASA_cluster_68395	2.02739	.	Probable receptor-like protein kinase At1g67000
												PASA_cluster_88225	2.02311	PF00400.29^WD40^WD domain, G-beta repeat^223-252^E:8.3e-06`PF00400.29^WD40^WD domain, G-beta repeat^257-294^E:4e-05`PF00400.29^WD40^WD domain, G-beta repeat^343-375^E:0.0046	U3 snoRNP-associated protein-like EMB2271 {ECO:0000305}
												PASA_cluster_21595	2.02156	.
												PASA_cluster_61104	2.01844	PF00833.15^Ribosomal_S17e^Ribosomal S17^1-116^E:2.9e-60	40S ribosomal protein S17
												PASA_cluster_86856	2.01738	.	Thioredoxin H-type
												PASA_cluster_566	2.01138	PF00762.16^Ferrochelatase^Ferrochelatase^3-111^E:1.1e-32	Ferrochelatase-2, chloroplastic
												PASA_cluster_131956	2.00441	PF05659.8^RPW8^Arabidopsis broad-spectrum mildew resistance protein RPW8^7-129^E:1e-21	RPW8-like protein 1 {ECO:0000303|PubMed:11141561}
												PASA_cluster_114543	2.00272	.	Probable NADH dehydrogenase [ubiquinone] 1 alpha subcomplex subunit 12
												PASA_cluster_76839	1.99525	.
												PASA_cluster_128010	1.98667	PF01467.23^CTP_transf_like^Cytidylyltransferase-like^56-239^E:3.8e-26	Nicotinamide/nicotinic acid mononucleotide adenylyltransferase {ECO:0000305}
												PASA_cluster_156553	1.97655	.	SPX domain-containing protein 4
												PASA_cluster_77700	1.97196	.
												PASA_cluster_3977	1.96882	PF00067.19^p450^Cytochrome P450^85-473^E:9.9e-60	Cytochrome P450 94C1
												PASA_cluster_37197	1.95656	PF02536.11^mTERF^mTERF^94-245^E:2.1e-21`PF02536.11^mTERF^mTERF^264-365^E:8.8e-22
												PASA_cluster_121955	1.95274	PF00485.15^PRK^Phosphoribulokinase / Uridine kinase family^61-247^E:2e-48`PF14681.3^UPRTase^Uracil phosphoribosyltransferase^277-478^E:4.1e-73	Uridine kinase-like protein 1, chloroplastic
												PASA_cluster_16156	1.95213	.	Mitochondrial import inner membrane translocase subunit TIM14-1
												PASA_cluster_82418	1.95101	PF00025.18^Arf^ADP-ribosylation factor family^49-202^E:8.2e-13`PF00071.19^Ras^Ras family^50-210^E:1.4e-61`PF08477.10^Roc^Ras of Complex, Roc, domain of DAPkinase^50-164^E:6.9e-34`PF01926.20^MMR_HSR1^50S ribosome-binding GTPase^50-155^E:1.8e-06`PF05783.8^DLIC^Dynein light intermediate chain (DLIC)^50-183^E:0.008	Ras-related protein RABA2a
												PASA_cluster_84536	1.94911	.	Succinate dehydrogenase subunit 6, mitochondrial {ECO:0000305}
												PASA_cluster_1000	1.94805	.
												PASA_cluster_9928	1.94444	PF02536.11^mTERF^mTERF^88-240^E:7.5e-20`PF02536.11^mTERF^mTERF^260-363^E:5.4e-22
												PASA_cluster_26044	1.94033	.
												PASA_cluster_97656	1.92484	PF03140.12^DUF247^Plant protein of unknown function^30-205^E:4e-47	UPF0481 protein At3g47200
												PASA_cluster_446	1.91586	.	Multiple organellar RNA editing factor 1, mitochondrial {ECO:0000305}
												PASA_cluster_105610	1.9147	.	Mitochondrial import inner membrane translocase subunit TIM14-1
												PASA_cluster_79649	1.90652	PF03909.14^BSD^BSD domain^237-292^E:6.9e-13
												PASA_cluster_18868	1.90386	PF00175.18^NAD_binding_1^Oxidoreductase NAD-binding domain^153-252^E:2.6e-16	Fruit protein pKIWI502
												PASA_cluster_104448	1.90197	PF00069.22^Pkinase^Protein kinase domain^52-309^E:4.8e-71`PF07714.14^Pkinase_Tyr^Protein tyrosine kinase^54-302^E:1.3e-36`PF14531.3^Kinase-like^Kinase-like^155-290^E:1.1e-07	Phosphoenolpyruvate carboxylase kinase 2
												PASA_cluster_3246	1.89959	.
												PASA_cluster_109416	1.89522	PF16913.2^PUNUT^Purine nucleobase transmembrane transport^44-362^E:1.5e-123	Probable purine permease 9
												PASA_cluster_21330	1.88519	.	Glycine-rich RNA-binding protein 4, mitochondrial
												PASA_cluster_105188	1.88402	PF01582.17^TIR^TIR domain^15-179^E:1.8e-48`PF13676.3^TIR_2^TIR domain^17-116^E:5.2e-13`PF00931.19^NB-ARC^NB-ARC domain^227-389^E:4.4e-23`PF07725.9^LRR_3^Leucine Rich Repeat^546-563^E:0.00035	Disease resistance protein TAO1 {ECO:0000305}
												PASA_cluster_113166	1.8797	PF01535.17^PPR^PPR repeat^94-121^E:0.0011`PF13041.3^PPR_2^PPR repeat family^119-152^E:2e-08`PF13812.3^PPR_3^Pentatricopeptide repeat domain^119-152^E:0.0071`PF12854.4^PPR_1^PPR repeat^120-147^E:4.5e-06`PF01535.17^PPR^PPR repeat^123-152^E:3.2e-08`PF13041.3^PPR_2^PPR repeat family^151-198^E:2.6e-08`PF01535.17^PPR^PPR repeat^154-183^E:0.017`PF13041.3^PPR_2^PPR repeat family^252-298^E:6.9e-09`PF01535…	Pentatricopeptide repeat-containing protein At2g41080
												PASA_cluster_121916	1.87624	PF02536.11^mTERF^mTERF^77-228^E:1.1e-19`PF02536.11^mTERF^mTERF^243-351^E:1e-12
												PASA_cluster_81585	1.87615	PF03297.12^Ribosomal_S25^S25 ribosomal protein^8-105^E:5.9e-42	40S ribosomal protein S25
												PASA_cluster_121016	1.87266	PF00201.15^UDPGT^UDP-glucoronosyl and UDP-glucosyl transferase^265-401^E:5e-24	Anthocyanidin 3-O-glucosyltransferase 1
												PASA_cluster_101562	1.86244	PF00690.23^Cation_ATPase_N^Cation transporter/ATPase, N-terminus^9-76^E:1.7e-20`PF00122.17^E1-E2_ATPase^E1-E2 ATPase^101-356^E:1.2e-64`PF13246.3^Cation_ATPase^Cation transport ATPase (P-type)^430-544^E:6.4e-16`PF00702.23^Hydrolase^haloacid dehalogenase-like hydrolase^618-741^E:5.7e-15`PF00689.18^Cation_ATPase_C^Cation transporting ATPase, C-terminus^814-1038^E:1.5e-45	Calcium-transporting ATPase, endoplasmic reticulum-type
												PASA_cluster_22058	1.86227	.	Cytochrome b-c1 complex subunit 6
												PASA_cluster_85715	1.86205	PF00139.16^Lectin_legB^Legume lectin domain^21-272^E:1.6e-81`PF00069.22^Pkinase^Protein kinase domain^344-611^E:2.1e-46`PF07714.14^Pkinase_Tyr^Protein tyrosine kinase^346-613^E:1e-44	L-type lectin-domain containing receptor kinase IV.1
												PASA_cluster_88585	1.86187	.	Bet1-like protein At4g14600
												PASA_cluster_93135	1.85817	PF03946.11^Ribosomal_L11_N^Ribosomal protein L11, N-terminal domain^15-70^E:6.1e-23`PF00298.16^Ribosomal_L11^Ribosomal protein L11, RNA binding domain^75-144^E:1e-19	60S ribosomal protein L12
												PASA_cluster_37574	1.85322	PF06708.8^DUF1195^Protein of unknown function (DUF1195)^12-151^E:5e-68
												PASA_cluster_51581	1.84997	.
												PASA_cluster_21898	1.84698	PF00300.19^His_Phos_1^Histidine phosphatase superfamily (branch 1)^63-140^E:2.8e-17	Phosphoglycerate mutase-like protein 4 {ECO:0000305}
												PASA_cluster_138679	1.84635	PF00561.17^Abhydrolase_1^alpha/beta hydrolase fold^72-176^E:2e-10`PF12697.4^Abhydrolase_6^Alpha/beta hydrolase family^72-311^E:2.4e-12`PF12146.5^Hydrolase_4^Serine aminopeptidase, S33^72-286^E:7.4e-07	Probable strigolactone esterase D14 homolog
												PASA_cluster_20142	1.84621	.	Replication protein A 14 kDa subunit A
												PASA_cluster_69788	1.84495	PF00036.29^EF-hand_1^EF hand^68-96^E:3.9e-09`PF13499.3^EF-hand_7^EF-hand domain pair^68-129^E:3.2e-15`PF13405.3^EF-hand_6^EF-hand domain^68-97^E:1.7e-09`PF13202.3^EF-hand_5^EF hand^70-93^E:9.9e-05`PF13833.3^EF-hand_8^EF-hand domain pair^81-130^E:2.4e-13`PF00036.29^EF-hand_1^EF hand^104-131^E:2.8e-08`PF13202.3^EF-hand_5^EF hand^105-129^E:0.00023`PF13499.3^EF-hand_7^EF-hand domain pair^139-202^E:1.…	Calmodulin-5
												PASA_cluster_139932	1.84458	PF03297.12^Ribosomal_S25^S25 ribosomal protein^8-105^E:3.2e-41	40S ribosomal protein S25
												PASA_cluster_111947	1.8428	.
												PASA_cluster_57317	1.83695	PF05811.10^DUF842^Eukaryotic protein of unknown function (DUF842)^21-143^E:3.9e-38	Uncharacterized protein At1g18480
												PASA_cluster_92779	1.83683	.
												PASA_cluster_135435	1.83565	.
												PASA_cluster_87389	1.83117	PF03007.13^WES_acyltransf^Wax ester synthase-like Acyl-CoA acyltransferase domain^42-174^E:5.9e-09`PF06974.10^DUF1298^Protein of unknown function (DUF1298)^312-455^E:1.3e-43	O-acyltransferase WSD1
												PASA_cluster_74829	1.8234	PF02458.12^Transferase^Transferase family^6-443^E:2.6e-80	Uncharacterized acetyltransferase At3g50280
												PASA_cluster_13078	1.82006	PF01198.16^Ribosomal_L31e^Ribosomal protein L31e^12-93^E:1.5e-42	60S ribosomal protein L31
												PASA_cluster_79654	1.81645	.	Protein PHLOEM PROTEIN 2-LIKE A10
												PASA_cluster_143173	1.81567	PF00025.18^Arf^ADP-ribosylation factor family^48-206^E:1.2e-14`PF00071.19^Ras^Ras family^49-209^E:1.3e-60`PF08477.10^Roc^Ras of Complex, Roc, domain of DAPkinase^49-164^E:6.5e-33`PF01926.20^MMR_HSR1^50S ribosome-binding GTPase^49-138^E:4.1e-05	Ras-related protein RABA5d
												PASA_cluster_6079	1.80645	.
												PASA_cluster_156371	1.80205	PF13692.3^Glyco_trans_1_4^Glycosyl transferases group 1^364-413^E:8e-10`PF00534.17^Glycos_transf_1^Glycosyl transferases group 1^365-468^E:5.9e-14
												PASA_cluster_115536	1.79896	.	Mitochondrial import inner membrane translocase subunit TIM9
												PASA_cluster_104163	1.79878	PF06068.10^TIP49^TIP49 C-terminus^17-417^E:6.1e-187`PF05496.9^RuvB_N^Holliday junction DNA helicase ruvB N-terminus^41-94^E:7e-07`PF00004.26^AAA^ATPase family associated with various cellular activities (AAA)^69-118^E:7.1e-07	RuvB-like protein 1
												PASA_cluster_111151	1.79769	.	Homeobox-leucine zipper protein HAT4
												PASA_cluster_118280	1.79332	PF00083.21^Sugar_tr^Sugar (and other) transporter^25-514^E:1.2e-49`PF07690.13^MFS_1^Major Facilitator Superfamily^58-457^E:1.9e-24	Inorganic phosphate transporter 1-4
												PASA_cluster_90552	1.78265	PF07714.14^Pkinase_Tyr^Protein tyrosine kinase^181-448^E:3.3e-44`PF00069.22^Pkinase^Protein kinase domain^182-448^E:1.9e-49	Probable receptor-like protein kinase At1g67000
												PASA_cluster_33836	1.78005	PF08079.9^Ribosomal_L30_N^Ribosomal L30 N-terminal domain^61-126^E:5.2e-09`PF00327.17^Ribosomal_L30^Ribosomal protein L30p/L7e^137-187^E:8.2e-17	60S ribosomal protein L7-1
												PASA_cluster_4769	1.77947	PF00646.30^F-box^F-box domain^22-61^E:8.3e-05`PF01344.22^Kelch_1^Kelch motif^123-160^E:1.1e-07`PF01344.22^Kelch_1^Kelch motif^163-210^E:9.6e-11`PF07646.12^Kelch_2^Kelch motif^163-209^E:0.00014	F-box protein AFR
												PASA_cluster_134773	1.77871	PF02365.12^NAM^No apical meristem (NAM) protein^38-162^E:5.1e-25	Putative NAC domain-containing protein 94
												PASA_cluster_95741	1.76576	PF03514.11^GRAS^GRAS domain family^165-534^E:1.4e-130	Scarecrow-like transcription factor PAT1
												PASA_cluster_40260	1.76013	PF09764.6^Nt_Gln_amidase^N-terminal glutamine amidase^20-209^E:9.3e-57	Protein N-terminal glutamine amidohydrolase
												PASA_cluster_4787	1.75951	PF06813.10^Nodulin-like^Nodulin-like^29-273^E:1.3e-93`PF07690.13^MFS_1^Major Facilitator Superfamily^378-566^E:4.5e-09	Protein NUCLEAR FUSION DEFECTIVE 4 {ECO:0000303|PubMed:16698901}
												PASA_cluster_137648	1.75617	PF00294.21^PfkB^pfkB family carbohydrate kinase^200-278^E:2.9e-15	Inositol 3-kinase {ECO:0000305}
												PASA_cluster_679	1.74727	PF00168.27^C2^C2 domain^6-93^E:1.6e-24	Protein C2-DOMAIN ABA-RELATED 4 {ECO:0000303|PubMed:25465408}
												PASA_cluster_32179	1.73802	PF03446.12^NAD_binding_2^NAD binding domain of 6-phosphogluconate dehydrogenase^15-173^E:9.9e-42`PF03807.14^F420_oxidored^NADP oxidoreductase coenzyme F420-dependent^15-96^E:1.9e-08`PF14833.3^NAD_binding_11^NAD-binding of NADP-dependent 3-hydroxyisobutyrate dehydrogenase^178-300^E:1.3e-23	Probable 3-hydroxyisobutyrate dehydrogenase-like 3, mitochondrial
												PASA_cluster_65782	1.73772	PF01217.17^Clat_adaptor_s^Clathrin adaptor complex small chain^34-174^E:1.4e-53	AP-2 complex subunit sigma
												PASA_cluster_73128	1.73663	PF00013.26^KH_1^KH domain^151-196^E:0.00023	RNA-binding protein pno1
												PASA_cluster_83208	1.73022	.	DDRGK domain-containing protein 1
												PASA_cluster_5143	1.73009	.
												PASA_cluster_103178	1.70972	.	Uncharacterized protein At4g26450
												PASA_cluster_132614	1.70817	PF00646.30^F-box^F-box domain^64-107^E:1.9e-06`PF12937.4^F-box-like^F-box-like^66-110^E:2.9e-06`PF00400.29^WD40^WD domain, G-beta repeat^252-280^E:0.0066	F-box/WD-40 repeat-containing protein At5g21040
												PASA_cluster_134998	1.69981	PF04191.10^PEMT^Phospholipid methyltransferase^81-182^E:8e-11`PF04140.11^ICMT^Isoprenylcysteine carboxyl methyltransferase (ICMT) family^83-174^E:9.3e-28	Protein-S-isoprenylcysteine O-methyltransferase B
												PASA_cluster_17895	1.69849	PF00139.16^Lectin_legB^Legume lectin domain^3-63^E:1.4e-12`PF00069.22^Pkinase^Protein kinase domain^135-402^E:4.2e-47`PF07714.14^Pkinase_Tyr^Protein tyrosine kinase^137-404^E:1.8e-46	L-type lectin-domain containing receptor kinase IV.2
												PASA_cluster_80205	1.69327	.
												PASA_cluster_97766	1.68263	PF09805.6^Nop25^Nucleolar protein 12 (25kDa)^21-122^E:2.1e-13
												PASA_cluster_85945	1.68263	PF06552.9^TOM20_plant^Plant specific mitochondrial import receptor subunit TOM20^7-162^E:1.4e-77	Mitochondrial import receptor subunit TOM20
												PASA_cluster_28749	1.68126	.	U-box domain-containing protein 7
												PASA_cluster_106148	1.68105	PF00249.28^Myb_DNA-binding^Myb-like DNA-binding domain^14-61^E:1.5e-16`PF13921.3^Myb_DNA-bind_6^Myb-like DNA-binding domain^17-76^E:6.6e-14`PF00249.28^Myb_DNA-binding^Myb-like DNA-binding domain^67-112^E:1.3e-15`PF13921.3^Myb_DNA-bind_6^Myb-like DNA-binding domain^70-123^E:2.5e-09	Myb-related protein Myb4
												PASA_cluster_24344	1.67963	PF02966.13^DIM1^Mitosis protein DIM1^1-96^E:3.6e-46	Thioredoxin-like protein YLS8
												PASA_cluster_75446	1.67942	PF01535.17^PPR^PPR repeat^72-101^E:1`PF01535.17^PPR^PPR repeat^106-135^E:0.056`PF13812.3^PPR_3^Pentatricopeptide repeat domain^129-182^E:0.00024`PF13812.3^PPR_3^Pentatricopeptide repeat domain^270-323^E:1.2e-06`PF12854.4^PPR_1^PPR repeat^276-308^E:8.1e-09`PF13041.3^PPR_2^PPR repeat family^279-327^E:1.6e-12`PF01535.17^PPR^PPR repeat^282-311^E:0.00011	Pentatricopeptide repeat-containing protein At1g77360, mitochondrial
												PASA_cluster_25052	1.67447	PF00319.15^SRF-TF^SRF-type transcription factor (DNA-binding and dimerisation domain)^75-122^E:1.6e-18	Agamous-like MADS-box protein AGL61
												PASA_cluster_123773	1.66973	.	Cullin-1
												PASA_cluster_55573	1.66549	.
												PASA_cluster_9564	1.66003	.	UDP-glucose:glycoprotein glucosyltransferase
												PASA_cluster_152134	1.65879	.
												PASA_cluster_105061	1.65205	.
												PASA_cluster_44063	1.64749	.	Protein kinase and PP2C-like domain-containing protein
												PASA_cluster_59444	1.62971	.	Wound-induced basic protein
												PASA_cluster_125123	1.62611	.
												PASA_cluster_16986	1.62237	PF13436.3^Gly-zipper_OmpA^Glycine-zipper domain^50-86^E:7.7e-06`PF13639.3^zf-RING_2^Ring finger domain^190-232^E:7.1e-12`PF17123.2^zf-RING_11^RING-like zinc finger^190-218^E:1.5e-08`PF13923.3^zf-C3HC4_2^Zinc finger, C3HC4 type (RING finger)^190-231^E:6.7e-07`PF13445.3^zf-RING_UBOX^RING-type zinc-finger^190-229^E:2.8e-05`PF00097.22^zf-C3HC4^Zinc finger, C3HC4 type (RING finger)^190-231^E:0.00017	NEP1-interacting protein 1
												PASA_cluster_55959	1.62085	PF00173.25^Cyt-b5^Cytochrome b5-like Heme/Steroid binding domain^154-224^E:1.2e-21	Cytochrome b5 domain-containing protein RLF {ECO:0000305}
												PASA_cluster_33006	1.61973	PF00218.18^IGPS^Indole-3-glycerol phosphate synthase^116-377^E:6.8e-80	Indole-3-glycerol phosphate synthase, chloroplastic {ECO:0000303|PubMed:7610197}
												PASA_cluster_151879	1.61521	PF04504.11^DUF573^Protein of unknown function, DUF573^140-233^E:9.7e-34	Mediator-associated protein 1
												PASA_cluster_11456	1.61486	.	40S ribosomal protein S28
												PASA_cluster_51920	1.61207	PF10160.6^Tmemb_40^Predicted membrane protein^131-339^E:3.7e-84
												PASA_cluster_51204	1.61076	PF02815.16^MIR^MIR domain^71-202^E:1.5e-12	Stromal cell-derived factor 2-like protein
												PASA_cluster_85394	1.60407	.	Inositol phosphorylceramide glucuronosyltransferase 1 {ECO:0000303|PubMed:25122154}
												PASA_cluster_58164	1.60298	.
												PASA_cluster_133937	1.60286	.
												PASA_cluster_22961	1.6021	.	Protein transport protein Sec61 subunit gamma
												PASA_cluster_58163	1.59828	.
												PASA_cluster_65461	1.59687	PF03106.12^WRKY^WRKY DNA -binding domain^125-181^E:1.2e-22`PF03106.12^WRKY^WRKY DNA -binding domain^326-381^E:1.5e-24	Probable WRKY transcription factor 32
												PASA_cluster_78149	1.59223	PF11961.5^DUF3475^Domain of unknown function (DUF3475)^38-94^E:1.2e-25`PF05003.9^DUF668^Protein of unknown function (DUF668)^307-394^E:5.9e-31
												PASA_cluster_60661	1.58824	PF01015.15^Ribosomal_S3Ae^Ribosomal S3Ae family^15-221^E:1.1e-98	40S ribosomal protein S3a {ECO:0000255|HAMAP-Rule:MF_03122}
												PASA_cluster_20162	1.58415	PF10780.6^MRP_L53^39S ribosomal protein L53/MRP-L53^16-63^E:9.4e-11
												PASA_cluster_88160	1.58277	PF03946.11^Ribosomal_L11_N^Ribosomal protein L11, N-terminal domain^15-70^E:6.1e-23`PF00298.16^Ribosomal_L11^Ribosomal protein L11, RNA binding domain^75-144^E:1e-19	60S ribosomal protein L12
												PASA_cluster_16297	1.58257	PF03731.12^Ku_N^Ku70/Ku80 N-terminal alpha/beta domain^4-137^E:4.3e-30`PF02735.13^Ku^Ku70/Ku80 beta-barrel domain^145-295^E:1.5e-30	ATP-dependent DNA helicase 2 subunit KU70
												PASA_cluster_112935	1.57787	.
												PASA_cluster_42457	1.57727	PF00781.21^DAGK_cat^Diacylglycerol kinase catalytic domain^71-204^E:4.4e-25`PF00609.16^DAGK_acc^Diacylglycerol kinase accessory domain^264-445^E:4e-32	Diacylglycerol kinase 5
												PASA_cluster_46186	1.57441	PF13976.3^gag_pre-integrs^GAG-pre-integrase domain^229-271^E:1.9e-06
												PASA_cluster_1584	1.57421	PF12899.4^Glyco_hydro_100^Alkaline and neutral invertase^95-531^E:5.7e-215	Alkaline/neutral invertase CINV2 {ECO:0000305}
												PASA_cluster_9224	1.57234	PF02620.14^DUF177^Uncharacterized ACR, COG1399^30-161^E:1e-23
												PASA_cluster_141748	1.56663	.	60S ribosomal protein L29-1
												PASA_cluster_82641	1.56072	PF00071.19^Ras^Ras family^4-105^E:7.4e-32`PF08477.10^Roc^Ras of Complex, Roc, domain of DAPkinase^4-59^E:7.5e-10	Ras-related protein Rab11D
												PASA_cluster_110861	1.55534	PF01442.15^Apolipoprotein^Apolipoprotein A1/A4/E domain^6-56^E:0.02`PF03874.13^RNA_pol_Rpb4^RNA polymerase Rpb4^127-236^E:1.1e-21`PF01442.15^Apolipoprotein^Apolipoprotein A1/A4/E domain^143-160^E:760	DNA-directed RNA polymerase II subunit 4
												PASA_cluster_29778	1.54579	PF00514.20^Arm^Armadillo/beta-catenin-like repeat^193-233^E:7.8e-05
												PASA_cluster_115490	1.53561	PF03939.10^Ribosomal_L23eN^Ribosomal protein L23, N-terminal domain^15-64^E:1.7e-18`PF00276.17^Ribosomal_L23^Ribosomal protein L23^74-140^E:3.5e-14	60S ribosomal protein L23a
												PASA_cluster_32735	1.52752	PF03634.10^TCP^TCP family transcription factor^93-181^E:1.1e-29	Transcription factor TCP19
												PASA_cluster_100973	1.52736	.
												PASA_cluster_114667	1.52641	PF01535.17^PPR^PPR repeat^123-153^E:0.076`PF01535.17^PPR^PPR repeat^158-187^E:0.027`PF13041.3^PPR_2^PPR repeat family^332-378^E:4e-08`PF01535.17^PPR^PPR repeat^337-364^E:0.1`PF01535.17^PPR^PPR repeat^371-398^E:0.0072	Pentatricopeptide repeat-containing protein At1g77360, mitochondrial
												PASA_cluster_24683	1.52571	.	Protein QUIRKY {ECO:0000303|PubMed:19180193}
												PASA_cluster_2343	1.52274	PF00025.18^Arf^ADP-ribosylation factor family^31-193^E:2.2e-10`PF00071.19^Ras^Ras family^35-195^E:3.1e-58`PF08477.10^Roc^Ras of Complex, Roc, domain of DAPkinase^35-150^E:2.4e-35`PF04670.9^Gtr1_RagA^Gtr1/RagA G protein conserved region^35-153^E:4.9e-06	Ras-related protein RABF1 {ECO:0000303|PubMed:12644670}
												PASA_cluster_27273	1.51661	PF01929.14^Ribosomal_L14e^Ribosomal protein L14^99-171^E:1.6e-26	60S ribosomal protein L14-1
												PASA_cluster_67997	1.51506	PF13516.3^LRR_6^Leucine Rich repeat^220-238^E:1.7`PF13516.3^LRR_6^Leucine Rich repeat^327-346^E:0.27	F-box/LRR-repeat protein 4
												PASA_cluster_12740	1.51152	PF01221.15^Dynein_light^Dynein light chain type 1^262-347^E:3.1e-26	Dynein light chain LC6, flagellar outer arm
												PASA_cluster_50984	1.50973	PF03155.12^Alg6_Alg8^ALG6, ALG8 glycosyltransferase family^26-521^E:5.2e-154	Probable dolichyl pyrophosphate Glc1Man9GlcNAc2 alpha-1,3-glucosyltransferase
												PASA_cluster_118096	1.50857	PF05486.9^SRP9-21^Signal recognition particle 9 kDa protein (SRP9)^5-66^E:6.1e-12	Signal recognition particle 9 kDa protein
												PASA_cluster_94881	1.49796	.	Protein NUCLEAR FUSION DEFECTIVE 6, chloroplastic/mitochondrial {ECO:0000303|PubMed:16698901}
												PASA_cluster_19346	1.49649	PF00935.16^Ribosomal_L44^Ribosomal protein L44^19-94^E:3.3e-36	60S ribosomal protein L44
												PASA_cluster_26382	1.49296	.
												PASA_cluster_8348	1.4869	PF01504.15^PIP5K^Phosphatidylinositol-4-phosphate 5-Kinase^53-128^E:9.8e-16	Putative 1-phosphatidylinositol-3-phosphate 5-kinase FAB1C
												PASA_cluster_135057	1.48035	PF13516.3^LRR_6^Leucine Rich repeat^125-146^E:0.001`PF13516.3^LRR_6^Leucine Rich repeat^175-197^E:0.3`PF13516.3^LRR_6^Leucine Rich repeat^277-301^E:0.0014	F-box protein At3g58530
												PASA_cluster_132757	1.47074	PF02701.12^zf-Dof^Dof domain, zinc finger^107-163^E:7.5e-32	Cyclic dof factor 2
												PASA_cluster_118034	1.46591	.
												PASA_cluster_34689	1.46471	PF07939.8^DUF1685^Protein of unknown function (DUF1685)^103-159^E:1.7e-27
												PASA_cluster_66848	1.46269	.	Small ubiquitin-related modifier 1
												PASA_cluster_39161	1.46131	.
												PASA_cluster_156877	1.45707	PF00996.15^GDI^GDP dissociation inhibitor^47-136^E:1.1e-12	Rab proteins geranylgeranyltransferase component A
												PASA_cluster_130706	1.45624	.
												PASA_cluster_12339	1.4508	PF01106.14^NifU^NifU-like domain^86-151^E:6.6e-27	NifU-like protein 2, chloroplastic
												PASA_cluster_41415	1.44319	PF00856.25^SET^SET domain^204-273^E:5e-08	Histone-lysine N-methyltransferase ASHR2
												PASA_cluster_50940	1.44183	PF00334.16^NDK^Nucleoside diphosphate kinase^2-133^E:3.1e-55	Nucleoside diphosphate kinase B
												PASA_cluster_106371	1.43479	.	40S ribosomal protein S24-1
												PASA_cluster_131035	1.4258	.
												PASA_cluster_125255	1.42571	.
												PASA_cluster_94566	1.42358	.	Probable LRR receptor-like serine/threonine-protein kinase RKF3
												PASA_cluster_77971	1.42264	.	60S ribosomal protein L24
												PASA_cluster_25520	1.42225	PF00931.19^NB-ARC^NB-ARC domain^326-605^E:2.4e-41	Disease resistance protein RPP8
												PASA_cluster_114350	1.41309	.	Transcription factor bHLH79
												PASA_cluster_35364	1.40879	.	60S ribosomal protein L27a-3
												PASA_cluster_40138	1.4048	.
												PASA_cluster_75204	1.39642	.	Proteasome subunit beta type-2-A
												PASA_cluster_69511	1.39303	PF03966.13^Trm112p^Trm112p-like protein^3-111^E:1.9e-17	Multifunctional methyltransferase subunit TRM112-like protein At1g78190
												PASA_cluster_139	1.38846	.
												PASA_cluster_155312	1.38778	.	60S ribosomal protein L27a-3
												PASA_cluster_15040	1.3856	PF12265.5^CAF1C_H4-bd^Histone-binding protein RBBP4 or subunit C of CAF1 complex^16-89^E:1.4e-23`PF00400.29^WD40^WD domain, G-beta repeat^166-199^E:0.067`PF00400.29^WD40^WD domain, G-beta repeat^212-248^E:0.069`PF00400.29^WD40^WD domain, G-beta repeat^253-291^E:0.037`PF00400.29^WD40^WD domain, G-beta repeat^298-335^E:4e-05`PF00400.29^WD40^WD domain, G-beta repeat^356-391^E:0.00051	WD-40 repeat-containing protein MSI2
												PASA_cluster_10658	1.38419	PF00179.23^UQ_con^Ubiquitin-conjugating enzyme^10-159^E:2.6e-52	Ubiquitin-conjugating enzyme E2 14
												PASA_cluster_140789	1.36089	.
												PASA_cluster_4475	1.35624	PF00069.22^Pkinase^Protein kinase domain^706-912^E:3e-46`PF07714.14^Pkinase_Tyr^Protein tyrosine kinase^707-977^E:9.1e-52	Receptor-like serine/threonine-protein kinase ALE2
												PASA_cluster_41286	1.35285	PF08263.9^LRRNT_2^Leucine rich repeat N-terminal domain^34-69^E:0.00012`PF00560.30^LRR_1^Leucine Rich Repeat^122-141^E:1.1`PF13855.3^LRR_8^Leucine rich repeat^145-204^E:2e-06`PF13855.3^LRR_8^Leucine rich repeat^289-348^E:3.8e-07`PF00560.30^LRR_1^Leucine Rich Repeat^289-311^E:0.87`PF00069.22^Pkinase^Protein kinase domain^691-956^E:6.6e-41`PF07714.14^Pkinase_Tyr^Protein tyrosine kinase^691-957^E:1.…	Receptor-like protein kinase HSL1
												PASA_cluster_18871	1.34116	.
												PASA_cluster_34865	1.33879	.
												PASA_cluster_5469	1.33849	PF01535.17^PPR^PPR repeat^193-221^E:0.0083`PF13812.3^PPR_3^Pentatricopeptide repeat domain^219-267^E:0.0044`PF13041.3^PPR_2^PPR repeat family^226-273^E:6.8e-11`PF01535.17^PPR^PPR repeat^228-257^E:0.0024`PF17177.1^PPR_long^Pentacotripeptide-repeat region of PROPR^244-389^E:7.1e-08`PF13812.3^PPR_3^Pentatricopeptide repeat domain^248-308^E:1.8e-13`PF12854.4^PPR_1^PPR repeat^255-288^E:3.2e-06`PF13041…	Pentatricopeptide repeat-containing protein At1g09900
												PASA_cluster_155308	1.33411	PF00828.16^Ribosomal_L27A^Ribosomal proteins 50S-L15, 50S-L18e, 60S-L27A^16-131^E:2.6e-22	60S ribosomal protein L27a-2
												PASA_cluster_22350	1.32534	PF01344.22^Kelch_1^Kelch motif^92-146^E:4.5e-09`PF13964.3^Kelch_6^Kelch motif^94-150^E:7.8e-06`PF13415.3^Kelch_3^Galactose oxidase, central domain^102-157^E:6e-07`PF01344.22^Kelch_1^Kelch motif^149-194^E:3e-10`PF01344.22^Kelch_1^Kelch motif^277-330^E:7.6e-05	F-box/kelch-repeat protein SKIP30
												PASA_cluster_65900	1.31599	.
												PASA_cluster_84771	1.31579	PF08561.7^Ribosomal_L37^Mitochondrial ribosomal protein L37^54-88^E:3.5e-14
												PASA_cluster_101143	1.31545	.	Steroid 5-alpha-reductase DET2
												PASA_cluster_42416	1.31289	PF01777.15^Ribosomal_L27e^Ribosomal L27e protein family^52-135^E:2.8e-31	Protein Iojap, chloroplastic
												PASA_cluster_13431	1.30709	.
												PASA_cluster_143137	1.30566	.
												PASA_cluster_157115	1.30007	.
												PASA_cluster_37263	1.28579	PF00957.18^Synaptobrevin^Synaptobrevin^24-98^E:3.2e-28	Vesicle-associated membrane protein 714 {ECO:0000303|PubMed:11115874}
												PASA_cluster_11617	1.27612	PF00169.26^PH^PH domain^53-148^E:3.7e-21	Pleckstrin homology domain-containing protein 1
												PASA_cluster_132178	1.2721	.	Probable small nuclear ribonucleoprotein F
												PASA_cluster_28797	1.26856	PF09740.6^DUF2043^Uncharacterized conserved protein (DUF2043)^402-503^E:1.4e-29	UV-stimulated scaffold protein A homolog
												PASA_cluster_133907	1.2652	PF15375.3^DUF4602^Domain of unknown function (DUF4602)^3-99^E:2.3e-16
												PASA_cluster_154726	1.25461	.
												PASA_cluster_39915	1.25053	PF00999.18^Na_H_Exchanger^Sodium/hydrogen exchanger family^40-425^E:2.2e-66	Cation/H(+) antiporter 18
												PASA_cluster_86647	1.25024	.
												PASA_cluster_22134	1.23377	PF05529.9^Bap31^B-cell receptor-associated protein 31-like^4-177^E:8.1e-13
												PASA_cluster_83166	1.23279	PF12656.4^G-patch_2^DExH-box splicing factor binding site^136-206^E:4e-21	Protein MOS2
												PASA_cluster_17556	1.22767	.
												PASA_cluster_80418	1.22732	PF05514.8^HR_lesion^HR-like lesion-inducing^1-137^E:2.9e-59
												PASA_cluster_57811	1.22236	PF01198.16^Ribosomal_L31e^Ribosomal protein L31e^11-92^E:8.6e-43	60S ribosomal protein L31
												PASA_cluster_66766	1.21352	PF04520.10^Senescence_reg^Senescence regulator^23-196^E:1.4e-37
												PASA_cluster_29235	1.21088	PF06658.9^DUF1168^Protein of unknown function (DUF1168)^58-173^E:2.5e-27
												PASA_cluster_54634	1.2095	PF08071.9^RS4NT^RS4NT (NUC023) domain^37-73^E:1.6e-19`PF01479.22^S4^S4 domain^81-116^E:4.9e-05`PF00900.17^Ribosomal_S4e^Ribosomal family S4e^137-211^E:8.6e-36`PF00467.26^KOW^KOW motif^219-252^E:1.6e-06`PF16121.2^40S_S4_C^40S ribosomal protein S4 C-terminus^254-300^E:1.1e-26	40S ribosomal protein S4-3
												PASA_cluster_20375	1.19941	.
												PASA_cluster_76353	1.19573	PF03878.12^YIF1^YIF1^117-174^E:1.6e-13
												PASA_cluster_29788	1.19279	.
												PASA_cluster_120444	1.18798	PF00514.20^Arm^Armadillo/beta-catenin-like repeat^187-227^E:4.8e-05
												PASA_cluster_96838	1.16427	.
												PASA_cluster_19903	1.16222	.
												PASA_cluster_133049	1.16051	PF00270.26^DEAD^DEAD/DEAH box helicase^170-351^E:4.8e-48`PF00271.28^Helicase_C^Helicase conserved C-terminal domain^388-503^E:1.1e-28	DEAD-box ATP-dependent RNA helicase 52B
												PASA_cluster_389	1.15946	PF01251.15^Ribosomal_S7e^Ribosomal protein S7e^11-191^E:1.3e-79	40S ribosomal protein S7
												PASA_cluster_71570	1.15287	PF01398.18^JAB^JAB1/Mov34/MPN/PAD-1 ubiquitin protease^25-130^E:2e-14	Eukaryotic translation initiation factor 3 subunit H {ECO:0000255|HAMAP-Rule:MF_03007}
												PASA_cluster_74615	1.14629	PF00578.18^AhpC-TSA^AhpC/TSA family^30-91^E:0.00019`PF00085.17^Thioredoxin^Thioredoxin^32-130^E:3.2e-26	Thioredoxin H-type
												PASA_cluster_28650	1.13418	PF00226.28^DnaJ^DnaJ domain^118-179^E:5.6e-24`PF09320.8^DUF1977^Domain of unknown function (DUF1977)^272-342^E:2.1e-09	Chaperone protein dnaJ 49
												PASA_cluster_38071	1.12643	PF09459.7^EB_dh^Ethylbenzene dehydrogenase^54-296^E:1.1e-27
												PASA_cluster_112374	1.12136	PF01423.19^LSM^LSM domain^34-97^E:2.7e-15	Small nuclear ribonucleoprotein SmD3b {ECO:0000305}
												PASA_cluster_148581	1.11862	.	Nucleolar GTP-binding protein 1
												PASA_cluster_88152	1.1095	PF00240.20^ubiquitin^Ubiquitin family^37-96^E:5.4e-07`PF14560.3^Ubiquitin_2^Ubiquitin-like domain^42-94^E:0.0006	Ubiquitin-like protein 5
												PASA_cluster_137650	1.10921	PF08590.7^DUF1771^Domain of unknown function (DUF1771)^345-408^E:5.7e-16	SMR domain-containing protein At5g58720 {ECO:0000305}
												PASA_cluster_9360	1.10801	PF00428.16^Ribosomal_60s^60s Acidic ribosomal protein^18-113^E:2.2e-25`PF12868.4^DUF3824^Domain of unknwon function (DUF3824)^72-105^E:0.14	60S acidic ribosomal protein P2
												PASA_cluster_54050	1.10327	.
												PASA_cluster_154844	1.09611	PF00118.21^Cpn60_TCP1^TCP-1/cpn60 chaperonin family^8-510^E:1.2e-83	Chaperonin CPN60-like 2, mitochondrial
												PASA_cluster_31362	1.09592	PF01246.17^Ribosomal_L24e^Ribosomal protein L24e^1-65^E:8.2e-34	Probable ribosome biogenesis protein RLP24
												PASA_cluster_19847	1.07833	PF01248.23^Ribosomal_L7Ae^Ribosomal protein L7Ae/L30e/S12e/Gadd45 family^115-205^E:3.3e-24	60S ribosomal protein L7a-2
												PASA_cluster_139985	1.07182	PF05536.8^Neurochondrin^Neurochondrin^9-566^E:4.4e-164	40S ribosomal protein S11
												PASA_cluster_4320	1.05992	PF03939.10^Ribosomal_L23eN^Ribosomal protein L23, N-terminal domain^15-64^E:1.7e-18`PF00276.17^Ribosomal_L23^Ribosomal protein L23^74-141^E:3.9e-14	60S ribosomal protein L23a
												PASA_cluster_123137	1.0583	PF02970.13^TBCA^Tubulin binding cofactor A^7-88^E:1.9e-28	Tubulin-folding cofactor A
												PASA_cluster_151627	1.04866	.	40S ribosomal protein S23
												PASA_cluster_65360	1.04797	PF01280.17^Ribosomal_L19e^Ribosomal protein L19e^2-81^E:8.8e-35	60S ribosomal protein L19-2
												PASA_cluster_55714	0.99683	PF01521.17^Fe-S_biosyn^Iron-sulphur cluster biosynthesis^46-133^E:9.8e-13	Iron-sulfur assembly protein IscA-like 2, mitochondrial
												PASA_cluster_161025	0.922521	.	40S ribosomal protein S9-2
												PASA_cluster_143044	0.862312	.

## Sheet: RRIM600_DEG_Downregulated
RRIM600 0h				RRIM600 90m				RRIM600 12h				RRIM600 24h
Gene Cluster	LogFC	PFAM Domain	Best Blast Hit	Gene Cluster	LogFC	PFAM Domain	Best Blast Hit	Gene Cluster	LogFC	PFAM Domain	Best Blast Hit	Gene Cluster	LogFC	PFAM Domain	Best Blast Hit
PASA_cluster_31733	-11.2897	.		PASA_cluster_30195	-10.5818	PF00012.17 HSP70 Hsp70 protein 80-358 E:1.8e-17	Heat shock 70 kDa protein 15	PASA_cluster_19230	-10.2236	PF00254.25^FKBP_C^FKBP-type peptidyl-prolyl cis-trans isomerase^144-211^E:5.2e-06	Peptidyl-prolyl cis-trans isomerase FKBP20-2, chloroplastic {ECO:0000303|PubMed:15047905}	PASA_cluster_30195	-10.9364	PF00012.17^HSP70^Hsp70 protein^80-358^E:1.8e-17	Heat shock 70 kDa protein 15
PASA_cluster_2191	-11.1127	.		PASA_cluster_2191	-9.97994	.		PASA_cluster_31733	-10.183	.		PASA_cluster_44007	-10.5068	PF00153.24^Mito_carr^Mitochondrial carrier protein^5-123^E:2.8e-16`PF00153.24^Mito_carr^Mitochondrial carrier protein^130-224^E:7.4e-19`PF00153.24^Mito_carr^Mitochondrial carrier protein^232-322^E:1.5e-19	Mitochondrial uncoupling protein 4
PASA_cluster_31	-10.8038	PF03140.12 DUF247 Plant protein of unknown function 1-310 E:4e-64	UPF0481 protein At3g47200	PASA_cluster_31	-9.97594	PF03140.12 DUF247 Plant protein of unknown function 1-310 E:4e-64	UPF0481 protein At3g47200	PASA_cluster_30195	-9.95229	PF00012.17^HSP70^Hsp70 protein^80-358^E:1.8e-17	Heat shock 70 kDa protein 15	PASA_cluster_31733	-10.3797	.
PASA_cluster_30195	-10.6517	PF00012.17 HSP70 Hsp70 protein 80-358 E:1.8e-17	Heat shock 70 kDa protein 15	PASA_cluster_1535	-9.90305	PF00407.16 Bet_v_1 Pathogenesis-related protein Bet v I family 19-165 E:8.5e-47	MLP-like protein 31	PASA_cluster_9697	-9.69293	PF00929.21^RNase_T^Exonuclease^15-178^E:3.8e-27	Bifunctional aspartate aminotransferase and glutamate/aspartate-prephenate aminotransferase	PASA_cluster_3204	-9.77875	.	Albumin-2
PASA_cluster_108223	-10.5739	PF00160.18 Pro_isomerase Cyclophilin type peptidyl-prolyl cis-trans isomerase/CLD 39-197 E:6e-47	Peptidyl-prolyl cis-trans isomerase CYP19-4	PASA_cluster_31733	-9.65704	.		PASA_cluster_144897	-9.59788	PF04564.12^U-box^U-box domain^290-360^E:5.8e-21`PF00514.20^Arm^Armadillo/beta-catenin-like repeat^424-462^E:2.3e-07	U-box domain-containing protein 17	PASA_cluster_144897	-9.7646	PF04564.12^U-box^U-box domain^290-360^E:5.8e-21`PF00514.20^Arm^Armadillo/beta-catenin-like repeat^424-462^E:2.3e-07	U-box domain-containing protein 17
PASA_cluster_9697	-10.4605	PF00929.21 RNase_T Exonuclease 15-178 E:3.8e-27	Bifunctional aspartate aminotransferase and glutamate/aspartate-prephenate aminotransferase	PASA_cluster_108223	-9.34544	PF00160.18 Pro_isomerase Cyclophilin type peptidyl-prolyl cis-trans isomerase/CLD 39-197 E:6e-47	Peptidyl-prolyl cis-trans isomerase CYP19-4	PASA_cluster_145689	-9.51029	.		PASA_cluster_15659	-9.59895	.
PASA_cluster_89270	-10.2402	PF14226.3 DIOX_N non-haem dioxygenase in morphine synthesis N-terminal 62-166 E:4.4e-24`PF03171.17 2OG-FeII_Oxy 2OG-Fe(II) oxygenase superfamily 226-324 E:4.9e-28	Gibberellin 20 oxidase 1	PASA_cluster_3204	-9.34488	.	Albumin-2	PASA_cluster_111457	-9.38678	PF00931.19^NB-ARC^NB-ARC domain^162-225^E:1.2e-06	Probable disease resistance protein At5g43740	PASA_cluster_2511	-9.58018	.	Proton pump-interactor 1
PASA_cluster_2511	-9.97615	.	Proton pump-interactor 1	PASA_cluster_14043	-9.21905	PF04515.9 Choline_transpo Plasma-membrane choline transporter 240-524 E:3.4e-41	CTL-like protein DDB_G0274487	PASA_cluster_2511	-9.30351	.	Proton pump-interactor 1	PASA_cluster_111457	-9.37804	PF00931.19^NB-ARC^NB-ARC domain^162-225^E:1.2e-06	Probable disease resistance protein At5g43740
PASA_cluster_125332	-9.97533	PF00069.22 Pkinase Protein kinase domain 634-898 E:4.8e-46`PF07714.14 Pkinase_Tyr Protein tyrosine kinase 637-899 E:3.5e-44	Probable leucine-rich repeat receptor-like protein kinase At5g49770	PASA_cluster_140805	-9.14869	.		PASA_cluster_34367	-9.21671	PF00230.17^MIP^Major intrinsic protein^29-264^E:2.9e-85	Probable aquaporin PIP2-5	PASA_cluster_53610	-9.1824	PF00787.21^PX^PX domain^141-259^E:3.4e-22`PF09325.7^Vps5^Vps5 C terminal like^358-489^E:4.8e-11	Sorting nexin 2B
PASA_cluster_2190	-9.79567	.		PASA_cluster_38383	-9.06133	PF00407.16 Bet_v_1 Pathogenesis-related protein Bet v I family 60-206 E:3.6e-46	MLP-like protein 31	PASA_cluster_1535	-8.80702	PF00407.16^Bet_v_1^Pathogenesis-related protein Bet v I family^19-165^E:8.5e-47	MLP-like protein 31	PASA_cluster_34367	-9.14481	PF00230.17^MIP^Major intrinsic protein^29-264^E:2.9e-85	Probable aquaporin PIP2-5
PASA_cluster_34367	-9.50955	PF00230.17 MIP Major intrinsic protein 29-264 E:2.9e-85	Probable aquaporin PIP2-5	PASA_cluster_2190	-9.0485	.		PASA_cluster_13787	-8.74951	PF00067.19^p450^Cytochrome P450^59-511^E:5.6e-84	Cytochrome P450 82A3	PASA_cluster_727	-8.93775	.	Putative disease resistance protein RGA4
PASA_cluster_111457	-9.50106	PF00931.19 NB-ARC NB-ARC domain 162-225 E:1.2e-06	Probable disease resistance protein At5g43740	PASA_cluster_53610	-9.02291	PF00787.21 PX PX domain 141-259 E:3.4e-22`PF09325.7 Vps5 Vps5 C terminal like 358-489 E:4.8e-11	Sorting nexin 2B	PASA_cluster_31	-8.64429	PF03140.12^DUF247^Plant protein of unknown function^1-310^E:4e-64	UPF0481 protein At3g47200	PASA_cluster_51133	-8.89727	.
PASA_cluster_24918	-9.24268	PF00297.19 Ribosomal_L3 Ribosomal protein L3 168-255 E:1.2e-15	50S ribosomal protein L3, chloroplastic	PASA_cluster_125332	-8.83612	PF00069.22 Pkinase Protein kinase domain 634-898 E:4.8e-46`PF07714.14 Pkinase_Tyr Protein tyrosine kinase 637-899 E:3.5e-44	Probable leucine-rich repeat receptor-like protein kinase At5g49770	PASA_cluster_3204	-8.42143	.	Albumin-2	PASA_cluster_124138	-8.89333	PF00330.17^Aconitase^Aconitase family (aconitate hydratase)^145-551^E:9.9e-71	3-isopropylmalate dehydratase large subunit
PASA_cluster_3300	-9.2316	PF03168.10 LEA_2 Late embryogenesis abundant protein 200-301 E:3.3e-09		PASA_cluster_19225	-8.79195	.		PASA_cluster_74114	-8.41552	PF02874.20^ATP-synt_ab_N^ATP synthase alpha/beta family, beta-barrel domain^26-85^E:1.1e-13`PF16886.2^ATP-synt_ab_Xtn^ATPsynthase alpha/beta subunit N-term extension^102-223^E:9.9e-41`PF00006.22^ATP-synt_ab^ATP synthase alpha/beta family, nucleotide-binding domain^232-458^E:2.3e-107	V-type proton ATPase catalytic subunit A	PASA_cluster_85249	-8.51104	.
PASA_cluster_145689	-9.17106	.		PASA_cluster_85249	-8.74587	.		PASA_cluster_24918	-8.36412	PF00297.19^Ribosomal_L3^Ribosomal protein L3^168-255^E:1.2e-15	50S ribosomal protein L3, chloroplastic	PASA_cluster_9697	-8.48694	PF00929.21^RNase_T^Exonuclease^15-178^E:3.8e-27	Bifunctional aspartate aminotransferase and glutamate/aspartate-prephenate aminotransferase
PASA_cluster_14043	-9.07911	PF04515.9 Choline_transpo Plasma-membrane choline transporter 240-524 E:3.4e-41	CTL-like protein DDB_G0274487	PASA_cluster_13787	-8.69893	PF00067.19 p450 Cytochrome P450 59-511 E:5.6e-84	Cytochrome P450 82A3	PASA_cluster_38383	-8.28896	PF00407.16^Bet_v_1^Pathogenesis-related protein Bet v I family^60-206^E:3.6e-46	MLP-like protein 31	PASA_cluster_3300	-8.48178	PF03168.10^LEA_2^Late embryogenesis abundant protein^200-301^E:3.3e-09
PASA_cluster_53610	-9.06702	PF00787.21 PX PX domain 141-259 E:3.4e-22`PF09325.7 Vps5 Vps5 C terminal like 358-489 E:4.8e-11	Sorting nexin 2B	PASA_cluster_9697	-8.6222	PF00929.21 RNase_T Exonuclease 15-178 E:3.8e-27	Bifunctional aspartate aminotransferase and glutamate/aspartate-prephenate aminotransferase	PASA_cluster_19227	-8.26734	PF13966.3^zf-RVT^zinc-binding in reverse transcriptase^40-108^E:1.4e-17		PASA_cluster_28943	-8.38882	PF00314.14^Thaumatin^Thaumatin family^31-218^E:4.3e-71	Thaumatin-like protein 1
PASA_cluster_140805	-9.01912	.		PASA_cluster_74114	-8.61648	PF02874.20 ATP-synt_ab_N ATP synthase alpha/beta family, beta-barrel domain 26-85 E:1.1e-13`PF16886.2 ATP-synt_ab_Xtn ATPsynthase alpha/beta subunit N-term extension 102-223 E:9.9e-41`PF00006.22 ATP-synt_ab ATP synthase alpha/beta family, nucleotide-binding domain 232-458 E:2.3e-107	V-type proton ATPase catalytic subunit A	PASA_cluster_730	-8.21279	.	Putative disease resistance protein RGA4	PASA_cluster_730	-8.37554	.	Putative disease resistance protein RGA4
PASA_cluster_19225	-8.94915	.		PASA_cluster_34367	-8.56983	PF00230.17 MIP Major intrinsic protein 29-264 E:2.9e-85	Probable aquaporin PIP2-5	PASA_cluster_1759	-8.13894	PF07714.14^Pkinase_Tyr^Protein tyrosine kinase^70-182^E:4.6e-21`PF00069.22^Pkinase^Protein kinase domain^71-182^E:3e-19`PF00069.22^Pkinase^Protein kinase domain^183-309^E:3.3e-13`PF07714.14^Pkinase_Tyr^Protein tyrosine kinase^183-311^E:5.3e-11	Glycerophosphodiester phosphodiesterase protein kinase domain-containing GDPDL2 {ECO:0000305}	PASA_cluster_36898	-8.25316	PF07732.12^Cu-oxidase_3^Multicopper oxidase^52-163^E:1.9e-42`PF00394.19^Cu-oxidase^Multicopper oxidase^177-325^E:2.6e-41`PF07731.11^Cu-oxidase_2^Multicopper oxidase^427-533^E:4e-27	Laccase-4
PASA_cluster_44532	-8.92201	PF00931.19 NB-ARC NB-ARC domain 173-470 E:3.3e-35`PF13855.3 LRR_8 Leucine rich repeat 562-616 E:5.6e-08	Disease resistance protein RPS2	PASA_cluster_52451	-8.31546	PF10433.6 MMS1_N Mono-functional DNA-alkylating methyl methanesulfonate N-term 75-464 E:9.8e-101	DNA damage-binding protein 1	PASA_cluster_15659	-8.12947	.		PASA_cluster_13787	-8.23969	PF00067.19^p450^Cytochrome P450^59-511^E:5.6e-84	Cytochrome P450 82A3
PASA_cluster_130348	-8.68521	PF07939.8 DUF1685 Protein of unknown function (DUF1685) 10-40 E:5.3e-05		PASA_cluster_23332	-8.31452	PF00025.18 Arf ADP-ribosylation factor family 58-216 E:1.4e-14`PF00071.19 Ras Ras family 59-219 E:1.4e-60`PF08477.10 Roc Ras of Complex, Roc, domain of DAPkinase 59-174 E:7.1e-33`PF01926.20 MMR_HSR1 50S ribosome-binding GTPase 59-148 E:4.5e-05	Ras-related protein RABA5d	PASA_cluster_53610	-7.98135	PF00787.21^PX^PX domain^141-259^E:3.4e-22`PF09325.7^Vps5^Vps5 C terminal like^358-489^E:4.8e-11	Sorting nexin 2B	PASA_cluster_8771	-8.08423	PF00406.19^ADK^Adenylate kinase^116-271^E:9.5e-29`PF13207.3^AAA_17^AAA domain^118-231^E:1.5e-12	Probable adenylate kinase 7, mitochondrial
PASA_cluster_124138	-8.63578	PF00330.17 Aconitase Aconitase family (aconitate hydratase) 145-551 E:9.9e-71	3-isopropylmalate dehydratase large subunit	PASA_cluster_3300	-8.30001	PF03168.10 LEA_2 Late embryogenesis abundant protein 200-301 E:3.3e-09		PASA_cluster_146324	-7.83326	PF00888.19^Cullin^Cullin family^32-269^E:2e-50	Cullin-1	PASA_cluster_1535	-8.07682	PF00407.16^Bet_v_1^Pathogenesis-related protein Bet v I family^19-165^E:8.5e-47	MLP-like protein 31
PASA_cluster_31441	-8.54235	PF00139.16 Lectin_legB Legume lectin domain 17-244 E:3.1e-57	Agglutinin-2	PASA_cluster_124138	-8.29393	PF00330.17 Aconitase Aconitase family (aconitate hydratase) 145-551 E:9.9e-71	3-isopropylmalate dehydratase large subunit	PASA_cluster_85249	-7.82594	.		PASA_cluster_148723	-7.88205	PF03181.12^BURP^BURP domain^4-118^E:2.5e-45	BURP domain protein RD22 {ECO:0000303|PubMed:9790599}
PASA_cluster_38383	-8.539	PF00407.16 Bet_v_1 Pathogenesis-related protein Bet v I family 60-206 E:3.6e-46	MLP-like protein 31	PASA_cluster_145689	-8.24059	.		PASA_cluster_3300	-7.81269	PF03168.10^LEA_2^Late embryogenesis abundant protein^200-301^E:3.3e-09		PASA_cluster_110155	-7.87577	PF00931.19^NB-ARC^NB-ARC domain^167-457^E:4.2e-82	Putative disease resistance protein At1g50180
PASA_cluster_3204	-8.42872	.	Albumin-2	PASA_cluster_19230	-8.12816	PF00254.25 FKBP_C FKBP-type peptidyl-prolyl cis-trans isomerase 144-211 E:5.2e-06	Peptidyl-prolyl cis-trans isomerase FKBP20-2, chloroplastic {ECO:0000303|PubMed:15047905}	PASA_cluster_44532	-7.77827	PF00931.19^NB-ARC^NB-ARC domain^173-470^E:3.3e-35`PF13855.3^LRR_8^Leucine rich repeat^562-616^E:5.6e-08	Disease resistance protein RPS2	PASA_cluster_629	-7.86404	PF01657.14^Stress-antifung^Salt stress response/antifungal^36-127^E:5.3e-21`PF01657.14^Stress-antifung^Salt stress response/antifungal^146-240^E:2.3e-13	Cysteine-rich receptor-like protein kinase 25
PASA_cluster_1535	-8.33658	PF00407.16 Bet_v_1 Pathogenesis-related protein Bet v I family 19-165 E:8.5e-47	MLP-like protein 31	PASA_cluster_130348	-8.05246	PF07939.8 DUF1685 Protein of unknown function (DUF1685) 10-40 E:5.3e-05		PASA_cluster_51133	-7.77343	.		PASA_cluster_33060	-7.86352	PF03083.13^MtN3_slv^Sugar efflux transporter for intercellular exchange^18-103^E:7.4e-20`PF03083.13^MtN3_slv^Sugar efflux transporter for intercellular exchange^138-221^E:8.4e-21	Bidirectional sugar transporter SWEET2a
PASA_cluster_97676	-8.30713	PF01754.13 zf-A20 A20-like zinc finger 11-34 E:7.5e-14	Zinc finger A20 and AN1 domain-containing stress-associated protein 3	PASA_cluster_26496	-8.03749	.		PASA_cluster_140805	-7.77092	.		PASA_cluster_47293	-7.71295	PF00407.16^Bet_v_1^Pathogenesis-related protein Bet v I family^2-151^E:1.2e-52	MLP-like protein 31
PASA_cluster_5396	-8.2896	PF00125.21 Histone Core histone H2A/H2B/H3/H4 4-123 E:9.6e-22	Histone H2B.1	PASA_cluster_5396	-7.89196	PF00125.21 Histone Core histone H2A/H2B/H3/H4 4-123 E:9.6e-22	Histone H2B.1	PASA_cluster_124138	-7.67084	PF00330.17^Aconitase^Aconitase family (aconitate hydratase)^145-551^E:9.9e-71	3-isopropylmalate dehydratase large subunit	PASA_cluster_33387	-7.65202	.	Protein transport protein Sec61 subunit gamma-2
PASA_cluster_47293	-8.28683	PF00407.16 Bet_v_1 Pathogenesis-related protein Bet v I family 2-151 E:1.2e-52	MLP-like protein 31	PASA_cluster_111457	-7.80935	PF00931.19 NB-ARC NB-ARC domain 162-225 E:1.2e-06	Probable disease resistance protein At5g43740	PASA_cluster_53073	-7.66091	PF03634.10^TCP^TCP family transcription factor^58-163^E:3.8e-40	Transcription factor TCP15	PASA_cluster_53073	-7.56447	PF03634.10^TCP^TCP family transcription factor^58-163^E:3.8e-40	Transcription factor TCP15
PASA_cluster_52451	-8.19188	PF10433.6 MMS1_N Mono-functional DNA-alkylating methyl methanesulfonate N-term 75-464 E:9.8e-101	DNA damage-binding protein 1	PASA_cluster_24918	-7.75227	PF00297.19 Ribosomal_L3 Ribosomal protein L3 168-255 E:1.2e-15	50S ribosomal protein L3, chloroplastic	PASA_cluster_3662	-7.64375	PF12819.4^Malectin_like^Carbohydrate-binding protein of the ER^27-345^E:2.1e-59	Probable LRR receptor-like serine/threonine-protein kinase At5g59680	PASA_cluster_18396	-7.54494	.	Dynamin-2B
PASA_cluster_15380	-8.1576	.		PASA_cluster_85011	-7.6872	PF08100.8 Dimerisation Dimerisation domain 28-77 E:7.8e-15`PF08100.8 Dimerisation Dimerisation domain 209-257 E:9.9e-14`PF00891.15 Methyltransf_2 O-methyltransferase 299-512 E:1.1e-47	(R,S)-reticuline 7-O-methyltransferase {ECO:0000303|PubMed:14675446}	PASA_cluster_36898	-7.63087	PF07732.12^Cu-oxidase_3^Multicopper oxidase^52-163^E:1.9e-42`PF00394.19^Cu-oxidase^Multicopper oxidase^177-325^E:2.6e-41`PF07731.11^Cu-oxidase_2^Multicopper oxidase^427-533^E:4e-27	Laccase-4	PASA_cluster_116193	-7.51893	PF01370.18^Epimerase^NAD dependent epimerase/dehydratase family^2-136^E:3.1e-15`PF05368.10^NmrA^NmrA-like family^2-98^E:5.5e-08`PF08659.7^KR^KR domain^2-127^E:3.7e-06`PF02719.12^Polysacc_synt_2^Polysaccharide biosynthesis protein^2-122^E:0.00021`PF16363.2^GDP_Man_Dehyd^GDP-mannose 4,6 dehydratase^4-142^E:6.3e-15`PF01073.16^3Beta_HSD^3-beta hydroxysteroid dehydrogenase/isomerase family^4-127^E:5.6…	Tetraketide alpha-pyrone reductase 1
PASA_cluster_23332	-8.05398	PF00025.18 Arf ADP-ribosylation factor family 58-216 E:1.4e-14`PF00071.19 Ras Ras family 59-219 E:1.4e-60`PF08477.10 Roc Ras of Complex, Roc, domain of DAPkinase 59-174 E:7.1e-33`PF01926.20 MMR_HSR1 50S ribosome-binding GTPase 59-148 E:4.5e-05	Ras-related protein RABA5d	PASA_cluster_53073	-7.6818	PF03634.10 TCP TCP family transcription factor 58-163 E:3.8e-40	Transcription factor TCP15	PASA_cluster_8771	-7.62834	PF00406.19^ADK^Adenylate kinase^116-271^E:9.5e-29`PF13207.3^AAA_17^AAA domain^118-231^E:1.5e-12	Probable adenylate kinase 7, mitochondrial	PASA_cluster_23332	-7.50384	PF00025.18^Arf^ADP-ribosylation factor family^58-216^E:1.4e-14`PF00071.19^Ras^Ras family^59-219^E:1.4e-60`PF08477.10^Roc^Ras of Complex, Roc, domain of DAPkinase^59-174^E:7.1e-33`PF01926.20^MMR_HSR1^50S ribosome-binding GTPase^59-148^E:4.5e-05	Ras-related protein RABA5d
PASA_cluster_7469	-8.02195	.		PASA_cluster_89270	-7.63237	PF14226.3 DIOX_N non-haem dioxygenase in morphine synthesis N-terminal 62-166 E:4.4e-24`PF03171.17 2OG-FeII_Oxy 2OG-Fe(II) oxygenase superfamily 226-324 E:4.9e-28	Gibberellin 20 oxidase 1	PASA_cluster_5396	-7.56335	PF00125.21^Histone^Core histone H2A/H2B/H3/H4^4-123^E:9.6e-22	Histone H2B.1	PASA_cluster_1759	-7.45147	PF07714.14^Pkinase_Tyr^Protein tyrosine kinase^70-182^E:4.6e-21`PF00069.22^Pkinase^Protein kinase domain^71-182^E:3e-19`PF00069.22^Pkinase^Protein kinase domain^183-309^E:3.3e-13`PF07714.14^Pkinase_Tyr^Protein tyrosine kinase^183-311^E:5.3e-11	Glycerophosphodiester phosphodiesterase protein kinase domain-containing GDPDL2 {ECO:0000305}
PASA_cluster_90760	-7.91328	.	Shaggy-related protein kinase kappa	PASA_cluster_90760	-7.61676	.	Shaggy-related protein kinase kappa	PASA_cluster_110155	-7.55802	PF00931.19^NB-ARC^NB-ARC domain^167-457^E:4.2e-82	Putative disease resistance protein At1g50180	PASA_cluster_97677	-7.38883	PF01754.13^zf-A20^A20-like zinc finger^11-34^E:7.5e-14	Zinc finger A20 and AN1 domain-containing stress-associated protein 3
PASA_cluster_26496	-7.79159	.		PASA_cluster_111876	-7.57328	PF12796.4 Ank_2 Ankyrin repeats (3 copies) 35-121 E:5e-07`PF13637.3 Ank_4 Ankyrin repeats (many copies) 69-121 E:3.9e-06`PF12796.4 Ank_2 Ankyrin repeats (3 copies) 116-189 E:3.7e-11`PF13857.3 Ank_5 Ankyrin repeats (many copies) 128-176 E:2.9e-07`PF00023.27 Ank Ankyrin repeat 135-159 E:0.0056	Alpha-latroinsectotoxin-Lt1a	PASA_cluster_727	-7.55376	.	Putative disease resistance protein RGA4	PASA_cluster_4262	-7.38361	.	Probable disease resistance protein At5g43740
PASA_cluster_65485	-7.69988	.	Protein PHLOEM PROTEIN 2-LIKE A10	PASA_cluster_70148	-7.56589	PF01190.14 Pollen_Ole_e_I Pollen proteins Ole e I like 32-120 E:8e-22	Major pollen allergen Lol p 11	PASA_cluster_108223	-7.46522	PF00160.18^Pro_isomerase^Cyclophilin type peptidyl-prolyl cis-trans isomerase/CLD^39-197^E:6e-47	Peptidyl-prolyl cis-trans isomerase CYP19-4	PASA_cluster_97676	-7.32321	PF01754.13^zf-A20^A20-like zinc finger^11-34^E:7.5e-14	Zinc finger A20 and AN1 domain-containing stress-associated protein 3
PASA_cluster_2462	-7.69205	PF00191.17 Annexin Annexin 41-106 E:6.1e-24`PF00191.17 Annexin Annexin 116-181 E:2.1e-24	Annexin D5	PASA_cluster_114041	-7.46328	PF13641.3 Glyco_tranf_2_3 Glycosyltransferase like family 2 88-322 E:1e-23`PF00535.23 Glycos_transf_2 Glycosyl transferase family 2 92-251 E:2.9e-15`PF13506.3 Glyco_transf_21 Glycosyl transferase family 21 161-320 E:2.7e-08`PF13632.3 Glyco_trans_2_3 Glycosyl transferase family group 2 180-322 E:5.8e-19	Glucomannan 4-beta-mannosyltransferase 9	PASA_cluster_19225	-7.45767	.		PASA_cluster_31	-7.24756	PF03140.12^DUF247^Plant protein of unknown function^1-310^E:4e-64	UPF0481 protein At3g47200
PASA_cluster_1759	-7.66494	PF07714.14 Pkinase_Tyr Protein tyrosine kinase 70-182 E:4.6e-21`PF00069.22 Pkinase Protein kinase domain 71-182 E:3e-19`PF00069.22 Pkinase Protein kinase domain 183-309 E:3.3e-13`PF07714.14 Pkinase_Tyr Protein tyrosine kinase 183-311 E:5.3e-11	Glycerophosphodiester phosphodiesterase protein kinase domain-containing GDPDL2 {ECO:0000305}	PASA_cluster_20675	-7.38235	PF01501.17 Glyco_transf_8 Glycosyl transferase family 8 135-466 E:3.7e-85	Probable galacturonosyltransferase 12	PASA_cluster_130347	-7.43355	PF03094.12^Mlo^Mlo family^15-488^E:3.1e-201	MLO-like protein 3	PASA_cluster_24918	-7.24434	PF00297.19^Ribosomal_L3^Ribosomal protein L3^168-255^E:1.2e-15	50S ribosomal protein L3, chloroplastic
[truncated: 837 more rows]

## Sheet: Common_Upregulated_Genes
Common Downregulated Genes	Description	Log FC
		RRIM600.0h	RRIM600.90m	RRIM600.12h	RRIM600.24h
PASA_cluster_21182	Copper transport protein ATX1	11.5658	11.4803	11.2444	10.7245
PASA_cluster_147050	Cysteine proteinase RD21A	11.4054	9.7614	7.8704	9.69931
PASA_cluster_11054	CASP-like protein 2A1	11.3764	10.8778	10.4604	9.63884
[truncated: 205 more rows]

## Sheet: Common_Downregulated_Genes
Common Downregulated Genes	Description	Log FC
[truncated: 256 more rows]
