# Supplementary material for: Deep expression analysis reveals distinct cold-response strategies in rubber tree (Hevea brasiliensis)
Source: BMC Genomics. 2019 Jun 4;20:455. doi: 10.1186/s12864-019-5852-5 (PMC6549365; doi:10.1186/s12864-019-5852-5)
Supplement: Supplementary file 4 — Table S3. Gene annotation of the DEGs identified for each time point in RRIM600 and GT1. (XLSX 470 kb) [file 12864_2019_5852_MOESM4_ESM.xlsx]

## Sheet: GT1 0hvs90m
Upregulated genes at 90m					Downregulated genes at 90m
Gene Cluster	LogFC	PFAM Domain	Best Blast Hit		Gene Cluster	LogFC	PFAM Domain	Best Blast Hit
PASA_cluster_11656	3.29833	PF00642.21^zf-CCCH^Zinc finger C-x8-C-x5-C-x3-H type (and similar)^99-119^E:1.4e-05	Zinc finger CCCH domain-containing protein 29;
PASA_cluster_11657	3.28011	PF00642.21^zf-CCCH^Zinc finger C-x8-C-x5-C-x3-H type (and similar)^99-119^E:1.4e-05	Zinc finger CCCH domain-containing protein 29;		PASA_cluster_53074	-6.17391	PF03634.10^TCP^TCP family transcription factor^58-163^E:3.8e-40	Transcription factor TCP15;
PASA_cluster_70656	6.49399	PF04674.9^Phi_1^Phosphate-induced protein 1 conserved region^48-323^E:2.2e-124	Protein EXORDIUM;
PASA_cluster_145694	6.35546	PF00722.18^Glyco_hydro_16^Glycosyl hydrolases family 16^24-75^E:3e-14	Probable xyloglucan endotransglucosylase/hydrolase protein 23;
PASA_cluster_145694	6.35546	PF00722.18^Glyco_hydro_16^Glycosyl hydrolases family 16^28-94^E:1.6e-13	Probable xyloglucan endotransglucosylase/hydrolase protein 23;
PASA_cluster_94866	4.94732	PF00847.17^AP2^AP2 domain^27-76^E:3.8e-14	Ethylene-responsive transcription factor 9;
PASA_cluster_81457	4.9266	PF13833.3^EF-hand_8^EF-hand domain pair^146-169^E:0.0038`PF00036.29^EF-hand_1^EF hand^152-179^E:4.2e-07`PF13499.3^EF-hand_7^EF-hand domain pair^152-214^E:2.7e-11`PF13405.3^EF-hand_6^EF-hand domain^152-181^E:1.5e-07`PF13202.3^EF-hand_5^EF hand^153-176^E:4.4e-07`PF13833.3^EF-hand_8^EF-hand domain pair^165-215^E:1.5e-08`PF13833.3^EF-hand_8^EF-hand domain pair^239-287^E:2.3e-10`PF00036.29^EF-hand_1^E…	Calcium-binding protein CML37;
PASA_cluster_22923	4.49959	PF14009.3^DUF4228^Domain of unknown function (DUF4228)^57-228^E:6.6e-36
PASA_cluster_37795	4.09775	PF13912.3^zf-C2H2_6^C2H2-type zinc finger^96-120^E:9.4e-14`PF13894.3^zf-C2H2_4^C2H2-type zinc finger^96-118^E:0.00012`PF12874.4^zf-met^Zinc-finger of C2H2 type^96-119^E:0.0033`PF13912.3^zf-C2H2_6^C2H2-type zinc finger^148-173^E:2.1e-13	Zinc finger protein ZAT10;
PASA_cluster_68149	3.95299	PF13912.3^zf-C2H2_6^C2H2-type zinc finger^94-119^E:4e-12`PF13894.3^zf-C2H2_4^C2H2-type zinc finger^95-117^E:0.0018`PF12874.4^zf-met^Zinc-finger of C2H2 type^95-118^E:0.064`PF13912.3^zf-C2H2_6^C2H2-type zinc finger^148-172^E:2.9e-13	Zinc finger protein ZAT10;
PASA_cluster_143239	3.84768	PF13833.3^EF-hand_8^EF-hand domain pair^44-96^E:3.6e-20	Calcium-binding protein PBP1;
PASA_cluster_70654	3.76929	PF04674.9^Phi_1^Phosphate-induced protein 1 conserved region^48-314^E:4.8e-118`PF13456.3^RVT_3^Reverse transcriptase-like^356-463^E:3.9e-09`PF04674.9^Phi_1^Phosphate-induced protein 1 conserved region^510-601^E:1.9e-33`PF04674.9^Phi_1^Phosphate-induced protein 1 conserved region^630-905^E:1.3e-122`PF04674.9^Phi_1^Phosphate-induced protein 1 conserved region^1019-1295^E:1.5e-122`PF04674.9^Phi_1^Ph…	Protein EXORDIUM;
PASA_cluster_70654	3.76929	PF04674.9^Phi_1^Phosphate-induced protein 1 conserved region^68-334^E:5.2e-118`PF13456.3^RVT_3^Reverse transcriptase-like^376-483^E:4.1e-09`PF04674.9^Phi_1^Phosphate-induced protein 1 conserved region^530-621^E:2.1e-33`PF04674.9^Phi_1^Phosphate-induced protein 1 conserved region^650-925^E:1.4e-122`PF04674.9^Phi_1^Phosphate-induced protein 1 conserved region^1039-1315^E:1.6e-122`PF04674.9^Phi_1^Ph…	Protein EXORDIUM;
PASA_cluster_70654	3.76929	PF03095.12^PTPA^Phosphotyrosyl phosphate activator (PTPA) protein^99-390^E:3.6e-121	Protein EXORDIUM-like 2;
PASA_cluster_70654	3.76929	PF04674.9^Phi_1^Phosphate-induced protein 1 conserved region^41-304^E:9.6e-120	Protein EXORDIUM-like 2;
PASA_cluster_11658	3.55244	PF12796.4^Ank_2^Ankyrin repeats (3 copies)^72-144^E:2.5e-10`PF00023.27^Ank^Ankyrin repeat^76-105^E:0.0035`PF13637.3^Ank_4^Ankyrin repeats (many copies)^77-135^E:8e-10`PF13606.3^Ank_3^Ankyrin repeat^77-105^E:1.6e-05`PF00023.27^Ank^Ankyrin repeat^113-145^E:0.00017	Zinc finger CCCH domain-containing protein 29;
PASA_cluster_56307	3.53401	PF00153.24^Mito_carr^Mitochondrial carrier protein^4-125^E:3.3e-16`PF00153.24^Mito_carr^Mitochondrial carrier protein^133-227^E:1.8e-18`PF00153.24^Mito_carr^Mitochondrial carrier protein^236-325^E:2.6e-20	Mitochondrial uncoupling protein 5;
PASA_cluster_65327	3.22751	.	RING-H2 finger protein ATL2;
PASA_cluster_47183	3.05838	PF14369.3^zinc_ribbon_9^zinc-ribbon^5-40^E:1.1e-15`PF13639.3^zf-RING_2^Ring finger domain^183-225^E:8.9e-12`PF13923.3^zf-C3HC4_2^Zinc finger, C3HC4 type (RING finger)^184-224^E:4.5e-08`PF17123.2^zf-RING_11^RING-like zinc finger^184-211^E:6.2e-07`PF13445.3^zf-RING_UBOX^RING-type zinc-finger^184-222^E:3.7e-06`PF00097.22^zf-C3HC4^Zinc finger, C3HC4 type (RING finger)^184-224^E:9.2e-06`PF06547.9^DUF1…	E3 ubiquitin-protein ligase RING1;
PASA_cluster_126830	2.90845	.	Zinc finger CCCH domain-containing protein 47;
PASA_cluster_126830	2.90845	.	Zinc finger CCCH domain-containing protein 47;
PASA_cluster_126829	2.8296	PF12796.4^Ank_2^Ankyrin repeats (3 copies)^76-143^E:6.3e-08`PF13637.3^Ank_4^Ankyrin repeats (many copies)^77-135^E:2.7e-07`PF00023.27^Ank^Ankyrin repeat^78-105^E:0.011`PF13606.3^Ank_3^Ankyrin repeat^78-105^E:0.0015`PF12796.4^Ank_2^Ankyrin repeats (3 copies)^81-176^E:3.7e-07`PF00023.27^Ank^Ankyrin repeat^113-145^E:0.0012	Zinc finger CCCH domain-containing protein 29;
PASA_cluster_126829	2.8296	PF12796.4^Ank_2^Ankyrin repeats (3 copies)^76-143^E:6.2e-08`PF13637.3^Ank_4^Ankyrin repeats (many copies)^77-135^E:2.7e-07`PF00023.27^Ank^Ankyrin repeat^78-105^E:0.011`PF13606.3^Ank_3^Ankyrin repeat^78-105^E:0.0015`PF12796.4^Ank_2^Ankyrin repeats (3 copies)^81-176^E:3.7e-07`PF00023.27^Ank^Ankyrin repeat^113-145^E:0.0012	Zinc finger CCCH domain-containing protein 29;
PASA_cluster_126829	2.8296	PF12796.4^Ank_2^Ankyrin repeats (3 copies)^76-143^E:5.8e-08`PF13637.3^Ank_4^Ankyrin repeats (many copies)^77-135^E:2.5e-07`PF00023.27^Ank^Ankyrin repeat^78-105^E:0.01`PF13606.3^Ank_3^Ankyrin repeat^78-105^E:0.0014`PF12796.4^Ank_2^Ankyrin repeats (3 copies)^81-176^E:3.4e-07`PF00023.27^Ank^Ankyrin repeat^113-145^E:0.0011	Zinc finger CCCH domain-containing protein 29;
PASA_cluster_126829	2.8296	PF12796.4^Ank_2^Ankyrin repeats (3 copies)^76-143^E:5.8e-08`PF13637.3^Ank_4^Ankyrin repeats (many copies)^77-135^E:2.5e-07`PF00023.27^Ank^Ankyrin repeat^78-105^E:0.01`PF13606.3^Ank_3^Ankyrin repeat^78-105^E:0.0014`PF12796.4^Ank_2^Ankyrin repeats (3 copies)^81-176^E:3.4e-07`PF00023.27^Ank^Ankyrin repeat^113-145^E:0.0011	Zinc finger CCCH domain-containing protein 29;
PASA_cluster_150375	2.60568	PF14369.3^zinc_ribbon_9^zinc-ribbon^5-40^E:1.7e-15`PF13639.3^zf-RING_2^Ring finger domain^183-225^E:2.4e-11`PF13923.3^zf-C3HC4_2^Zinc finger, C3HC4 type (RING finger)^184-224^E:1.6e-07`PF17123.2^zf-RING_11^RING-like zinc finger^184-211^E:1.3e-06`PF13445.3^zf-RING_UBOX^RING-type zinc-finger^184-222^E:2.3e-05`PF00097.22^zf-C3HC4^Zinc finger, C3HC4 type (RING finger)^184-224^E:5.3e-05`PF06547.9^DUF1…	E3 ubiquitin-protein ligase RING1;
PASA_cluster_49444	2.37832	.

## Sheet: GT1 90mvs12h
Upregulated genes at 12h					Downregulated genes at 12h
Gene Cluster	LogFC	PFAM Domain	Best Blast Hit		Gene Cluster	LogFC	PFAM Domain	Best Blast Hit
PASA_cluster_4	3.26984	.	.		PASA_cluster_31	-3.25917	PF03140.12^DUF247^Plant protein of unknown function^1-310^E:4e-64	UPF0481 protein At3g47200;
PASA_cluster_39	3.65719	PF03106.12^WRKY^WRKY DNA -binding domain^3-60^E:4.7e-25	WRKY transcription factor 18;		PASA_cluster_836	-1.82312	PF05922.13^Inhibitor_I9^Peptidase inhibitor I9^28-98^E:3.9e-15`PF00082.19^Peptidase_S8^Subtilase family^130-574^E:1.5e-45`PF02225.19^PA^PA domain^389-449^E:3.9e-05	Subtilisin-like protease SBT1.8 {ECO:0000303|PubMed:16193095};
PASA_cluster_134411	9.14147	PF14543.3^TAXi_N^Xylanase inhibitor N-terminal^49-206^E:3.5e-17`PF14541.3^TAXi_C^Xylanase inhibitor C-terminal^236-394^E:4.4e-49`PF14543.3^TAXi_N^Xylanase inhibitor N-terminal^462-638^E:2.7e-38`PF14541.3^TAXi_C^Xylanase inhibitor C-terminal^683-850^E:1.2e-44	Basic 7S globulin;		PASA_cluster_126349	-6.6989	PF12767.4^SAGA-Tad1^Transcriptional regulator of RNA polII, SAGA, subunit^4-330^E:5.4e-63
PASA_cluster_15947	8.84395	PF13913.3^zf-C2HC_2^zinc-finger of a C2HC-type^67-77^E:0.33`PF13912.3^zf-C2H2_6^C2H2-type zinc finger^68-92^E:6.2e-12`PF13912.3^zf-C2H2_6^C2H2-type zinc finger^127-151^E:2.1e-08	Zinc finger protein ZAT11;		PASA_cluster_102514	-5.87068	PF00067.19^p450^Cytochrome P450^46-515^E:5.6e-106	3,9-dihydroxypterocarpan 6A-monooxygenase;
PASA_cluster_62983	8.27262	.	Uncharacterized protein At1g76070;		PASA_cluster_13953	-5.19525	PF05097.9^DUF688^Protein of unknown function (DUF688)^16-108^E:8.6e-06	Uncharacterized protein At4g00950;
PASA_cluster_78287	8.22664	.			PASA_cluster_13629	-5.10655	PF00139.16^Lectin_legB^Legume lectin domain^29-87^E:1.1e-08`PF00139.16^Lectin_legB^Legume lectin domain^90-217^E:2e-33	L-type lectin-domain containing receptor kinase S.4;
PASA_cluster_109315	8.21384	PF05678.11^VQ^VQ motif^29-54^E:1.8e-08	VQ motif-containing protein 10 {ECO:0000303|PubMed:22535423};		PASA_cluster_13952	-5.0039	PF05097.9^DUF688^Protein of unknown function (DUF688)^16-108^E:1.1e-05	Uncharacterized protein At4g00950;
PASA_cluster_48510	8.17987	PF13499.3^EF-hand_7^EF-hand domain pair^8-70^E:9.6e-09`PF00036.29^EF-hand_1^EF hand^9-34^E:2.5e-06`PF13405.3^EF-hand_6^EF-hand domain^10-35^E:4.4e-06`PF13202.3^EF-hand_5^EF hand^13-34^E:5.3e-06`PF13833.3^EF-hand_8^EF-hand domain pair^24-70^E:1.2e-05`PF13499.3^EF-hand_7^EF-hand domain pair^81-142^E:3.7e-10`PF13833.3^EF-hand_8^EF-hand domain pair^93-142^E:8.5e-14`PF00036.29^EF-hand_1^EF hand^118-14…	Probable calcium-binding protein CML31;		PASA_cluster_33482	-4.94022	PF03140.12^DUF247^Plant protein of unknown function^37-418^E:4.6e-106	UPF0481 protein At3g47200;
PASA_cluster_134410	8.17116	PF14543.3^TAXi_N^Xylanase inhibitor N-terminal^46-222^E:7.8e-39`PF14541.3^TAXi_C^Xylanase inhibitor C-terminal^267-434^E:3.5e-45	Basic 7S globulin;		PASA_cluster_101331	-4.81761	PF14009.3^DUF4228^Domain of unknown function (DUF4228)^27-197^E:1e-35
PASA_cluster_72201	8.12929	PF00153.24^Mito_carr^Mitochondrial carrier protein^80-163^E:1.9e-19`PF00153.24^Mito_carr^Mitochondrial carrier protein^178-262^E:5.3e-17	Mitochondrial phosphate carrier protein 3, mitochondrial;		PASA_cluster_1022	-4.81199	PF03140.12^DUF247^Plant protein of unknown function^40-439^E:6.3e-106	UPF0481 protein At3g47200;
PASA_cluster_72201	8.12929	.	Mitochondrial phosphate carrier protein 3, mitochondrial;		PASA_cluster_33993	-4.62488	.	UDP-glycosyltransferase 76F1;
PASA_cluster_55919	8.11791	PF06200.11^tify^tify domain^122-154^E:1.5e-18`PF09425.7^CCT_2^Divergent CCT motif^205-226^E:2.4e-11	Protein TIFY 10A;		PASA_cluster_125338	-4.54784	.
PASA_cluster_89777	8.10949	PF01253.19^SUI1^Translation initiation factor SUI1^82-153^E:1.3e-23	Protein translation factor SUI1 homolog 2;		PASA_cluster_49022	-4.51875	.
PASA_cluster_89777	8.10949	PF01253.19^SUI1^Translation initiation factor SUI1^78-149^E:1.2e-23	Protein translation factor SUI1 homolog 2;		PASA_cluster_107037	-4.49209	PF07714.14^Pkinase_Tyr^Protein tyrosine kinase^3-92^E:2.2e-05	Probable LRR receptor-like serine/threonine-protein kinase At4g08850;
PASA_cluster_21851	8.1092	PF00320.24^GATA^GATA zinc finger^180-213^E:1.1e-16	Putative GATA transcription factor 22;		PASA_cluster_140799	-4.375	PF00201.15^UDPGT^UDP-glucoronosyl and UDP-glucosyl transferase^258-394^E:5e-18	UDP-glycosyltransferase 91A1;
PASA_cluster_97049	8.04483	.			PASA_cluster_33084	-4.36246	.
PASA_cluster_50382	7.81285	PF04564.12^U-box^U-box domain^45-114^E:4e-17	U-box domain-containing protein 29;		PASA_cluster_9790	-4.35492	.
PASA_cluster_146573	7.66966	PF01501.17^Glyco_transf_8^Glycosyl transferase family 8^27-269^E:8.5e-39	Galactinol synthase 2;		PASA_cluster_108754	-4.2824	.
PASA_cluster_35872	7.65672	PF01237.15^Oxysterol_BP^Oxysterol-binding protein^1-159^E:4e-30	Oxysterol-binding protein-related protein 3C;		PASA_cluster_108754	-4.2824	PF14712.3^Snapin_Pallidin^Snapin/Pallidin^57-119^E:2.1e-11
PASA_cluster_35872	7.65672	PF01237.15^Oxysterol_BP^Oxysterol-binding protein^1-136^E:1.4e-25	Oxysterol-binding protein-related protein 3C;		PASA_cluster_49246	-4.26682	.
PASA_cluster_118263	7.62391	PF00249.28^Myb_DNA-binding^Myb-like DNA-binding domain^1-29^E:1.2e-07	Myb-related protein Myb4;		PASA_cluster_78209	-4.25434	PF14226.3^DIOX_N^non-haem dioxygenase in morphine synthesis N-terminal^62-166^E:4.4e-24`PF03171.17^2OG-FeII_Oxy^2OG-Fe(II) oxygenase superfamily^226-324^E:7.1e-28	Gibberellin 20 oxidase 2;
PASA_cluster_118263	7.62391	PF00249.28^Myb_DNA-binding^Myb-like DNA-binding domain^14-61^E:8.5e-16`PF13921.3^Myb_DNA-bind_6^Myb-like DNA-binding domain^17-76^E:3.3e-14`PF00249.28^Myb_DNA-binding^Myb-like DNA-binding domain^67-112^E:1.9e-16`PF13921.3^Myb_DNA-bind_6^Myb-like DNA-binding domain^70-129^E:3e-10	Myb-related protein Myb4;		PASA_cluster_121952	-4.25249	.
PASA_cluster_80532	7.44029	PF00168.27^C2^C2 domain^7-96^E:1.4e-10	BON1-associated protein 2;		PASA_cluster_60475	-4.24296	.	Probable membrane-associated kinase regulator 1;
PASA_cluster_155871	7.43374	PF06200.11^tify^tify domain^131-164^E:8.7e-19`PF09425.7^CCT_2^Divergent CCT motif^211-236^E:6.1e-14	Protein TIFY 10A;		PASA_cluster_63477	-4.24098	PF14226.3^DIOX_N^non-haem dioxygenase in morphine synthesis N-terminal^58-159^E:4.4e-23`PF03171.17^2OG-FeII_Oxy^2OG-Fe(II) oxygenase superfamily^215-309^E:2e-24	Protein DMR6-LIKE OXYGENASE 2 {ECO:0000303|PubMed:25376907};
PASA_cluster_118264	7.4309	.	Myb-related protein Myb4;		PASA_cluster_82701	-4.22196	PF07651.13^ANTH^ANTH domain^32-283^E:1.2e-57	Putative clathrin assembly protein At1g25240;
PASA_cluster_149419	7.42798	PF03055.12^RPE65^Retinal pigment epithelial membrane protein^123-586^E:2.9e-99	9-cis-epoxycarotenoid dioxygenase NCED3, chloroplastic;		PASA_cluster_118672	-4.15732	PF13041.3^PPR_2^PPR repeat family^159-206^E:2.4e-09`PF13812.3^PPR_3^Pentatricopeptide repeat domain^182-236^E:2.1e-06`PF12854.4^PPR_1^PPR repeat^191-220^E:4.7e-10`PF13041.3^PPR_2^PPR repeat family^193-220^E:2.2e-07`PF01535.17^PPR^PPR repeat^195-220^E:1.8e-08`PF12854.4^PPR_1^PPR repeat^222-249^E:5.4e-13`PF13041.3^PPR_2^PPR repeat family^224-249^E:7.4e-09`PF01535.17^PPR^PPR repeat^227-255^E:3.5e-09…	Pentatricopeptide repeat-containing protein At1g09900;
PASA_cluster_144929	7.35615	.			PASA_cluster_26496	-4.14878	.
PASA_cluster_80084	7.34584	.			PASA_cluster_108375	-4.13911	.	Pentatricopeptide repeat-containing protein At3g14580, mitochondrial;
PASA_cluster_102854	7.31547	PF00447.14^HSF_DNA-bind^HSF-type DNA-binding^15-104^E:7.5e-31	Heat stress transcription factor A-4b;		PASA_cluster_66425	-4.11422	.
PASA_cluster_102802	7.31547	PF00447.14^HSF_DNA-bind^HSF-type DNA-binding^15-104^E:7.5e-31	Heat stress transcription factor A-4b;		PASA_cluster_108446	-4.06095	PF07714.14^Pkinase_Tyr^Protein tyrosine kinase^1-222^E:4.1e-18`PF00069.22^Pkinase^Protein kinase domain^47-220^E:2.8e-21	Probable LRR receptor-like serine/threonine-protein kinase At2g24230;
PASA_cluster_57526	7.2102	.	Probable trehalose-phosphate phosphatase D;		PASA_cluster_108446	-4.06095	PF13855.3^LRR_8^Leucine rich repeat^79-124^E:7.9e-10`PF13516.3^LRR_6^Leucine Rich repeat^88-102^E:0.26`PF12799.4^LRR_4^Leucine Rich repeats (2 copies)^89-128^E:2e-06`PF00560.30^LRR_1^Leucine Rich Repeat^90-106^E:1.8`PF13516.3^LRR_6^Leucine Rich repeat^113-126^E:0.06`PF13516.3^LRR_6^Leucine Rich repeat^138-151^E:0.45`PF00560.30^LRR_1^Leucine Rich Repeat^138-159^E:0.1`PF13855.3^LRR_8^Leucine rich r…	Probable LRR receptor-like serine/threonine-protein kinase At2g24230;
PASA_cluster_57526	7.2102	PF02358.13^Trehalose_PPase^Trehalose-phosphatase^172-404^E:1.1e-77	Probable trehalose-phosphate phosphatase D;		PASA_cluster_154616	-4.04979	.	UDP-glycosyltransferase 76C2;
PASA_cluster_57526	7.2102	PF02358.13^Trehalose_PPase^Trehalose-phosphatase^146-378^E:9.1e-78	Probable trehalose-phosphate phosphatase D;		PASA_cluster_73305	-4.04169	PF14416.3^PMR5N^PMR5 N terminal Domain^60-113^E:3.8e-22`PF13839.3^PC-Esterase^GDSL/SGNH-like Acyl-Esterase family found in Pmr5 and Cas1p^114-155^E:1.1e-15	Protein trichome birefringence-like 19;
PASA_cluster_10585	7.18533	PF00201.15^UDPGT^UDP-glucoronosyl and UDP-glucosyl transferase^285-443^E:1.4e-21	7-deoxyloganetin glucosyltransferase;		PASA_cluster_73305	-4.04169	PF13839.3^PC-Esterase^GDSL/SGNH-like Acyl-Esterase family found in Pmr5 and Cas1p^2-196^E:1e-59	Protein trichome birefringence-like 19;
PASA_cluster_10585	7.18533	.	7-deoxyloganetin glucosyltransferase;		PASA_cluster_138423	-4.02966	PF00201.15^UDPGT^UDP-glucoronosyl and UDP-glucosyl transferase^77-425^E:4.7e-26	UDP-glycosyltransferase 74F1;
PASA_cluster_10585	7.18533	PF00201.15^UDPGT^UDP-glucoronosyl and UDP-glucosyl transferase^94-253^E:2e-22	7-deoxyloganetin glucosyltransferase;		PASA_cluster_9072	-4.0183	PF03407.13^Nucleotid_trans^Nucleotide-diphospho-sugar transferase^135-333^E:2.8e-68	Uncharacterized protein At4g15970;
PASA_cluster_146574	7.17019	PF01501.17^Glyco_transf_8^Glycosyl transferase family 8^27-269^E:1.9e-39	Galactinol synthase 2;		PASA_cluster_145694	-3.99329	PF00722.18^Glyco_hydro_16^Glycosyl hydrolases family 16^24-75^E:3e-14	Probable xyloglucan endotransglucosylase/hydrolase protein 23;
PASA_cluster_65395	7.15934	PF16213.2^DCB^Dimerisation and cyclophilin-binding domain of Mon2^6-212^E:1.4e-45`PF12783.4^Sec7_N^Guanine nucleotide exchange factor in Golgi transport N-terminal^338-394^E:8.7e-09	Brefeldin A-inhibited guanine nucleotide-exchange protein 3;		PASA_cluster_145694	-3.99329	PF00722.18^Glyco_hydro_16^Glycosyl hydrolases family 16^28-94^E:1.6e-13	Probable xyloglucan endotransglucosylase/hydrolase protein 23;
PASA_cluster_23676	7.12884	.	Ethylene-responsive transcription factor CRF6;		PASA_cluster_123841	-3.98175	PF00069.22^Pkinase^Protein kinase domain^16-269^E:1.3e-69`PF07714.14^Pkinase_Tyr^Protein tyrosine kinase^17-265^E:3.3e-40`PF01163.19^RIO1^RIO1 family^54-160^E:0.00024`PF14531.3^Kinase-like^Kinase-like^111-219^E:2.6e-07`PF03822.11^NAF^NAF domain^311-361^E:9.3e-10	CBL-interacting serine/threonine-protein kinase 21;
PASA_cluster_23676	7.12884	PF00847.17^AP2^AP2 domain^124-173^E:3.4e-13	Ethylene-responsive transcription factor CRF6;		PASA_cluster_123841	-3.98175	PF00069.22^Pkinase^Protein kinase domain^9-93^E:7.5e-12`PF07714.14^Pkinase_Tyr^Protein tyrosine kinase^19-89^E:1.8e-05`PF03822.11^NAF^NAF domain^135-192^E:7e-16	CBL-interacting serine/threonine-protein kinase 21;
PASA_cluster_5019	7.12614	PF00187.16^Chitin_bind_1^Chitin recognition protein^30-61^E:6.5e-09`PF00182.16^Glyco_hydro_19^Chitinase class I^75-222^E:6.9e-44`PF00182.16^Glyco_hydro_19^Chitinase class I^226-273^E:8.1e-10	Endochitinase EP3 {ECO:0000303|PubMed:11525512};		PASA_cluster_123841	-3.98175	PF00069.22^Pkinase^Protein kinase domain^16-269^E:1.4e-69`PF07714.14^Pkinase_Tyr^Protein tyrosine kinase^17-265^E:3.5e-40`PF01163.19^RIO1^RIO1 family^54-160^E:0.00025`PF14531.3^Kinase-like^Kinase-like^111-219^E:2.8e-07`PF03822.11^NAF^NAF domain^311-361^E:9.6e-10	CBL-interacting serine/threonine-protein kinase 21;
PASA_cluster_106205	7.10838	.			PASA_cluster_123841	-3.98175	PF00069.22^Pkinase^Protein kinase domain^40-293^E:1.6e-69`PF07714.14^Pkinase_Tyr^Protein tyrosine kinase^41-289^E:4e-40`PF01163.19^RIO1^RIO1 family^78-184^E:0.00027`PF14531.3^Kinase-like^Kinase-like^135-243^E:3.1e-07`PF03822.11^NAF^NAF domain^335-385^E:1e-09	CBL-interacting serine/threonine-protein kinase 21;
PASA_cluster_4737	7.05394	.	F-box protein At1g61340;		PASA_cluster_123841	-3.98175	PF00069.22^Pkinase^Protein kinase domain^40-319^E:1.7e-69`PF07714.14^Pkinase_Tyr^Protein tyrosine kinase^41-258^E:3.1e-37`PF01163.19^RIO1^RIO1 family^78-184^E:0.0003`PF14531.3^Kinase-like^Kinase-like^135-241^E:8.4e-07`PF03822.11^NAF^NAF domain^361-411^E:1.1e-09	CBL-interacting serine/threonine-protein kinase 21;
PASA_cluster_42197	7.00803	.			PASA_cluster_100977	-3.97854	PF12796.4^Ank_2^Ankyrin repeats (3 copies)^7-92^E:6.3e-08`PF13637.3^Ank_4^Ankyrin repeats (many copies)^39-90^E:2.9e-06`PF12796.4^Ank_2^Ankyrin repeats (3 copies)^86-159^E:2.5e-08`PF13637.3^Ank_4^Ankyrin repeats (many copies)^107-159^E:1.1e-06`PF12796.4^Ank_2^Ankyrin repeats (3 copies)^109-212^E:1.5e-10`PF00023.27^Ank^Ankyrin repeat^186-212^E:0.0051`PF13962.3^PGG^Domain of unknown function^297-41…	Ankyrin repeat-containing protein At2g01680;
PASA_cluster_87928	7.00769	PF00724.17^Oxidored_FMN^NADH:flavin oxidoreductase / NADH oxidase family^32-362^E:1.4e-83	Putative 12-oxophytodienoate reductase 11;		PASA_cluster_104927	-3.9389	.
PASA_cluster_87928	7.00769	PF00724.17^Oxidored_FMN^NADH:flavin oxidoreductase / NADH oxidase family^28-362^E:4.9e-85	Putative 12-oxophytodienoate reductase 11;		PASA_cluster_96225	-3.93454	PF04770.9^ZF-HD_dimer^ZF-HD protein dimerisation region^122-174^E:8.6e-31	Zinc-finger homeodomain protein 5;
PASA_cluster_87928	7.00769	PF00724.17^Oxidored_FMN^NADH:flavin oxidoreductase / NADH oxidase family^32-367^E:3.9e-81	Putative 12-oxophytodienoate reductase 11;		PASA_cluster_86880	-3.93115	PF00201.15^UDPGT^UDP-glucoronosyl and UDP-glucosyl transferase^332-417^E:1.4e-12	UDP-glycosyltransferase 79B6;
PASA_cluster_87928	7.00769	PF00724.17^Oxidored_FMN^NADH:flavin oxidoreductase / NADH oxidase family^32-362^E:1.3e-82	Putative 12-oxophytodienoate reductase 11;		PASA_cluster_53896	-3.91748	.
PASA_cluster_87928	7.00769	PF00724.17^Oxidored_FMN^NADH:flavin oxidoreductase / NADH oxidase family^32-346^E:8.5e-76	Putative 12-oxophytodienoate reductase 11;		PASA_cluster_9368	-3.91536	PF00069.22^Pkinase^Protein kinase domain^2-160^E:5.1e-32`PF07714.14^Pkinase_Tyr^Protein tyrosine kinase^2-157^E:1.4e-18`PF00069.22^Pkinase^Protein kinase domain^230-333^E:4.2e-20`PF07714.14^Pkinase_Tyr^Protein tyrosine kinase^237-317^E:4.6e-06	Serine/threonine-protein kinase D6PKL2;
PASA_cluster_110271	6.9749	PF04526.10^DUF568^Protein of unknown function (DUF568)^90-188^E:2.9e-24`PF03188.13^Cytochrom_B561^Eukaryotic cytochrome b561^206-331^E:1.8e-08	Cytochrome b561 and DOMON domain-containing protein At4g17280;		PASA_cluster_61091	-3.86493	.
PASA_cluster_29695	6.94883	PF04564.12^U-box^U-box domain^6-75^E:1e-20	E3 ubiquitin-protein ligase PUB23;		PASA_cluster_129225	-3.81482	.
PASA_cluster_1326	6.8698	.	Probable WRKY transcription factor 33;		PASA_cluster_35041	-3.81313	PF14368.3^LTP_2^Probable lipid transfer^45-138^E:2.7e-14`PF00234.19^Tryp_alpha_amyl^Protease inhibitor/seed storage/LTP family^62-138^E:2.2e-06	Protein YLS3;
PASA_cluster_1326	6.8698	PF03106.12^WRKY^WRKY DNA -binding domain^160-216^E:9.8e-26`PF03106.12^WRKY^WRKY DNA -binding domain^321-378^E:1.2e-25	Probable WRKY transcription factor 33;		PASA_cluster_63335	-3.80553	PF00134.20^Cyclin_N^Cyclin, N-terminal domain^43-172^E:4.5e-28`PF02984.16^Cyclin_C^Cyclin, C-terminal domain^175-276^E:2e-14	Cyclin-D1-1;
PASA_cluster_1326	6.8698	PF03106.12^WRKY^WRKY DNA -binding domain^226-282^E:1.2e-25`PF03106.12^WRKY^WRKY DNA -binding domain^387-444^E:1.4e-25	Probable WRKY transcription factor 33;		PASA_cluster_68900	-3.7993	PF00732.16^GMC_oxred_N^GMC oxidoreductase^273-540^E:6.5e-60`PF05199.10^GMC_oxred_C^GMC oxidoreductase^641-769^E:2e-23	Long-chain-alcohol oxidase FAO4A;
PASA_cluster_85387	6.84713	PF06101.8^DUF946^Plant protein of unknown function (DUF946)^20-463^E:2.6e-235			PASA_cluster_142059	-3.79916	.
PASA_cluster_85387	6.84713	.			PASA_cluster_111613	-3.78996	.
PASA_cluster_49032	6.83112	PF00847.17^AP2^AP2 domain^144-193^E:1.8e-14	Ethylene-responsive transcription factor ABR1;		PASA_cluster_116020	-3.78257	.
PASA_cluster_49032	6.83112	.	Ethylene-responsive transcription factor ABR1;		PASA_cluster_36487	-3.76284	.
PASA_cluster_49032	6.83112	PF00847.17^AP2^AP2 domain^267-316^E:2.8e-14	Ethylene-responsive transcription factor RAP2-6;		PASA_cluster_16039	-3.75448	PF02798.17^GST_N^Glutathione S-transferase, N-terminal domain^13-83^E:4.2e-17`PF13417.3^GST_N_3^Glutathione S-transferase, N-terminal domain^15-89^E:1.1e-14`PF13409.3^GST_N_2^Glutathione S-transferase, N-terminal domain^21-84^E:4.5e-11`PF00043.22^GST_C^Glutathione S-transferase, C-terminal domain^113-202^E:1.3e-09	Probable glutathione S-transferase;
PASA_cluster_151399	6.80292	PF04564.12^U-box^U-box domain^32-103^E:3.6e-23	U-box domain-containing protein 21;		PASA_cluster_34623	-3.73672	PF00282.16^Pyridoxal_deC^Pyridoxal-dependent decarboxylase conserved domain^58-431^E:3e-108`PF06618.8^DUF1148^Protein of unknown function (DUF1148)^304-360^E:0.0015	Tyrosine/DOPA decarboxylase 2;
PASA_cluster_48252	6.74884	PF02893.17^GRAM^GRAM domain^195-269^E:2.5e-16	GEM-like protein 5;		PASA_cluster_87698	-3.7342	PF05142.9^DUF702^Domain of unknown function (DUF702)^75-233^E:2.4e-55	Protein LATERAL ROOT PRIMORDIUM 1;
PASA_cluster_14337	6.72986	.			PASA_cluster_161195	-3.71163	PF01535.17^PPR^PPR repeat^13-40^E:0.00047`PF01535.17^PPR^PPR repeat^52-70^E:0.17`PF01535.17^PPR^PPR repeat^80-108^E:0.0024`PF13041.3^PPR_2^PPR repeat family^113-158^E:1e-07`PF01535.17^PPR^PPR repeat^113-138^E:0.0096`PF01535.17^PPR^PPR repeat^148-171^E:0.027`PF12854.4^PPR_1^PPR repeat^179-207^E:5.4e-08`PF13041.3^PPR_2^PPR repeat family^180-227^E:2e-07`PF01535.17^PPR^PPR repeat^182-212^E:6.9e-05`PF…	Pentatricopeptide repeat-containing protein At3g53700, chloroplastic;
PASA_cluster_80083	6.64217	.			PASA_cluster_161195	-3.71163	PF01535.17^PPR^PPR repeat^29-50^E:0.83`PF13812.3^PPR_3^Pentatricopeptide repeat domain^29-71^E:0.01`PF13812.3^PPR_3^Pentatricopeptide repeat domain^83-138^E:4.7e-05`PF13041.3^PPR_2^PPR repeat family^93-140^E:1e-09`PF01535.17^PPR^PPR repeat^132-161^E:0.35`PF01535.17^PPR^PPR repeat^175-195^E:0.015`PF01535.17^PPR^PPR repeat^202-229^E:0.00073`PF01535.17^PPR^PPR repeat^241-259^E:0.26`PF01535.17^PPR^PP…	Pentatricopeptide repeat-containing protein At4g19440, chloroplastic;
PASA_cluster_86022	6.6381	.	Phosphoenolpyruvate/phosphate translocator 1, chloroplastic;		PASA_cluster_49874	-3.71024	PF14383.3^VARLMGL^DUF761-associated sequence motif^306-324^E:7e-05`PF14309.3^DUF4378^Domain of unknown function (DUF4378)^779-935^E:4.9e-07
PASA_cluster_137053	6.61782	PF00847.17^AP2^AP2 domain^122-171^E:1.7e-14	Ethylene-responsive transcription factor ABR1;		PASA_cluster_49874	-3.71024	PF14383.3^VARLMGL^DUF761-associated sequence motif^255-273^E:6.6e-05`PF14309.3^DUF4378^Domain of unknown function (DUF4378)^728-884^E:4.5e-07
PASA_cluster_104193	6.61087	PF00249.28^Myb_DNA-binding^Myb-like DNA-binding domain^112-156^E:4.1e-11	Transcription factor DIVARICATA;		PASA_cluster_78214	-3.68278	PF14226.3^DIOX_N^non-haem dioxygenase in morphine synthesis N-terminal^62-166^E:8.7e-25	Gibberellin 20 oxidase 2;
PASA_cluster_98107	6.58636	PF01453.21^B_lectin^D-mannose binding lectin^125-215^E:5.8e-27`PF07714.14^Pkinase_Tyr^Protein tyrosine kinase^540-809^E:3.5e-46`PF00069.22^Pkinase^Protein kinase domain^541-807^E:1.6e-47	G-type lectin S-receptor-like serine/threonine-protein kinase SD2-5;		PASA_cluster_41471	-3.68005	.	Protein PHYTOCHROME KINASE SUBSTRATE 1;
PASA_cluster_121112	6.55465	.	EID1-like F-box protein 3;		PASA_cluster_90459	-3.64858	PF00005.24^ABC_tran^ABC transporter^64-214^E:2.6e-24	ABC transporter G family member 15;
PASA_cluster_36888	6.53815	PF13837.3^Myb_DNA-bind_4^Myb/SANT-like DNA-binding domain^22-106^E:2.4e-20	Trihelix transcription factor GT-3a;		PASA_cluster_90459	-3.64858	PF00005.24^ABC_tran^ABC transporter^64-214^E:9.6e-24`PF01061.21^ABC2_membrane^ABC-2 type transporter^378-584^E:1e-30	ABC transporter G family member 15;
PASA_cluster_154480	6.47764	PF13639.3^zf-RING_2^Ring finger domain^141-184^E:3.9e-14`PF13923.3^zf-C3HC4_2^Zinc finger, C3HC4 type (RING finger)^141-183^E:9.8e-11`PF17123.2^zf-RING_11^RING-like zinc finger^141-170^E:2.5e-10`PF12678.4^zf-rbx1^RING-H2 zinc finger domain^141-184^E:6.5e-10`PF00097.22^zf-C3HC4^Zinc finger, C3HC4 type (RING finger)^142-183^E:1.4e-07`PF13445.3^zf-RING_UBOX^RING-type zinc-finger^142-181^E:2.1e-07`PF…	E3 ubiquitin-protein ligase ATL41;		PASA_cluster_90459	-3.64858	.	ABC transporter G family member 15;
PASA_cluster_9897	6.43283	PF04144.10^SCAMP^SCAMP family^26-176^E:5.3e-30	Secretory carrier-associated membrane protein 5;		PASA_cluster_21415	-3.63897	PF03083.13^MtN3_slv^Sugar efflux transporter for intercellular exchange^10-95^E:8.3e-21`PF03083.13^MtN3_slv^Sugar efflux transporter for intercellular exchange^131-215^E:5.8e-27	Bidirectional sugar transporter SWEET10 {ECO:0000303|PubMed:21107422};
PASA_cluster_15723	6.41234	PF04564.12^U-box^U-box domain^62-133^E:2.1e-19	U-box domain-containing protein 21;		PASA_cluster_124596	-3.63479	PF14309.3^DUF4378^Domain of unknown function (DUF4378)^25-203^E:5.4e-35	Protein LONGIFOLIA 1;
PASA_cluster_47161	6.41176	PF00249.28^Myb_DNA-binding^Myb-like DNA-binding domain^157-206^E:4.3e-06	Transcription factor LUX;		PASA_cluster_86838	-3.59771	PF00651.28^BTB^BTB/POZ domain^33-117^E:4.2e-08`PF03000.11^NPH3^NPH3 family^201-458^E:1e-84	BTB/POZ domain-containing protein At3g08570;
PASA_cluster_35418	6.41045	PF03106.12^WRKY^WRKY DNA -binding domain^174-232^E:3.1e-24	Probable WRKY transcription factor 40;		PASA_cluster_65202	-3.59129	PF14226.3^DIOX_N^non-haem dioxygenase in morphine synthesis N-terminal^52-162^E:1.7e-30`PF03171.17^2OG-FeII_Oxy^2OG-Fe(II) oxygenase superfamily^210-309^E:1.9e-25	Protein SRG1;
PASA_cluster_43719	6.39998	PF00155.18^Aminotran_1_2^Aminotransferase class I and II^44-423^E:5.4e-109	1-aminocyclopropane-1-carboxylate synthase 1;		PASA_cluster_21226	-3.58613	.
PASA_cluster_43719	6.39998	PF00155.18^Aminotran_1_2^Aminotransferase class I and II^44-152^E:3.8e-25	1-aminocyclopropane-1-carboxylate synthase 1;		PASA_cluster_53443	-3.58241	.
PASA_cluster_43719	6.39998	PF00155.18^Aminotran_1_2^Aminotransferase class I and II^8-168^E:4.1e-46	1-aminocyclopropane-1-carboxylate synthase 1;		PASA_cluster_101532	-3.57416	.
PASA_cluster_72843	6.38993	PF00249.28^Myb_DNA-binding^Myb-like DNA-binding domain^14-61^E:2.7e-14`PF13921.3^Myb_DNA-bind_6^Myb-like DNA-binding domain^17-75^E:1.7e-12`PF00249.28^Myb_DNA-binding^Myb-like DNA-binding domain^67-111^E:5.8e-16`PF13921.3^Myb_DNA-bind_6^Myb-like DNA-binding domain^71-138^E:8.3e-08	Myb-related protein Myb4;		PASA_cluster_160493	-3.57095	.
PASA_cluster_20707	6.38865	PF03514.11^GRAS^GRAS domain family^197-566^E:1.3e-128	Chitin-inducible gibberellin-responsive protein 1;		PASA_cluster_118755	-3.56993	PF00069.22^Pkinase^Protein kinase domain^6-269^E:2.9e-37`PF07714.14^Pkinase_Tyr^Protein tyrosine kinase^12-270^E:6.4e-36	Probably inactive leucine-rich repeat receptor-like protein kinase At5g06940;
PASA_cluster_20707	6.38865	.			PASA_cluster_31244	-3.56764	.
PASA_cluster_3998	6.33681	PF00690.23^Cation_ATPase_N^Cation transporter/ATPase, N-terminus^96-163^E:1.5e-12`PF00122.17^E1-E2_ATPase^E1-E2 ATPase^183-430^E:1.6e-46`PF00702.23^Hydrolase^haloacid dehalogenase-like hydrolase^436-758^E:2.6e-18`PF13246.3^Cation_ATPase^Cation transport ATPase (P-type)^491-573^E:1.2e-10`PF00689.18^Cation_ATPase_C^Cation transporting ATPase, C-terminus^829-998^E:5.4e-48	Putative calcium-transporting ATPase 13, plasma membrane-type;		PASA_cluster_32849	-3.56452	PF00854.18^PTR2^POT family^99-525^E:4.7e-103	Protein NRT1/ PTR FAMILY 3.1;
PASA_cluster_31125	6.30772	.			PASA_cluster_63910	-3.56084	.
PASA_cluster_31125	6.30772	PF02365.12^NAM^No apical meristem (NAM) protein^3-72^E:1.8e-15	NAC domain-containing protein 45 {ECO:0000312|EMBL:AEE73912.1};		PASA_cluster_108308	-3.5205	PF08100.8^Dimerisation^Dimerisation domain^166-214^E:3.1e-20`PF00891.15^Methyltransf_2^O-methyltransferase^256-479^E:4e-65	Trans-resveratrol di-O-methyltransferase;
PASA_cluster_31125	6.30772	PF02365.12^NAM^No apical meristem (NAM) protein^3-72^E:1.6e-15	NAC domain-containing protein 45 {ECO:0000312|EMBL:AEE73912.1};		PASA_cluster_154614	-3.51649	PF00201.15^UDPGT^UDP-glucoronosyl and UDP-glucosyl transferase^98-400^E:5.5e-26	UDP-glycosyltransferase 76C4;
PASA_cluster_31125	6.30772	PF02365.12^NAM^No apical meristem (NAM) protein^7-133^E:2.3e-28	NAC domain-containing protein 86 {ECO:0000312|EMBL:AED92405.1};		PASA_cluster_35830	-3.50815	PF00249.28^Myb_DNA-binding^Myb-like DNA-binding domain^13-60^E:1.9e-15`PF13921.3^Myb_DNA-bind_6^Myb-like DNA-binding domain^16-74^E:1.3e-10`PF00249.28^Myb_DNA-binding^Myb-like DNA-binding domain^66-111^E:3.4e-15`PF13921.3^Myb_DNA-bind_6^Myb-like DNA-binding domain^71-115^E:2.5e-07	Myb-related protein 308;
PASA_cluster_31125	6.30772	PF02365.12^NAM^No apical meristem (NAM) protein^7-133^E:2.6e-28	NAC domain-containing protein 86 {ECO:0000312|EMBL:AED92405.1};		PASA_cluster_78190	-3.50176	.
PASA_cluster_15250	6.2907	PF00481.18^PP2C^Protein phosphatase 2C^119-361^E:5e-56	Probable protein phosphatase 2C 30;		PASA_cluster_139954	-3.49322	PF04654.9^DUF599^Protein of unknown function, DUF599^11-215^E:2.4e-80
PASA_cluster_20093	6.24406	PF00282.16^Pyridoxal_deC^Pyridoxal-dependent decarboxylase conserved domain^33-381^E:7.8e-108`PF00266.16^Aminotran_5^Aminotransferase class-V^123-366^E:8.3e-05	Glutamate decarboxylase 4;		PASA_cluster_32311	-3.48559	.
PASA_cluster_20093	6.24406	PF00282.16^Pyridoxal_deC^Pyridoxal-dependent decarboxylase conserved domain^5-290^E:3.8e-90`PF00266.16^Aminotran_5^Aminotransferase class-V^34-275^E:6.5e-05	Glutamate decarboxylase 4;		PASA_cluster_89270	-3.46604	PF14226.3^DIOX_N^non-haem dioxygenase in morphine synthesis N-terminal^62-166^E:4.4e-24`PF03171.17^2OG-FeII_Oxy^2OG-Fe(II) oxygenase superfamily^226-324^E:4.9e-28	Gibberellin 20 oxidase 1;
PASA_cluster_20093	6.24406	PF00282.16^Pyridoxal_deC^Pyridoxal-dependent decarboxylase conserved domain^33-99^E:1.7e-11	Glutamate decarboxylase 4;		PASA_cluster_48309	-3.45463	.
PASA_cluster_7836	6.23879	.	F-box protein At1g61340;		PASA_cluster_48309	-3.45463	.	MYB-like transcription factor ETC1;
PASA_cluster_130893	6.21215	.	Probable WRKY transcription factor 41;		PASA_cluster_70089	-3.45122	.
PASA_cluster_75978	6.20406	PF14543.3^TAXi_N^Xylanase inhibitor N-terminal^44-219^E:1e-43`PF14541.3^TAXi_C^Xylanase inhibitor C-terminal^259-416^E:5.4e-56	Basic 7S globulin;		PASA_cluster_44102	-3.4383	.	GDP-mannose transporter GONST1;
PASA_cluster_84859	6.17742	PF00141.20^peroxidase^Peroxidase^41-278^E:6.1e-76	Cationic peroxidase 2;		PASA_cluster_44102	-3.4383	PF03151.13^TPT^Triose-phosphate Transporter family^56-338^E:4.4e-11	GDP-mannose transporter GONST1;
PASA_cluster_13662	6.1731	PF00931.19^NB-ARC^NB-ARC domain^133-264^E:1.3e-30`PF13855.3^LRR_8^Leucine rich repeat^360-417^E:3e-12	Disease resistance protein RPS5;		PASA_cluster_5203	-3.43577	.
PASA_cluster_128735	6.12385	.			PASA_cluster_93782	-3.42209	PF13243.3^SQHop_cyclase_C^Squalene-hopene cyclase C-terminal domain^9-154^E:2.1e-32`PF00432.18^Prenyltrans^Prenyltransferase and squalene oxidase repeat^10-32^E:0.0024`PF00432.18^Prenyltrans^Prenyltransferase and squalene oxidase repeat^41-94^E:3.1e-09	Beta-amyrin synthase;
PASA_cluster_38974	6.11712	PF08392.9^FAE1_CUT1_RppA^FAE1/Type III polyketide synthase-like protein^94-383^E:3.5e-142`PF08541.7^ACP_syn_III_C^3-Oxoacyl-[acyl-carrier-protein (ACP)] synthase III C terminal^400-480^E:8e-10`PF02797.12^Chal_sti_synt_C^Chalcone and stilbene synthases, C-terminal domain^402-479^E:4.7e-09	3-ketoacyl-CoA synthase 11 {ECO:0000303|PubMed:18465198};		PASA_cluster_93782	-3.42209	.	Beta-amyrin synthase;
PASA_cluster_38974	6.11712	PF08392.9^FAE1_CUT1_RppA^FAE1/Type III polyketide synthase-like protein^187-476^E:5.3e-142`PF08541.7^ACP_syn_III_C^3-Oxoacyl-[acyl-carrier-protein (ACP)] synthase III C terminal^493-573^E:1e-09`PF02797.12^Chal_sti_synt_C^Chalcone and stilbene synthases, C-terminal domain^495-572^E:6e-09	3-ketoacyl-CoA synthase 11 {ECO:0000303|PubMed:18465198};		PASA_cluster_93782	-3.42209	PF13249.3^SQHop_cyclase_N^Squalene-hopene cyclase N-terminal domain^99-361^E:9.8e-40`PF00432.18^Prenyltrans^Prenyltransferase and squalene oxidase repeat^147-189^E:2e-07`PF13243.3^SQHop_cyclase_C^Squalene-hopene cyclase C-terminal domain^418-609^E:1e-12`PF00432.18^Prenyltrans^Prenyltransferase and squalene oxidase repeat^594-609^E:1.1	Beta-amyrin synthase;
PASA_cluster_49220	6.11486	PF10604.6^Polyketide_cyc2^Polyketide cyclase / dehydrase and lipid transport^13-158^E:2.3e-21	Lachrymatory-factor synthase;		PASA_cluster_93782	-3.42209	PF13249.3^SQHop_cyclase_N^Squalene-hopene cyclase N-terminal domain^107-314^E:1.5e-39`PF00432.18^Prenyltrans^Prenyltransferase and squalene oxidase repeat^155-197^E:2e-07`PF13243.3^SQHop_cyclase_C^Squalene-hopene cyclase C-terminal domain^417-608^E:1e-12`PF00432.18^Prenyltrans^Prenyltransferase and squalene oxidase repeat^593-608^E:1.1	Beta-amyrin synthase;
PASA_cluster_77072	6.10879	PF00122.17^E1-E2_ATPase^E1-E2 ATPase^154-393^E:5.2e-45`PF00702.23^Hydrolase^haloacid dehalogenase-like hydrolase^399-718^E:1.2e-14`PF13246.3^Cation_ATPase^Cation transport ATPase (P-type)^465-541^E:1.4e-18`PF00689.18^Cation_ATPase_C^Cation transporting ATPase, C-terminus^789-934^E:1.6e-33`PF12515.5^CaATP_NAI^Ca2+-ATPase N terminal autoinhibitory domain^1136-1181^E:4.8e-13`PF00690.23^Cation_ATPase…	Calcium-transporting ATPase 2, plasma membrane-type;		PASA_cluster_93782	-3.42209	PF13249.3^SQHop_cyclase_N^Squalene-hopene cyclase N-terminal domain^107-314^E:2.4e-39`PF00432.18^Prenyltrans^Prenyltransferase and squalene oxidase repeat^155-197^E:2.6e-07`PF13243.3^SQHop_cyclase_C^Squalene-hopene cyclase C-terminal domain^417-752^E:1.2e-51`PF00432.18^Prenyltrans^Prenyltransferase and squalene oxidase repeat^593-630^E:4.1e-11`PF00432.18^Prenyltrans^Prenyltransferase and squalene…	Beta-amyrin synthase;
PASA_cluster_77072	6.10879	PF00690.23^Cation_ATPase_N^Cation transporter/ATPase, N-terminus^59-127^E:2e-12`PF00122.17^E1-E2_ATPase^E1-E2 ATPase^147-386^E:1.8e-45`PF00702.23^Hydrolase^haloacid dehalogenase-like hydrolase^392-711^E:3.7e-15`PF13246.3^Cation_ATPase^Cation transport ATPase (P-type)^458-534^E:5.9e-19`PF00689.18^Cation_ATPase_C^Cation transporting ATPase, C-terminus^782-956^E:3.5e-40	Calcium-transporting ATPase 2, plasma membrane-type;		PASA_cluster_64110	-3.42023	.	Calcineurin B-like protein 10;
PASA_cluster_21306	6.0956	PF13913.3^zf-C2HC_2^zinc-finger of a C2HC-type^37-47^E:0.37`PF13912.3^zf-C2H2_6^C2H2-type zinc finger^38-62^E:2.5e-10`PF13912.3^zf-C2H2_6^C2H2-type zinc finger^83-107^E:1.5e-10	Zinc finger protein ZAT12;		PASA_cluster_73711	-3.39874	PF07690.13^MFS_1^Major Facilitator Superfamily^98-286^E:3.2e-26`PF00083.21^Sugar_tr^Sugar (and other) transporter^125-307^E:8.5e-41	Sugar transporter ERD6-like 3;
PASA_cluster_130892	6.05907	PF03106.12^WRKY^WRKY DNA -binding domain^130-152^E:1.1e-07	Probable WRKY transcription factor 41;		PASA_cluster_62675	-3.39199	.	MYB-like transcription factor ETC1;
PASA_cluster_150710	6.04218	PF00153.24^Mito_carr^Mitochondrial carrier protein^5-124^E:3.5e-16`PF00153.24^Mito_carr^Mitochondrial carrier protein^131-225^E:2.2e-19`PF00153.24^Mito_carr^Mitochondrial carrier protein^233-323^E:1e-19	Mitochondrial uncoupling protein 4;		PASA_cluster_26845	-3.35871	.	Protein PHYTOCHROME KINASE SUBSTRATE 3;
PASA_cluster_115166	6.01781	.			PASA_cluster_42641	-3.35713	.
PASA_cluster_66120	5.97097	PF00069.22^Pkinase^Protein kinase domain^41-304^E:4.8e-47`PF07714.14^Pkinase_Tyr^Protein tyrosine kinase^42-311^E:6.9e-45	Cysteine-rich receptor-like protein kinase 3;		PASA_cluster_95143	-3.32757	PF08263.9^LRRNT_2^Leucine rich repeat N-terminal domain^22-59^E:1.2e-08`PF13855.3^LRR_8^Leucine rich repeat^185-243^E:1.3e-08`PF00560.30^LRR_1^Leucine Rich Repeat^185-206^E:1.9`PF13855.3^LRR_8^Leucine rich repeat^329-387^E:1.2e-08`PF13855.3^LRR_8^Leucine rich repeat^425-483^E:2.4e-08`PF13855.3^LRR_8^Leucine rich repeat^521-579^E:8.7e-09`PF00560.30^LRR_1^Leucine Rich Repeat^521-542^E:1.9`PF13855.3…	Probable leucine-rich repeat receptor-like protein kinase At1g35710;
PASA_cluster_66120	5.97097	PF01657.14^Stress-antifung^Salt stress response/antifungal^62-152^E:9.6e-10`PF01657.14^Stress-antifung^Salt stress response/antifungal^175-260^E:7.6e-14`PF00069.22^Pkinase^Protein kinase domain^344-607^E:2.3e-46`PF07714.14^Pkinase_Tyr^Protein tyrosine kinase^345-614^E:3.4e-44	Cysteine-rich receptor-like protein kinase 3;		PASA_cluster_95143	-3.32757	PF08263.9^LRRNT_2^Leucine rich repeat N-terminal domain^22-59^E:1.9e-09`PF08263.9^LRRNT_2^Leucine rich repeat N-terminal domain^160-169^E:9600`PF13855.3^LRR_8^Leucine rich repeat^185-243^E:1.1e-09`PF00560.30^LRR_1^Leucine Rich Repeat^185-206^E:0.3`PF08263.9^LRRNT_2^Leucine rich repeat N-terminal domain^187-194^E:6500`PF08263.9^LRRNT_2^Leucine rich repeat N-terminal domain^256-265^E:9600`PF13855.3…	Probable leucine-rich repeat receptor-like protein kinase At1g35710;
PASA_cluster_66120	5.97097	PF00069.22^Pkinase^Protein kinase domain^4-165^E:2.1e-28`PF07714.14^Pkinase_Tyr^Protein tyrosine kinase^4-171^E:3.9e-25	Cysteine-rich receptor-like protein kinase 3;		PASA_cluster_95143	-3.32757	PF08263.9^LRRNT_2^Leucine rich repeat N-terminal domain^57-94^E:8.5e-10`PF07714.14^Pkinase_Tyr^Protein tyrosine kinase^111-206^E:1.1e-06`PF08263.9^LRRNT_2^Leucine rich repeat N-terminal domain^145-153^E:2000	Probable LRR receptor-like serine/threonine-protein kinase At4g08850;
PASA_cluster_66120	5.97097	PF01657.14^Stress-antifung^Salt stress response/antifungal^62-152^E:2.5e-10`PF01657.14^Stress-antifung^Salt stress response/antifungal^175-260^E:2e-14	Cysteine-rich receptor-like protein kinase 3;		PASA_cluster_95143	-3.32757	.	Probable LRR receptor-like serine/threonine-protein kinase At4g08850;
PASA_cluster_66120	5.97097	.			PASA_cluster_116545	-3.30642	.	Phospholipase A(1) LCAT3;
PASA_cluster_66120	5.97097	PF00069.22^Pkinase^Protein kinase domain^30-115^E:2.9e-14`PF07714.14^Pkinase_Tyr^Protein tyrosine kinase^31-115^E:1e-13	Cysteine-rich receptor-like protein kinase 3;		PASA_cluster_72920	-3.29774	.
PASA_cluster_66120	5.97097	PF01657.14^Stress-antifung^Salt stress response/antifungal^62-152^E:2.8e-10`PF01657.14^Stress-antifung^Salt stress response/antifungal^175-260^E:2.3e-14	Cysteine-rich receptor-like protein kinase 3;		PASA_cluster_109677	-3.29675	.
PASA_cluster_28551	5.95796	PF13041.3^PPR_2^PPR repeat family^179-226^E:3.5e-07`PF17177.1^PPR_long^Pentacotripeptide-repeat region of PROPR^200-330^E:1.8e-06`PF13812.3^PPR_3^Pentatricopeptide repeat domain^204-257^E:5.1e-05`PF13041.3^PPR_2^PPR repeat family^213-258^E:4.2e-09`PF01535.17^PPR^PPR repeat^215-245^E:0.00058`PF12854.4^PPR_1^PPR repeat^244-276^E:1.7e-09`PF13812.3^PPR_3^Pentatricopeptide repeat domain^244-297^E:1.8e…	Pentatricopeptide repeat-containing protein At1g11710, mitochondrial;		PASA_cluster_60643	-3.28148	PF05703.8^Auxin_canalis^Auxin canalisation^19-306^E:1e-114	VAN3-binding protein {ECO:0000303|PubMed:19363154};
PASA_cluster_66118	5.95149	.			PASA_cluster_60643	-3.28148	PF05703.8^Auxin_canalis^Auxin canalisation^19-306^E:1.7e-114`PF08458.7^PH_2^Plant pleckstrin homology-like region^344-448^E:4.2e-39	VAN3-binding protein {ECO:0000303|PubMed:19363154};
PASA_cluster_104245	5.91628	.			PASA_cluster_2190	-3.26832	.
PASA_cluster_146610	5.91532	.	Probable receptor-like protein kinase At1g67000;		PASA_cluster_62613	-3.25273	.
PASA_cluster_146610	5.91532	PF13947.3^GUB_WAK_bind^Wall-associated receptor kinase galacturonan-binding^26-101^E:4.9e-08`PF07714.14^Pkinase_Tyr^Protein tyrosine kinase^361-558^E:4.6e-43`PF00069.22^Pkinase^Protein kinase domain^362-571^E:5.6e-46	Probable receptor-like protein kinase At1g67000;		PASA_cluster_53729	-3.2452	.
PASA_cluster_146610	5.91532	PF13947.3^GUB_WAK_bind^Wall-associated receptor kinase galacturonan-binding^26-101^E:5e-08`PF07714.14^Pkinase_Tyr^Protein tyrosine kinase^370-567^E:4.7e-43`PF00069.22^Pkinase^Protein kinase domain^371-580^E:5.8e-46	Probable receptor-like protein kinase At1g67000;		PASA_cluster_64734	-3.2381	.
PASA_cluster_146610	5.91532	.			PASA_cluster_49481	-3.20063	PF08263.9^LRRNT_2^Leucine rich repeat N-terminal domain^27-64^E:7.2e-12`PF13855.3^LRR_8^Leucine rich repeat^92-149^E:4.9e-07`PF12799.4^LRR_4^Leucine Rich repeats (2 copies)^115-157^E:1.4e-06`PF13516.3^LRR_6^Leucine Rich repeat^115-129^E:0.49`PF00560.30^LRR_1^Leucine Rich Repeat^116-137^E:0.25`PF00560.30^LRR_1^Leucine Rich Repeat^141-160^E:0.62`PF07714.14^Pkinase_Tyr^Protein tyrosine kinase^351-43…	Probable inactive leucine-rich repeat receptor-like protein kinase At1g66830;
PASA_cluster_87234	5.91399	PF00201.15^UDPGT^UDP-glucoronosyl and UDP-glucosyl transferase^196-287^E:2.7e-17`PF00201.15^UDPGT^UDP-glucoronosyl and UDP-glucosyl transferase^621-778^E:3.4e-22	7-deoxyloganetin glucosyltransferase;		PASA_cluster_49481	-3.20063	PF08263.9^LRRNT_2^Leucine rich repeat N-terminal domain^27-64^E:6.9e-12`PF13855.3^LRR_8^Leucine rich repeat^92-149^E:4.8e-07`PF12799.4^LRR_4^Leucine Rich repeats (2 copies)^115-157^E:1.3e-06`PF13516.3^LRR_6^Leucine Rich repeat^115-129^E:0.47`PF00560.30^LRR_1^Leucine Rich Repeat^116-137^E:0.24`PF00560.30^LRR_1^Leucine Rich Repeat^141-160^E:0.59`PF07714.14^Pkinase_Tyr^Protein tyrosine kinase^351-43…	Probable inactive leucine-rich repeat receptor-like protein kinase At1g66830;
PASA_cluster_147781	5.89332	.	Mitogen-activated protein kinase kinase kinase A {ECO:0000303|PubMed:9832508};		PASA_cluster_49481	-3.20063	PF08263.9^LRRNT_2^Leucine rich repeat N-terminal domain^27-64^E:6e-12`PF13855.3^LRR_8^Leucine rich repeat^92-149^E:4.6e-07`PF12799.4^LRR_4^Leucine Rich repeats (2 copies)^115-157^E:1.1e-06`PF13516.3^LRR_6^Leucine Rich repeat^115-129^E:0.41`PF00560.30^LRR_1^Leucine Rich Repeat^116-137^E:0.21`PF00560.30^LRR_1^Leucine Rich Repeat^141-160^E:0.51`PF07714.14^Pkinase_Tyr^Protein tyrosine kinase^351-646^…	Probable inactive leucine-rich repeat receptor-like protein kinase At1g66830;
PASA_cluster_147781	5.89332	PF00069.22^Pkinase^Protein kinase domain^6-258^E:9.9e-58`PF07714.14^Pkinase_Tyr^Protein tyrosine kinase^8-253^E:1.1e-32	Mitogen-activated protein kinase kinase kinase A {ECO:0000303|PubMed:9832508};		PASA_cluster_9986	-3.19713	.
PASA_cluster_84465	5.88229	.			PASA_cluster_106454	-3.17676	PF00133.19^tRNA-synt_1^tRNA synthetases class I (I, L, M and V)^82-163^E:7.2e-09`PF09334.8^tRNA-synt_1g^tRNA synthetases class I (M)^110-171^E:2.4e-05	Leucine--tRNA ligase, cytoplasmic {ECO:0000305};
PASA_cluster_156280	5.85261	.			PASA_cluster_106454	-3.17676	PF00133.19^tRNA-synt_1^tRNA synthetases class I (I, L, M and V)^16-483^E:2.9e-25`PF09334.8^tRNA-synt_1g^tRNA synthetases class I (M)^390-489^E:2.3e-09`PF01406.16^tRNA-synt_1e^tRNA synthetases class I (C) catalytic domain^400-473^E:1.1e-07`PF08264.10^Anticodon_1^Anticodon-binding domain of tRNA^523-645^E:9.8e-12	Leucine--tRNA ligase, cytoplasmic {ECO:0000305};
PASA_cluster_3996	5.8403	PF00690.23^Cation_ATPase_N^Cation transporter/ATPase, N-terminus^96-163^E:3.4e-12`PF00122.17^E1-E2_ATPase^E1-E2 ATPase^183-430^E:4.7e-46`PF00702.23^Hydrolase^haloacid dehalogenase-like hydrolase^436-758^E:8.6e-18`PF13246.3^Cation_ATPase^Cation transport ATPase (P-type)^491-573^E:2.8e-10`PF00689.18^Cation_ATPase_C^Cation transporting ATPase, C-terminus^829-996^E:1.7e-46`PF00690.23^Cation_ATPase_N^…	Putative calcium-transporting ATPase 13, plasma membrane-type;		PASA_cluster_106454	-3.17676	PF00133.19^tRNA-synt_1^tRNA synthetases class I (I, L, M and V)^18-99^E:3.5e-09`PF09334.8^tRNA-synt_1g^tRNA synthetases class I (M)^46-107^E:1.3e-05	Leucine--tRNA ligase, cytoplasmic {ECO:0000305};
PASA_cluster_77685	5.83038	PF14363.3^AAA_assoc^Domain associated at C-terminal with AAA^45-131^E:3.1e-09`PF00004.26^AAA^ATPase family associated with various cellular activities (AAA)^247-364^E:8.9e-10	AAA-ATPase At3g50940;		PASA_cluster_106454	-3.17676	PF00133.19^tRNA-synt_1^tRNA synthetases class I (I, L, M and V)^82-163^E:6.5e-09`PF09334.8^tRNA-synt_1g^tRNA synthetases class I (M)^110-171^E:2.2e-05	Leucine--tRNA ligase, cytoplasmic {ECO:0000305};
PASA_cluster_77685	5.83038	PF14363.3^AAA_assoc^Domain associated at C-terminal with AAA^33-115^E:4.2e-12`PF00004.26^AAA^ATPase family associated with various cellular activities (AAA)^229-346^E:7.7e-09`PF14363.3^AAA_assoc^Domain associated at C-terminal with AAA^404-490^E:7.4e-09`PF00004.26^AAA^ATPase family associated with various cellular activities (AAA)^606-723^E:2.3e-09	AAA-ATPase At3g50940;		PASA_cluster_106454	-3.17676	PF00133.19^tRNA-synt_1^tRNA synthetases class I (I, L, M and V)^24-105^E:4.3e-09`PF09334.8^tRNA-synt_1g^tRNA synthetases class I (M)^52-113^E:1.5e-05	Leucine--tRNA ligase, cytoplasmic {ECO:0000305};
PASA_cluster_131228	5.81632	.	Heat shock factor protein HSF30;		PASA_cluster_106454	-3.17676	PF00133.19^tRNA-synt_1^tRNA synthetases class I (I, L, M and V)^24-105^E:3.8e-09`PF09334.8^tRNA-synt_1g^tRNA synthetases class I (M)^52-113^E:1.4e-05	Leucine--tRNA ligase, cytoplasmic {ECO:0000305};
PASA_cluster_131228	5.81632	PF00447.14^HSF_DNA-bind^HSF-type DNA-binding^176-265^E:9.2e-31	Heat shock factor protein HSF30;		PASA_cluster_52975	-3.1756	PF03770.13^IPK^Inositol polyphosphate kinase^4-81^E:8.8e-14	Inositol polyphosphate multikinase beta;
PASA_cluster_13344	5.80092	PF13499.3^EF-hand_7^EF-hand domain pair^152-214^E:2e-11`PF00036.29^EF-hand_1^EF hand^153-178^E:3.6e-08`PF13405.3^EF-hand_6^EF-hand domain^153-179^E:7.5e-08`PF13202.3^EF-hand_5^EF hand^156-178^E:3.5e-06`PF13833.3^EF-hand_8^EF-hand domain pair^166-216^E:4.5e-09`PF00036.29^EF-hand_1^EF hand^191-217^E:1.1e-06`PF13202.3^EF-hand_5^EF hand^196-214^E:0.00043	Probable calcium-binding protein CML30;		PASA_cluster_100563	-3.15791	PF03031.15^NIF^NLI interacting factor-like phosphatase^11-72^E:2.9e-06	Mitochondrial import inner membrane translocase subunit TIM50;
PASA_cluster_45905	5.79593	.			PASA_cluster_101893	-3.15749	PF14223.3^Retrotran_gag_2^gag-polypeptide of LTR copia-type^35-146^E:1.2e-21
PASA_cluster_158436	5.77331	PF07714.14^Pkinase_Tyr^Protein tyrosine kinase^76-332^E:1.5e-28`PF00069.22^Pkinase^Protein kinase domain^82-328^E:1.3e-26	Non-functional pseudokinase ZED1 {ECO:0000305};		PASA_cluster_101893	-3.15749	.
PASA_cluster_158436	5.77331	.	Non-functional pseudokinase ZED1 {ECO:0000305};		PASA_cluster_155701	-3.15464	.
PASA_cluster_7691	5.76205	.			PASA_cluster_141561	-3.14548	.	Kinesin-like protein NACK2;
PASA_cluster_150642	5.76199	.	Indole-3-acetic acid-induced protein ARG2;		PASA_cluster_141561	-3.14548	PF11995.5^DUF3490^Domain of unknown function (DUF3490)^129-218^E:4.9e-28	Kinesin-like protein NACK2;
PASA_cluster_122891	5.74971	PF01221.15^Dynein_light^Dynein light chain type 1^54-95^E:1.2e-06	Dynein 8 kDa light chain, flagellar outer arm;		PASA_cluster_154003	-3.14241	PF05553.8^DUF761^Cotton fibre expressed protein^173-207^E:2.4e-13
PASA_cluster_17011	5.69351	.			PASA_cluster_20640	-3.14128	.
PASA_cluster_123603	5.69351	.			PASA_cluster_3960	-3.13834	PF00403.23^HMA^Heavy-metal-associated domain^59-113^E:2.1e-14	Heavy metal-associated isoprenylated plant protein 26;
PASA_cluster_57666	5.69035	PF03106.12^WRKY^WRKY DNA -binding domain^260-316^E:1.3e-25`PF03106.12^WRKY^WRKY DNA -binding domain^421-478^E:1.2e-25	Probable WRKY transcription factor 33;		PASA_cluster_2191	-3.1369	.
PASA_cluster_146614	5.65825	PF07714.14^Pkinase_Tyr^Protein tyrosine kinase^305-577^E:5.1e-44`PF00069.22^Pkinase^Protein kinase domain^306-577^E:5.2e-46	Probable receptor-like protein kinase At1g67000;		PASA_cluster_6485	-3.13647	PF03140.12^DUF247^Plant protein of unknown function^21-460^E:6.1e-95	UPF0481 protein At3g47200;
PASA_cluster_73441	5.63802	PF03106.12^WRKY^WRKY DNA -binding domain^21-80^E:2.5e-25	Probable WRKY transcription factor 41;		PASA_cluster_6485	-3.13647	PF03140.12^DUF247^Plant protein of unknown function^29-468^E:6.5e-95	UPF0481 protein At3g47200;
PASA_cluster_73441	5.63802	.	Probable WRKY transcription factor 41;		PASA_cluster_131503	-3.12985	PF12708.4^Pectate_lyase_3^Pectate lyase superfamily protein^57-295^E:1.4e-07`PF00295.14^Glyco_hydro_28^Glycosyl hydrolases family 28^150-432^E:1.8e-39	Probable polygalacturonase;
PASA_cluster_73441	5.63802	PF03106.12^WRKY^WRKY DNA -binding domain^134-193^E:4.9e-25	Probable WRKY transcription factor 41;		PASA_cluster_63867	-3.12521	PF08244.9^Glyco_hydro_32C^Glycosyl hydrolases family 32 C terminal^42-112^E:4e-09	Acid beta-fructofuranosidase;
PASA_cluster_58199	5.63612	.			PASA_cluster_63867	-3.12521	PF11837.5^DUF3357^Domain of unknown function (DUF3357)^17-120^E:1.4e-15`PF00251.17^Glyco_hydro_32N^Glycosyl hydrolases family 32 N-terminal domain^128-443^E:1.8e-102`PF08244.9^Glyco_hydro_32C^Glycosyl hydrolases family 32 C terminal^516-598^E:2.7e-16	Acid beta-fructofuranosidase;
PASA_cluster_34291	5.63015	PF02298.14^Cu_bind_like^Plastocyanin-like domain^44-121^E:1.6e-18`PF02298.14^Cu_bind_like^Plastocyanin-like domain^172-249^E:3.3e-16	Umecyanin {ECO:0000303|PubMed:5490233};		PASA_cluster_63867	-3.12521	PF11837.5^DUF3357^Domain of unknown function (DUF3357)^17-120^E:1.4e-15`PF00251.17^Glyco_hydro_32N^Glycosyl hydrolases family 32 N-terminal domain^128-455^E:4.2e-100`PF08244.9^Glyco_hydro_32C^Glycosyl hydrolases family 32 C terminal^528-610^E:2.8e-16	Acid beta-fructofuranosidase;
PASA_cluster_34291	5.63015	PF02298.14^Cu_bind_like^Plastocyanin-like domain^44-121^E:5.2e-18`PF02298.14^Cu_bind_like^Plastocyanin-like domain^172-249^E:1.1e-15`PF02298.14^Cu_bind_like^Plastocyanin-like domain^369-446^E:5.4e-23`PF02298.14^Cu_bind_like^Plastocyanin-like domain^527-611^E:1.5e-23	Cucumber peeling cupredoxin;		PASA_cluster_63867	-3.12521	PF11837.5^DUF3357^Domain of unknown function (DUF3357)^17-120^E:1.4e-15`PF00251.17^Glyco_hydro_32N^Glycosyl hydrolases family 32 N-terminal domain^128-446^E:1.6e-108`PF08244.9^Glyco_hydro_32C^Glycosyl hydrolases family 32 C terminal^519-601^E:2.7e-16	Acid beta-fructofuranosidase;
PASA_cluster_34291	5.63015	PF02298.14^Cu_bind_like^Plastocyanin-like domain^44-121^E:4.9e-18`PF02298.14^Cu_bind_like^Plastocyanin-like domain^172-249^E:1.1e-15`PF02298.14^Cu_bind_like^Plastocyanin-like domain^341-418^E:5.1e-23`PF02298.14^Cu_bind_like^Plastocyanin-like domain^499-583^E:1.4e-23	Cucumber peeling cupredoxin;		PASA_cluster_63675	-3.12032	PF07714.14^Pkinase_Tyr^Protein tyrosine kinase^3-170^E:9.6e-27`PF00069.22^Pkinase^Protein kinase domain^7-171^E:1.1e-28	Probable leucine-rich repeat receptor-like protein kinase At5g49770;
PASA_cluster_34291	5.63015	PF02298.14^Cu_bind_like^Plastocyanin-like domain^44-121^E:2e-23`PF02298.14^Cu_bind_like^Plastocyanin-like domain^202-286^E:5.4e-24	Blue copper protein;		PASA_cluster_25989	-3.10936	PF13947.3^GUB_WAK_bind^Wall-associated receptor kinase galacturonan-binding^50-156^E:9.1e-10`PF07714.14^Pkinase_Tyr^Protein tyrosine kinase^312-424^E:1.3e-21`PF00069.22^Pkinase^Protein kinase domain^313-424^E:2.7e-19`PF07714.14^Pkinase_Tyr^Protein tyrosine kinase^516-788^E:2.4e-42`PF00069.22^Pkinase^Protein kinase domain^517-785^E:2.2e-45	Glycerophosphodiester phosphodiesterase protein kinase domain-containing GDPDL2 {ECO:0000305};
PASA_cluster_83508	5.62917	PF00069.22^Pkinase^Protein kinase domain^300-510^E:8.8e-45`PF07714.14^Pkinase_Tyr^Protein tyrosine kinase^302-518^E:3e-43	Probable receptor-like protein kinase At1g11050;		PASA_cluster_25989	-3.10936	PF13947.3^GUB_WAK_bind^Wall-associated receptor kinase galacturonan-binding^50-156^E:6.6e-10`PF07714.14^Pkinase_Tyr^Protein tyrosine kinase^347-619^E:1.5e-42`PF00069.22^Pkinase^Protein kinase domain^348-616^E:1.4e-45	Glycerophosphodiester phosphodiesterase protein kinase domain-containing GDPDL2 {ECO:0000305};
PASA_cluster_105416	5.59132	PF12515.5^CaATP_NAI^Ca2+-ATPase N terminal autoinhibitory domain^5-49^E:1.4e-19`PF00690.23^Cation_ATPase_N^Cation transporter/ATPase, N-terminus^117-184^E:8e-12`PF00122.17^E1-E2_ATPase^E1-E2 ATPase^204-443^E:5.3e-45`PF00702.23^Hydrolase^haloacid dehalogenase-like hydrolase^449-768^E:2.7e-16`PF13246.3^Cation_ATPase^Cation transport ATPase (P-type)^513-591^E:1.6e-18`PF00689.18^Cation_ATPase_C^Catio…	Calcium-transporting ATPase 2, plasma membrane-type;		PASA_cluster_149223	-3.08333	.
PASA_cluster_2974	5.56428	PF14363.3^AAA_assoc^Domain associated at C-terminal with AAA^100-193^E:3e-23`PF05496.9^RuvB_N^Holliday junction DNA helicase ruvB N-terminus^314-372^E:0.00025`PF00004.26^AAA^ATPase family associated with various cellular activities (AAA)^315-380^E:3.2e-09`PF00910.19^RNA_helicase^RNA helicase^315-396^E:0.00022	AAA-ATPase At2g18193;		PASA_cluster_109111	-3.08003	.	5-formyltetrahydrofolate cyclo-ligase-like protein COG0212;
PASA_cluster_25790	5.54266	PF02181.20^FH2^Formin Homology 2 Domain^375-783^E:8.4e-103	Formin-like protein 8;		PASA_cluster_110739	-3.07496	.
PASA_cluster_115164	5.53533	.			PASA_cluster_83057	-3.06824	PF00067.19^p450^Cytochrome P450^22-135^E:5.7e-13`PF00067.19^p450^Cytochrome P450^138-250^E:5.5e-33`PF00067.19^p450^Cytochrome P450^265-674^E:5e-79	Cytochrome P450 81E8 {ECO:0000303|PubMed:14617078};
PASA_cluster_150797	5.53096	PF08263.9^LRRNT_2^Leucine rich repeat N-terminal domain^36-84^E:0.00024`PF13855.3^LRR_8^Leucine rich repeat^233-292^E:1.7e-06`PF13855.3^LRR_8^Leucine rich repeat^497-556^E:6.5e-08`PF13855.3^LRR_8^Leucine rich repeat^593-652^E:7.3e-10`PF00560.30^LRR_1^Leucine Rich Repeat^617-638^E:0.0081`PF08263.9^LRRNT_2^Leucine rich repeat N-terminal domain^684-690^E:8600`PF00069.22^Pkinase^Protein kinase domain…	Probable LRR receptor-like serine/threonine-protein kinase At4g08850;		PASA_cluster_83057	-3.06824	PF00067.19^p450^Cytochrome P450^31-481^E:7.8e-88	Cytochrome P450 81E8 {ECO:0000303|PubMed:14617078};
PASA_cluster_56236	5.52781	PF03959.10^FSH1^Serine hydrolase (FSH1)^9-83^E:2.3e-11	UPF0483 protein C25G4.2;		PASA_cluster_38799	-3.06305	.
PASA_cluster_103425	5.47211	PF07732.12^Cu-oxidase_3^Multicopper oxidase^44-155^E:4.3e-38`PF00394.19^Cu-oxidase^Multicopper oxidase^171-329^E:3.8e-44`PF07731.11^Cu-oxidase_2^Multicopper oxidase^436-556^E:9.6e-37	L-ascorbate oxidase;		PASA_cluster_161433	-3.05895	PF12796.4^Ank_2^Ankyrin repeats (3 copies)^23-105^E:9.7e-08`PF13606.3^Ank_3^Ankyrin repeat^83-105^E:0.0004`PF00023.27^Ank^Ankyrin repeat^83-115^E:1.8e-05`PF12796.4^Ank_2^Ankyrin repeats (3 copies)^145-215^E:1.4e-09`PF12796.4^Ank_2^Ankyrin repeats (3 copies)^208-288^E:7.5e-10`PF13637.3^Ank_4^Ankyrin repeats (many copies)^263-313^E:7.2e-07`PF00023.27^Ank^Ankyrin repeat^263-291^E:0.0023`PF12796.4^An…	Protein ACCELERATED CELL DEATH 6 {ECO:0000303|PubMed:10488236};
PASA_cluster_94491	5.46939	.	EID1-like F-box protein 3;		PASA_cluster_3907	-3.05576	.
PASA_cluster_79212	5.46651	PF03081.12^Exo70^Exo70 exocyst complex subunit^244-605^E:9.9e-103	Exocyst complex component EXO70A1;		PASA_cluster_3907	-3.05576	.	Probable glucuronosyltransferase Os01g0675500;
PASA_cluster_76781	5.45799	.	Protein SENESCENCE-ASSOCIATED GENE 21, mitochondrial {ECO:0000303|PubMed:9617813};		PASA_cluster_3907	-3.05576	.	Probable beta-1,4-xylosyltransferase IRX9H;
PASA_cluster_124984	5.44815	.			PASA_cluster_27297	-3.05131	PF00732.16^GMC_oxred_N^GMC oxidoreductase^234-501^E:5.2e-68`PF00890.21^FAD_binding_2^FAD binding domain^234-268^E:2.1e-06`PF13450.3^NAD_binding_8^NAD(P)-binding Rossmann-like domain^237-270^E:3.1e-05`PF05199.10^GMC_oxred_C^GMC oxidoreductase^594-727^E:6e-22	Long-chain-alcohol oxidase FAO1;
PASA_cluster_150539	5.42754	PF00012.17^HSP70^Hsp70 protein^9-618^E:1.4e-266`PF06723.10^MreB_Mbl^MreB/Mbl protein^142-380^E:2.3e-13	Heat shock cognate 70 kDa protein 2;		PASA_cluster_47225	-3.04159	PF00069.22^Pkinase^Protein kinase domain^254-513^E:2e-43`PF07714.14^Pkinase_Tyr^Protein tyrosine kinase^256-515^E:1.4e-34	Proline-rich receptor-like protein kinase PERK9;
PASA_cluster_62730	5.4074	PF04526.10^DUF568^Protein of unknown function (DUF568)^89-187^E:2.7e-23`PF03188.13^Cytochrom_B561^Eukaryotic cytochrome b561^205-330^E:7.5e-08	Cytochrome b561 and DOMON domain-containing protein At5g35735;		PASA_cluster_21253	-3.0365	PF00635.23^Motile_Sperm^MSP (Major sperm protein) domain^18-87^E:8.9e-11`PF12796.4^Ank_2^Ankyrin repeats (3 copies)^165-261^E:1.2e-08`PF13637.3^Ank_4^Ankyrin repeats (many copies)^203-252^E:9.6e-06`PF13857.3^Ank_5^Ankyrin repeats (many copies)^226-271^E:8.1e-08`PF13606.3^Ank_3^Ankyrin repeat^231-258^E:0.0021`PF13637.3^Ank_4^Ankyrin repeats (many copies)^232-285^E:3.3e-12`PF00023.27^Ank^Ankyrin re…	Protein MID1-COMPLEMENTING ACTIVITY 1;
PASA_cluster_31993	5.37444	PF07887.8^Calmodulin_bind^Calmodulin binding protein-like^88-374^E:2.3e-115	Calmodulin-binding protein 60 B {ECO:0000303|PubMed:11782485};		PASA_cluster_21253	-3.0365	.	Protein MID1-COMPLEMENTING ACTIVITY 2;
PASA_cluster_31993	5.37444	PF00226.28^DnaJ^DnaJ domain^13-78^E:1e-24	Calmodulin-binding protein 60 B {ECO:0000303|PubMed:11782485};		PASA_cluster_21253	-3.0365	PF00635.23^Motile_Sperm^MSP (Major sperm protein) domain^18-87^E:8.9e-11`PF12796.4^Ank_2^Ankyrin repeats (3 copies)^165-261^E:1.2e-08`PF13637.3^Ank_4^Ankyrin repeats (many copies)^203-252^E:9.6e-06`PF13857.3^Ank_5^Ankyrin repeats (many copies)^226-271^E:8.1e-08`PF13606.3^Ank_3^Ankyrin repeat^231-258^E:0.0021`PF13637.3^Ank_4^Ankyrin repeats (many copies)^232-285^E:3.3e-12`PF00023.27^Ank^Ankyrin re…	Peptide-N4-(N-acetyl-beta-glucosaminyl)asparagine amidase A;
PASA_cluster_31993	5.37444	PF00226.28^DnaJ^DnaJ domain^13-78^E:4e-25	Calmodulin-binding protein 60 B {ECO:0000303|PubMed:11782485};		PASA_cluster_45223	-3.03188	PF12697.4^Abhydrolase_6^Alpha/beta hydrolase family^19-145^E:7.5e-06`PF12146.5^Hydrolase_4^Serine aminopeptidase, S33^25-243^E:4.8e-59`PF00561.17^Abhydrolase_1^alpha/beta hydrolase fold^25-245^E:3e-08	Caffeoylshikimate esterase;
PASA_cluster_31993	5.37444	PF07887.8^Calmodulin_bind^Calmodulin binding protein-like^89-375^E:2.3e-115	Calmodulin-binding protein 60 B {ECO:0000303|PubMed:11782485};		PASA_cluster_45223	-3.03188	PF12146.5^Hydrolase_4^Serine aminopeptidase, S33^3-228^E:3e-59`PF00561.17^Abhydrolase_1^alpha/beta hydrolase fold^14-125^E:6.5e-07	Caffeoylshikimate esterase;
PASA_cluster_31993	5.37444	.	Calmodulin-binding protein 60 B {ECO:0000303|PubMed:11782485};		PASA_cluster_45223	-3.03188	PF12146.5^Hydrolase_4^Serine aminopeptidase, S33^3-145^E:5.7e-32`PF00561.17^Abhydrolase_1^alpha/beta hydrolase fold^14-206^E:3e-08`PF00326.18^Peptidase_S9^Prolyl oligopeptidase family^19-215^E:1.4e-09`PF03959.10^FSH1^Serine hydrolase (FSH1)^88-181^E:0.00013`PF12146.5^Hydrolase_4^Serine aminopeptidase, S33^144-195^E:2.9e-13	Caffeoylshikimate esterase;
PASA_cluster_31993	5.37444	PF07887.8^Calmodulin_bind^Calmodulin binding protein-like^88-374^E:1e-115	Calmodulin-binding protein 60 B {ECO:0000303|PubMed:11782485};		PASA_cluster_45223	-3.03188	PF12146.5^Hydrolase_4^Serine aminopeptidase, S33^1-115^E:1.8e-19	Caffeoylshikimate esterase;
PASA_cluster_123664	5.37196	PF00011.18^HSP20^Hsp20/alpha crystallin family^50-153^E:3.6e-29	17.9 kDa class II heat shock protein;		PASA_cluster_45223	-3.03188	PF12146.5^Hydrolase_4^Serine aminopeptidase, S33^29-269^E:2.2e-65`PF00561.17^Abhydrolase_1^alpha/beta hydrolase fold^34-251^E:3.8e-10`PF12697.4^Abhydrolase_6^Alpha/beta hydrolase family^34-171^E:1.5e-06	Caffeoylshikimate esterase;
PASA_cluster_92332	5.37156	PF00804.22^Syntaxin^Syntaxin^37-242^E:1.4e-70`PF05739.16^SNARE^SNARE domain^243-295^E:1.8e-19	Syntaxin-121;		PASA_cluster_45223	-3.03188	PF12146.5^Hydrolase_4^Serine aminopeptidase, S33^29-186^E:4e-38`PF00561.17^Abhydrolase_1^alpha/beta hydrolase fold^34-246^E:1e-10`PF12697.4^Abhydrolase_6^Alpha/beta hydrolase family^34-167^E:2e-06`PF00326.18^Peptidase_S9^Prolyl oligopeptidase family^60-256^E:2.1e-09`PF03959.10^FSH1^Serine hydrolase (FSH1)^129-222^E:0.00018`PF12146.5^Hydrolase_4^Serine aminopeptidase, S33^186-236^E:4.5e-13	Caffeoylshikimate esterase;
PASA_cluster_21417	5.36199	PF04526.10^DUF568^Protein of unknown function (DUF568)^89-187^E:1.8e-23`PF03188.13^Cytochrom_B561^Eukaryotic cytochrome b561^205-330^E:3.3e-08	Cytochrome b561 and DOMON domain-containing protein At5g47530;		PASA_cluster_115957	-3.03065	.
PASA_cluster_48731	5.35448	PF13912.3^zf-C2H2_6^C2H2-type zinc finger^38-62^E:4.4e-10`PF13912.3^zf-C2H2_6^C2H2-type zinc finger^82-107^E:1.4e-10	Zinc finger protein ZAT12;		PASA_cluster_134066	-3.00841	PF07676.9^PD40^WD40-like Beta Propeller Repeat^491-526^E:1.4e-07`PF07676.9^PD40^WD40-like Beta Propeller Repeat^538-576^E:5.8e-08`PF07676.9^PD40^WD40-like Beta Propeller Repeat^600-614^E:0.002	Cyclin-A1-1;
PASA_cluster_25062	5.35404	.			PASA_cluster_134066	-3.00841	PF00134.20^Cyclin_N^Cyclin, N-terminal domain^236-362^E:2.4e-45`PF02984.16^Cyclin_C^Cyclin, C-terminal domain^365-488^E:1.8e-31	Cyclin-A1-1;
PASA_cluster_48129	5.35367	PF05340.9^DUF740^Protein of unknown function (DUF740)^12-78^E:1.3e-05			PASA_cluster_134066	-3.00841	PF00134.20^Cyclin_N^Cyclin, N-terminal domain^236-362^E:1.6e-45	Cyclin-A1-1;
PASA_cluster_81547	5.34584	PF02365.12^NAM^No apical meristem (NAM) protein^5-134^E:1.6e-24	NAC domain-containing protein 90;		PASA_cluster_134066	-3.00841	PF02984.16^Cyclin_C^Cyclin, C-terminal domain^3-98^E:9.5e-29	Cyclin-A1-1;
PASA_cluster_6740	5.33106	PF00011.18^HSP20^Hsp20/alpha crystallin family^50-153^E:3.6e-29	17.9 kDa class II heat shock protein;		PASA_cluster_134066	-3.00841	PF00134.20^Cyclin_N^Cyclin, N-terminal domain^236-362^E:2.3e-45`PF02984.16^Cyclin_C^Cyclin, C-terminal domain^365-484^E:1.8e-32	Cyclin-A1-1;
PASA_cluster_68395	5.31706	.	Probable receptor-like protein kinase At1g67000;		PASA_cluster_134066	-3.00841	PF07676.9^PD40^WD40-like Beta Propeller Repeat^491-526^E:1.4e-07`PF07676.9^PD40^WD40-like Beta Propeller Repeat^538-576^E:5.8e-08`PF07676.9^PD40^WD40-like Beta Propeller Repeat^600-614^E:0.002	Cyclin-A1-2;
PASA_cluster_85528	5.31681	.			PASA_cluster_134066	-3.00841	PF00134.20^Cyclin_N^Cyclin, N-terminal domain^236-362^E:1.4e-45	Cyclin-A1-2;
PASA_cluster_50099	5.30055	PF04564.12^U-box^U-box domain^32-103^E:2.1e-21	U-box domain-containing protein 21;		PASA_cluster_72921	-3.00752	.
PASA_cluster_1917	5.29985	PF03168.10^LEA_2^Late embryogenesis abundant protein^95-196^E:4.4e-12	Protein YLS9;		PASA_cluster_147287	-2.98143	PF00201.15^UDPGT^UDP-glucoronosyl and UDP-glucosyl transferase^271-420^E:3.2e-25	UDP-glycosyltransferase 74F2;
PASA_cluster_55346	5.29123	PF00067.19^p450^Cytochrome P450^88-495^E:5.3e-92	Cytochrome P450 72A15;		PASA_cluster_87502	-2.98065	PF00651.28^BTB^BTB/POZ domain^62-151^E:2.6e-08`PF03000.11^NPH3^NPH3 family^243-475^E:1.9e-72	Coleoptile phototropism protein 1;
PASA_cluster_55346	5.29123	.	Cytochrome P450 72A15;		PASA_cluster_72112	-2.97368	PF00025.18^Arf^ADP-ribosylation factor family^14-160^E:2.2e-11`PF00071.19^Ras^Ras family^18-164^E:1.3e-40`PF08477.10^Roc^Ras of Complex, Roc, domain of DAPkinase^18-120^E:2.1e-22`PF01926.20^MMR_HSR1^50S ribosome-binding GTPase^18-75^E:8.1e-05`PF04670.9^Gtr1_RagA^Gtr1/RagA G protein conserved region^18-79^E:0.00024	Ras-related protein RABC2a;
PASA_cluster_129620	5.27789	PF04450.9^BSP^Peptidase of plants and bacteria^22-220^E:5.1e-76	Basic secretory protease {ECO:0000303|PubMed:22773449};		PASA_cluster_72112	-2.97368	PF00071.19^Ras^Ras family^2-110^E:2.5e-26`PF08477.10^Roc^Ras of Complex, Roc, domain of DAPkinase^7-65^E:3e-10	Ras-related protein RABC2a;
PASA_cluster_129620	5.27789	PF04450.9^BSP^Peptidase of plants and bacteria^33-232^E:1.3e-70	Basic secretory protease {ECO:0000303|PubMed:22773449};		PASA_cluster_72112	-2.97368	PF00071.19^Ras^Ras family^2-109^E:2.1e-26`PF08477.10^Roc^Ras of Complex, Roc, domain of DAPkinase^7-65^E:1.9e-10	Ras-related protein RABC2a;
PASA_cluster_129620	5.27789	PF04450.9^BSP^Peptidase of plants and bacteria^22-220^E:4.8e-76	Basic secretory protease {ECO:0000303|PubMed:22773449};		PASA_cluster_72112	-2.97368	PF00025.18^Arf^ADP-ribosylation factor family^14-160^E:3.2e-11`PF00071.19^Ras^Ras family^18-165^E:1.3e-40`PF08477.10^Roc^Ras of Complex, Roc, domain of DAPkinase^18-120^E:3e-22`PF01926.20^MMR_HSR1^50S ribosome-binding GTPase^18-75^E:0.00011`PF04670.9^Gtr1_RagA^Gtr1/RagA G protein conserved region^18-79^E:0.00032	Ras-related protein RABC2a;
PASA_cluster_116983	5.25878	.			PASA_cluster_72112	-2.97368	PF00025.18^Arf^ADP-ribosylation factor family^14-175^E:2.1e-17`PF00071.19^Ras^Ras family^18-179^E:2.4e-53`PF08477.10^Roc^Ras of Complex, Roc, domain of DAPkinase^18-134^E:1.1e-29`PF04670.9^Gtr1_RagA^Gtr1/RagA G protein conserved region^18-172^E:4.3e-07`PF01926.20^MMR_HSR1^50S ribosome-binding GTPase^18-106^E:8.6e-06	Ras-related protein RABC2a;
PASA_cluster_130798	5.23275	PF00999.18^Na_H_Exchanger^Sodium/hydrogen exchanger family^39-424^E:2.4e-66	Cation/H(+) antiporter 18;		PASA_cluster_72112	-2.97368	PF00071.19^Ras^Ras family^2-99^E:3.1e-26`PF08477.10^Roc^Ras of Complex, Roc, domain of DAPkinase^2-54^E:1.1e-06	Ras-related protein RABC2a;
PASA_cluster_45553	5.22786	PF03168.10^LEA_2^Late embryogenesis abundant protein^97-195^E:2.7e-10	Late embryogenesis abundant protein At1g64065 {ECO:0000305};		PASA_cluster_72112	-2.97368	PF00025.18^Arf^ADP-ribosylation factor family^14-175^E:1.5e-17`PF00071.19^Ras^Ras family^18-178^E:2.5e-53`PF08477.10^Roc^Ras of Complex, Roc, domain of DAPkinase^18-134^E:7.5e-30`PF04670.9^Gtr1_RagA^Gtr1/RagA G protein conserved region^18-172^E:2.8e-07`PF01926.20^MMR_HSR1^50S ribosome-binding GTPase^18-106^E:6.1e-06	Ras-related protein RABC2a;
PASA_cluster_22898	5.22454	.			PASA_cluster_97377	-2.97067	.
PASA_cluster_146147	5.21054	.			PASA_cluster_6070	-2.96825	.
PASA_cluster_46491	5.20994	.			PASA_cluster_84482	-2.95763	PF00854.18^PTR2^POT family^111-289^E:9.5e-45	Protein NRT1/ PTR FAMILY 5.16;
PASA_cluster_31892	5.20864	.	Glutamate receptor 2.2;		PASA_cluster_84482	-2.95763	PF00854.18^PTR2^POT family^111-310^E:1.9e-45	Protein NRT1/ PTR FAMILY 5.16;
PASA_cluster_31892	5.20864	PF13458.3^Peripla_BP_6^Periplasmic binding protein^46-391^E:1.6e-27`PF01094.25^ANF_receptor^Receptor family ligand binding region^51-403^E:1.5e-65`PF10613.6^Lig_chan-Glu_bd^Ligated ion channel L-glutamate- and glycine-binding site^481-574^E:1.2e-10`PF00497.17^SBP_bac_3^Bacterial extracellular solute-binding proteins, family 3^488-581^E:4.2e-10	Glutamate receptor 2.2;		PASA_cluster_84482	-2.95763	PF00854.18^PTR2^POT family^111-307^E:2.8e-45	Protein NRT1/ PTR FAMILY 5.16;
PASA_cluster_31892	5.20864	PF13458.3^Peripla_BP_6^Periplasmic binding protein^46-391^E:3.9e-27`PF01094.25^ANF_receptor^Receptor family ligand binding region^51-403^E:3.5e-65`PF10613.6^Lig_chan-Glu_bd^Ligated ion channel L-glutamate- and glycine-binding site^481-574^E:2.1e-10`PF00497.17^SBP_bac_3^Bacterial extracellular solute-binding proteins, family 3^488-832^E:6.5e-14`PF00060.23^Lig_chan^Ligand-gated ion channel^592-864^…	Glutamate receptor 2.2;		PASA_cluster_84482	-2.95763	PF00854.18^PTR2^POT family^177-241^E:2.7e-14`PF00854.18^PTR2^POT family^289-359^E:2.5e-09`PF07690.13^MFS_1^Major Facilitator Superfamily^475-932^E:2.5e-08`PF00854.18^PTR2^POT family^528-943^E:1.6e-96	Protein NRT1/ PTR FAMILY 5.10;
PASA_cluster_115163	5.19153	.			PASA_cluster_84482	-2.95763	PF00854.18^PTR2^POT family^111-500^E:3.6e-89	Protein NRT1/ PTR FAMILY 5.10;
PASA_cluster_36999	5.19124	PF00847.17^AP2^AP2 domain^168-217^E:7.5e-10	Ethylene-responsive transcription factor ERF026;		PASA_cluster_63483	-2.95639	.
PASA_cluster_145695	5.18408	PF00722.18^Glyco_hydro_16^Glycosyl hydrolases family 16^28-207^E:2.5e-62`PF06955.9^XET_C^Xyloglucan endo-transglycosylase (XET) C-terminus^241-285^E:1.6e-21	Probable xyloglucan endotransglucosylase/hydrolase protein 23;		PASA_cluster_63483	-2.95639	.	DNA-directed RNA polymerase V subunit 7;
PASA_cluster_66245	5.18038	PF00069.22^Pkinase^Protein kinase domain^8-264^E:3.4e-55`PF07714.14^Pkinase_Tyr^Protein tyrosine kinase^9-258^E:9.1e-31	Mitogen-activated protein kinase kinase kinase NPK1;		PASA_cluster_118319	-2.95536	PF00249.28^Myb_DNA-binding^Myb-like DNA-binding domain^14-61^E:6.8e-16`PF13921.3^Myb_DNA-bind_6^Myb-like DNA-binding domain^17-76^E:4e-10`PF00249.28^Myb_DNA-binding^Myb-like DNA-binding domain^67-110^E:5.3e-13`PF13921.3^Myb_DNA-bind_6^Myb-like DNA-binding domain^70-118^E:6.6e-06	Myb-related protein 306;
PASA_cluster_156628	5.15437	PF00153.24^Mito_carr^Mitochondrial carrier protein^6-98^E:3.4e-16	Peroxisomal adenine nucleotide carrier 1;		PASA_cluster_130836	-2.95445	.
PASA_cluster_156628	5.15437	PF00153.24^Mito_carr^Mitochondrial carrier protein^6-98^E:1.8e-15`PF00153.24^Mito_carr^Mitochondrial carrier protein^105-184^E:9.9e-08`PF00153.24^Mito_carr^Mitochondrial carrier protein^202-296^E:1.8e-15	Peroxisomal adenine nucleotide carrier 1;		PASA_cluster_111965	-2.94983	PF02776.15^TPP_enzyme_N^Thiamine pyrophosphate enzyme, N-terminal TPP binding domain^71-152^E:1.5e-13`PF02552.13^CO_dh^CO dehydrogenase beta subunit/acetyl-CoA synthase epsilon subunit^168-232^E:0.00027`PF00205.19^TPP_enzyme_M^Thiamine pyrophosphate enzyme, central domain^181-296^E:2.7e-20`PF02775.18^TPP_enzyme_C^Thiamine pyrophosphate enzyme, C-terminal TPP binding domain^355-503^E:4.2e-19	2-hydroxyacyl-CoA lyase;
PASA_cluster_121944	5.1471	PF13499.3^EF-hand_7^EF-hand domain pair^7-69^E:2.1e-09`PF13405.3^EF-hand_6^EF-hand domain^9-34^E:1.6e-05`PF13202.3^EF-hand_5^EF hand^12-33^E:8.1e-05`PF13833.3^EF-hand_8^EF-hand domain pair^21-69^E:2.3e-08`PF13499.3^EF-hand_7^EF-hand domain pair^80-141^E:2.6e-10`PF13833.3^EF-hand_8^EF-hand domain pair^92-141^E:1.2e-13`PF00036.29^EF-hand_1^EF hand^117-141^E:3.6e-07`PF13202.3^EF-hand_5^EF hand^122-1…	Calcium-binding protein CML38;		PASA_cluster_111965	-2.94983	PF02775.18^TPP_enzyme_C^Thiamine pyrophosphate enzyme, C-terminal TPP binding domain^22-146^E:6.3e-20	2-hydroxyacyl-CoA lyase;
PASA_cluster_64884	5.13689	PF00931.19^NB-ARC^NB-ARC domain^9-200^E:8.2e-21`PF13855.3^LRR_8^Leucine rich repeat^608-666^E:5.4e-07	TMV resistance protein N;		PASA_cluster_111965	-2.94983	PF02776.15^TPP_enzyme_N^Thiamine pyrophosphate enzyme, N-terminal TPP binding domain^1-78^E:1.6e-12`PF02552.13^CO_dh^CO dehydrogenase beta subunit/acetyl-CoA synthase epsilon subunit^94-158^E:3.9e-05`PF00205.19^TPP_enzyme_M^Thiamine pyrophosphate enzyme, central domain^107-168^E:2.9e-17	2-hydroxyacyl-CoA lyase;
PASA_cluster_64884	5.13689	PF13516.3^LRR_6^Leucine Rich repeat^138-151^E:0.24`PF13855.3^LRR_8^Leucine rich repeat^139-197^E:2.5e-07	TMV resistance protein N;		PASA_cluster_111965	-2.94983	PF00205.19^TPP_enzyme_M^Thiamine pyrophosphate enzyme, central domain^12-72^E:9.5e-08	2-hydroxyacyl-CoA lyase;
PASA_cluster_64884	5.13689	PF00931.19^NB-ARC^NB-ARC domain^9-200^E:1.3e-21	TMV resistance protein N;		PASA_cluster_98590	-2.94223	PF00763.20^THF_DHG_CYH^Tetrahydrofolate dehydrogenase/cyclohydrolase, catalytic domain^66-201^E:3e-30`PF02882.16^THF_DHG_CYH_C^Tetrahydrofolate dehydrogenase/cyclohydrolase, NAD(P)-binding domain^204-293^E:2.4e-25`PF02882.16^THF_DHG_CYH_C^Tetrahydrofolate dehydrogenase/cyclohydrolase, NAD(P)-binding domain^331-420^E:9.3e-26`PF02882.16^THF_DHG_CYH_C^Tetrahydrofolate dehydrogenase/cyclohydrolase, N…	Bifunctional protein FolD 1, mitochondrial;
PASA_cluster_64884	5.13689	.	TMV resistance protein N;		PASA_cluster_98590	-2.94223	PF00763.20^THF_DHG_CYH^Tetrahydrofolate dehydrogenase/cyclohydrolase, catalytic domain^66-182^E:8.9e-36`PF02882.16^THF_DHG_CYH_C^Tetrahydrofolate dehydrogenase/cyclohydrolase, NAD(P)-binding domain^185-274^E:2.2e-25`PF02882.16^THF_DHG_CYH_C^Tetrahydrofolate dehydrogenase/cyclohydrolase, NAD(P)-binding domain^312-401^E:8.7e-26`PF02882.16^THF_DHG_CYH_C^Tetrahydrofolate dehydrogenase/cyclohydrolase,…	Bifunctional protein FolD 1, mitochondrial;
PASA_cluster_64884	5.13689	PF00931.19^NB-ARC^NB-ARC domain^9-200^E:5e-21`PF13516.3^LRR_6^Leucine Rich repeat^607-620^E:0.39`PF13855.3^LRR_8^Leucine rich repeat^608-666^E:4.1e-07	TMV resistance protein N;		PASA_cluster_98590	-2.94223	PF00763.20^THF_DHG_CYH^Tetrahydrofolate dehydrogenase/cyclohydrolase, catalytic domain^66-155^E:4e-20	Bifunctional protein FolD 1, mitochondrial;
PASA_cluster_64884	5.13689	PF13516.3^LRR_6^Leucine Rich repeat^138-151^E:0.11`PF13855.3^LRR_8^Leucine rich repeat^139-197^E:9.2e-08`PF00560.30^LRR_1^Leucine Rich Repeat^139-151^E:1.5	TMV resistance protein N;		PASA_cluster_98590	-2.94223	PF00763.20^THF_DHG_CYH^Tetrahydrofolate dehydrogenase/cyclohydrolase, catalytic domain^66-155^E:3.1e-20	Bifunctional protein FolD 1, mitochondrial;
PASA_cluster_54786	5.13033	.			PASA_cluster_98590	-2.94223	PF02882.16^THF_DHG_CYH_C^Tetrahydrofolate dehydrogenase/cyclohydrolase, NAD(P)-binding domain^27-116^E:1.5e-26	Bifunctional protein FolD 1, mitochondrial;
PASA_cluster_33568	5.12623	PF01657.14^Stress-antifung^Salt stress response/antifungal^48-142^E:1.8e-24`PF01657.14^Stress-antifung^Salt stress response/antifungal^161-256^E:1.7e-13	Cysteine-rich receptor-like protein kinase 25;		PASA_cluster_14043	-2.93961	PF04515.9^Choline_transpo^Plasma-membrane choline transporter^240-524^E:3.4e-41	CTL-like protein DDB_G0274487;
PASA_cluster_139762	5.11886	PF16135.2^Jas^TPL-binding domain in jasmonate signalling^629-701^E:1e-23	Increased DNA methylation 1 {ECO:0000303|PubMed:22700931};		PASA_cluster_18837	-2.93834	.	Protein STAY-GREEN LIKE, chloroplastic;
PASA_cluster_146575	5.11144	.			PASA_cluster_145594	-2.92624	PF14416.3^PMR5N^PMR5 N terminal Domain^52-103^E:1.9e-23`PF13839.3^PC-Esterase^GDSL/SGNH-like Acyl-Esterase family found in Pmr5 and Cas1p^105-367^E:5.8e-95	Protein trichome birefringence-like 39;
PASA_cluster_150304	5.11096	.			PASA_cluster_40219	-2.92623	.
PASA_cluster_111130	5.0963	PF00847.17^AP2^AP2 domain^193-243^E:1.6e-14	Ethylene-responsive transcription factor 5;		PASA_cluster_40219	-2.92623	PF01844.20^HNH^HNH endonuclease^56-91^E:0.00019
PASA_cluster_109711	5.09166	PF07887.8^Calmodulin_bind^Calmodulin binding protein-like^96-390^E:1.5e-123	Calmodulin-binding protein 60 E {ECO:0000303|PubMed:11782485};		PASA_cluster_141291	-2.92225	.
PASA_cluster_127811	5.08991	PF05678.11^VQ^VQ motif^83-110^E:5.9e-11			PASA_cluster_80457	-2.90416	.
PASA_cluster_97648	5.08956	.	Probable LRR receptor-like serine/threonine-protein kinase At3g47570;		PASA_cluster_15767	-2.89747	.
PASA_cluster_97648	5.08956	PF08263.9^LRRNT_2^Leucine rich repeat N-terminal domain^51-90^E:6.1e-14`PF13855.3^LRR_8^Leucine rich repeat^120-176^E:4.1e-07`PF00560.30^LRR_1^Leucine Rich Repeat^120-141^E:0.63`PF00560.30^LRR_1^Leucine Rich Repeat^144-165^E:0.06	Probable LRR receptor-like serine/threonine-protein kinase At3g47570;		PASA_cluster_84900	-2.89526	PF03007.13^WES_acyltransf^Wax ester synthase-like Acyl-CoA acyltransferase domain^85-272^E:9.2e-11`PF06974.10^DUF1298^Protein of unknown function (DUF1298)^325-388^E:2e-08	O-acyltransferase WSD1;
PASA_cluster_97648	5.08956	PF13855.3^LRR_8^Leucine rich repeat^164-222^E:3.9e-10`PF00560.30^LRR_1^Leucine Rich Repeat^311-330^E:0.61`PF00560.30^LRR_1^Leucine Rich Repeat^357-378^E:0.3	Probable LRR receptor-like serine/threonine-protein kinase At3g47570;		PASA_cluster_84900	-2.89526	PF03007.13^WES_acyltransf^Wax ester synthase-like Acyl-CoA acyltransferase domain^85-272^E:1.4e-10`PF06974.10^DUF1298^Protein of unknown function (DUF1298)^325-470^E:3.9e-42	O-acyltransferase WSD1;
PASA_cluster_73325	5.0877	.	Probable isoprenylcysteine alpha-carbonyl methylesterase ICMEL1;		PASA_cluster_84900	-2.89526	PF03007.13^WES_acyltransf^Wax ester synthase-like Acyl-CoA acyltransferase domain^69-262^E:3.6e-09`PF06974.10^DUF1298^Protein of unknown function (DUF1298)^315-460^E:1.9e-39	O-acyltransferase WSD1;
PASA_cluster_58241	5.086	PF13961.3^DUF4219^Domain of unknown function (DUF4219)^15-41^E:6.1e-11`PF14223.3^Retrotran_gag_2^gag-polypeptide of LTR copia-type^67-204^E:1.4e-34`PF13976.3^gag_pre-integrs^GAG-pre-integrase domain^450-511^E:4.5e-11`PF00665.23^rve^Integrase core domain^528-639^E:4.7e-24`PF07727.11^RVT_2^Reverse transcriptase (RNA-dependent DNA polymerase)^890-1135^E:2.1e-103	Retrovirus-related Pol polyprotein from transposon TNT 1-94;		PASA_cluster_84900	-2.89526	PF03007.13^WES_acyltransf^Wax ester synthase-like Acyl-CoA acyltransferase domain^85-272^E:1.3e-10`PF06974.10^DUF1298^Protein of unknown function (DUF1298)^325-470^E:3.7e-42	O-acyltransferase WSD1;
PASA_cluster_61112	5.08483	PF00069.22^Pkinase^Protein kinase domain^310-516^E:2.3e-44`PF07714.14^Pkinase_Tyr^Protein tyrosine kinase^311-510^E:2e-44	Probable receptor-like protein kinase At1g11050;		PASA_cluster_84900	-2.89526	PF03007.13^WES_acyltransf^Wax ester synthase-like Acyl-CoA acyltransferase domain^4-152^E:8e-07`PF06974.10^DUF1298^Protein of unknown function (DUF1298)^205-350^E:1.1e-39	O-acyltransferase WSD1;
PASA_cluster_96398	5.06784	.			PASA_cluster_24998	-2.89282	PF00722.18^Glyco_hydro_16^Glycosyl hydrolases family 16^31-211^E:1.2e-59`PF06955.9^XET_C^Xyloglucan endo-transglycosylase (XET) C-terminus^237-284^E:1.2e-19	Probable xyloglucan endotransglucosylase/hydrolase protein 7;
PASA_cluster_49269	5.06376	.	Vacuolar-processing enzyme;		PASA_cluster_70723	-2.88441	PF00249.28^Myb_DNA-binding^Myb-like DNA-binding domain^26-74^E:3.4e-15`PF13921.3^Myb_DNA-bind_6^Myb-like DNA-binding domain^29-88^E:2.1e-10`PF00249.28^Myb_DNA-binding^Myb-like DNA-binding domain^81-123^E:5.2e-11`PF13921.3^Myb_DNA-bind_6^Myb-like DNA-binding domain^83-128^E:1.3e-05	Transcription factor MYB36 {ECO:0000303|PubMed:9839469};
PASA_cluster_71930	5.05811	.	IQ domain-containing protein IQM2 {ECO:0000305};		PASA_cluster_118732	-2.88221	PF00069.22^Pkinase^Protein kinase domain^68-331^E:4.3e-38`PF07714.14^Pkinase_Tyr^Protein tyrosine kinase^75-332^E:2.6e-35	Probably inactive leucine-rich repeat receptor-like protein kinase At5g06940;
PASA_cluster_71930	5.05811	PF08263.9^LRRNT_2^Leucine rich repeat N-terminal domain^31-70^E:5.9e-11`PF13855.3^LRR_8^Leucine rich repeat^148-207^E:4.9e-07`PF00560.30^LRR_1^Leucine Rich Repeat^416-437^E:1.7`PF13855.3^LRR_8^Leucine rich repeat^542-602^E:3.5e-08`PF13855.3^LRR_8^Leucine rich repeat^664-723^E:2.3e-11`PF00560.30^LRR_1^Leucine Rich Repeat^688-710^E:0.17`PF13516.3^LRR_6^Leucine Rich repeat^712-726^E:1.9`PF00069.22^P…	LRR receptor-like serine/threonine-protein kinase FLS2;		PASA_cluster_58711	-2.87779	PF02458.12^Transferase^Transferase family^1-137^E:3.5e-11	Protein ECERIFERUM 26;
PASA_cluster_71930	5.05811	PF08263.9^LRRNT_2^Leucine rich repeat N-terminal domain^31-70^E:1.4e-11`PF13855.3^LRR_8^Leucine rich repeat^148-207^E:9.9e-08`PF00560.30^LRR_1^Leucine Rich Repeat^149-168^E:0.55	LRR receptor-like serine/threonine-protein kinase GSO1;		PASA_cluster_12754	-2.87068	PF02577.11^DNase-RNase^Bifunctional nuclease^138-254^E:1.9e-22	Bifunctional nuclease 2;
PASA_cluster_71930	5.05811	PF08263.9^LRRNT_2^Leucine rich repeat N-terminal domain^31-70^E:1.5e-11`PF13855.3^LRR_8^Leucine rich repeat^148-207^E:1.1e-07`PF00560.30^LRR_1^Leucine Rich Repeat^149-168^E:0.6	Receptor-like protein kinase;		PASA_cluster_12754	-2.87068	.	Bifunctional nuclease 2;
PASA_cluster_71930	5.05811	PF08263.9^LRRNT_2^Leucine rich repeat N-terminal domain^31-70^E:1.3e-11`PF13855.3^LRR_8^Leucine rich repeat^148-207^E:9.4e-08`PF00560.30^LRR_1^Leucine Rich Repeat^149-168^E:0.53	Receptor-like protein kinase;		PASA_cluster_74592	-2.86735	PF14365.3^DUF4409^Domain of unknown function (DUF4409)^2-109^E:8e-38`PF03080.12^DUF239^Domain of unknown function (DUF239)^122-344^E:4.3e-89
PASA_cluster_71930	5.05811	PF00560.30^LRR_1^Leucine Rich Repeat^47-68^E:0.99`PF13855.3^LRR_8^Leucine rich repeat^173-233^E:1.4e-08`PF00560.30^LRR_1^Leucine Rich Repeat^198-218^E:1.8`PF13855.3^LRR_8^Leucine rich repeat^318-377^E:6.9e-12`PF00560.30^LRR_1^Leucine Rich Repeat^342-364^E:0.1`PF13516.3^LRR_6^Leucine Rich repeat^366-380^E:1.1`PF00069.22^Pkinase^Protein kinase domain^487-684^E:2e-42`PF07714.14^Pkinase_Tyr^Protein t…	Probable LRR receptor-like serine/threonine-protein kinase At3g47570;		PASA_cluster_74592	-2.86735	.
PASA_cluster_98964	5.04995	PF01734.19^Patatin^Patatin-like phospholipase^27-233^E:8.3e-22	Patatin-like protein 2;		PASA_cluster_74592	-2.86735	PF14365.3^DUF4409^Domain of unknown function (DUF4409)^57-179^E:2.9e-48`PF03080.12^DUF239^Domain of unknown function (DUF239)^192-414^E:7.1e-89
PASA_cluster_98964	5.04995	PF01734.19^Patatin^Patatin-like phospholipase^27-156^E:3.1e-11	Patatin-like protein 2;		PASA_cluster_155065	-2.86684	PF08100.8^Dimerisation^Dimerisation domain^54-104^E:3e-20`PF00891.15^Methyltransf_2^O-methyltransferase^153-367^E:5.8e-67	Caffeic acid 3-O-methyltransferase;
PASA_cluster_98964	5.04995	PF01734.19^Patatin^Patatin-like phospholipase^14-69^E:1e-06	Patatin-like protein 2;		PASA_cluster_155065	-2.86684	PF08100.8^Dimerisation^Dimerisation domain^54-104^E:7.6e-20`PF00891.15^Methyltransf_2^O-methyltransferase^153-367^E:2.8e-66`PF08100.8^Dimerisation^Dimerisation domain^443-493^E:1.9e-21`PF00891.15^Methyltransf_2^O-methyltransferase^540-756^E:5.3e-68	Caffeic acid 3-O-methyltransferase;
PASA_cluster_98964	5.04995	PF01734.19^Patatin^Patatin-like phospholipase^27-233^E:3.2e-21	Patatin-like protein 2;		PASA_cluster_155065	-2.86684	PF08100.8^Dimerisation^Dimerisation domain^59-109^E:7.6e-22`PF00891.15^Methyltransf_2^O-methyltransferase^156-372^E:1.1e-68	Caffeic acid 3-O-methyltransferase;
PASA_cluster_98964	5.04995	.	Patatin-like protein 2;		PASA_cluster_142395	-2.86575	PF10440.6^WIYLD^Ubiquitin-binding WIYLD domain^11-71^E:2e-22
PASA_cluster_98964	5.04995	PF01734.19^Patatin^Patatin-like phospholipase^27-240^E:2.2e-21	Patatin-like protein 2;		PASA_cluster_142395	-2.86575	PF10440.6^WIYLD^Ubiquitin-binding WIYLD domain^11-71^E:2.1e-22
PASA_cluster_98964	5.04995	PF01734.19^Patatin^Patatin-like phospholipase^27-158^E:4.7e-11	Patatin-like protein 2;		PASA_cluster_142395	-2.86575	PF10440.6^WIYLD^Ubiquitin-binding WIYLD domain^11-65^E:3.3e-14
PASA_cluster_97900	5.0399	PF12819.4^Malectin_like^Carbohydrate-binding protein of the ER^66-441^E:1.1e-40`PF11721.5^Malectin^Di-glucose binding within endoplasmic reticulum^258-404^E:1.9e-12	Receptor-like protein kinase FERONIA;		PASA_cluster_142395	-2.86575	PF10440.6^WIYLD^Ubiquitin-binding WIYLD domain^11-71^E:2.1e-22	Probable inactive histone-lysine N-methyltransferase SUVR1;
PASA_cluster_122892	5.03476	PF01221.15^Dynein_light^Dynein light chain type 1^54-138^E:1.1e-29	Dynein light chain LC6, flagellar outer arm;		PASA_cluster_72040	-2.86196	PF12146.5^Hydrolase_4^Serine aminopeptidase, S33^29-186^E:6.2e-38`PF00561.17^Abhydrolase_1^alpha/beta hydrolase fold^34-252^E:5.2e-11`PF12697.4^Abhydrolase_6^Alpha/beta hydrolase family^34-167^E:1.6e-06`PF00326.18^Peptidase_S9^Prolyl oligopeptidase family^60-256^E:6.5e-10`PF03959.10^FSH1^Serine hydrolase (FSH1)^129-222^E:0.0002`PF12146.5^Hydrolase_4^Serine aminopeptidase, S33^186-236^E:4.5e-13	Caffeoylshikimate esterase;
PASA_cluster_127534	5.03402	.	Probable inactive poly [ADP-ribose] polymerase SRO5;		PASA_cluster_72040	-2.86196	PF12146.5^Hydrolase_4^Serine aminopeptidase, S33^3-228^E:4.6e-59`PF00561.17^Abhydrolase_1^alpha/beta hydrolase fold^14-119^E:6e-07	Caffeoylshikimate esterase;
PASA_cluster_127534	5.03402	PF12174.5^RST^RCD1-SRO-TAF4 (RST) plant domain^89-153^E:4.1e-25	Probable inactive poly [ADP-ribose] polymerase SRO5;		PASA_cluster_72040	-2.86196	PF12146.5^Hydrolase_4^Serine aminopeptidase, S33^29-269^E:3.4e-65`PF00561.17^Abhydrolase_1^alpha/beta hydrolase fold^34-160^E:1.8e-09`PF12697.4^Abhydrolase_6^Alpha/beta hydrolase family^34-183^E:1e-06	Caffeoylshikimate esterase;
PASA_cluster_127534	5.03402	PF00644.17^PARP^Poly(ADP-ribose) polymerase catalytic domain^47-143^E:2.9e-06`PF12174.5^RST^RCD1-SRO-TAF4 (RST) plant domain^197-261^E:1e-24	Probable inactive poly [ADP-ribose] polymerase SRO5;		PASA_cluster_76819	-2.85247	PF04515.9^Choline_transpo^Plasma-membrane choline transporter^240-524^E:3.4e-41	CTL-like protein DDB_G0274487;
PASA_cluster_127534	5.03402	PF00644.17^PARP^Poly(ADP-ribose) polymerase catalytic domain^102-188^E:4.3e-06`PF12174.5^RST^RCD1-SRO-TAF4 (RST) plant domain^249-313^E:1.4e-24	Probable inactive poly [ADP-ribose] polymerase SRO5;		PASA_cluster_131722	-2.84966	.
PASA_cluster_127534	5.03402	PF12174.5^RST^RCD1-SRO-TAF4 (RST) plant domain^89-153^E:3.2e-25	Probable inactive poly [ADP-ribose] polymerase SRO5;		PASA_cluster_39845	-2.83855	PF03083.13^MtN3_slv^Sugar efflux transporter for intercellular exchange^7-92^E:1.3e-25	Bidirectional sugar transporter SWEET17 {ECO:0000303|PubMed:21107422};
PASA_cluster_127534	5.03402	PF00644.17^PARP^Poly(ADP-ribose) polymerase catalytic domain^99-193^E:3.7e-06`PF12174.5^RST^RCD1-SRO-TAF4 (RST) plant domain^249-313^E:1.3e-24	Probable inactive poly [ADP-ribose] polymerase SRO5;		PASA_cluster_39845	-2.83855	PF03083.13^MtN3_slv^Sugar efflux transporter for intercellular exchange^7-92^E:3.2e-25	Bidirectional sugar transporter SWEET17 {ECO:0000303|PubMed:21107422};
PASA_cluster_144826	5.03199	.			PASA_cluster_94640	-2.82781	PF01487.12^DHquinase_I^Type I 3-dehydroquinase^34-113^E:3.4e-15`PF08501.8^Shikimate_dh_N^Shikimate dehydrogenase substrate binding domain^127-207^E:4.3e-24`PF01488.17^Shikimate_DH^Shikimate / quinate 5-dehydrogenase^248-331^E:3.2e-08`PF03807.14^F420_oxidored^NADP oxidoreductase coenzyme F420-dependent^256-317^E:7.6e-05	Bifunctional 3-dehydroquinate dehydratase/shikimate dehydrogenase, chloroplastic;
PASA_cluster_20773	5.02295	.			PASA_cluster_94640	-2.82781	PF01487.12^DHquinase_I^Type I 3-dehydroquinase^12-228^E:2.4e-40`PF08501.8^Shikimate_dh_N^Shikimate dehydrogenase substrate binding domain^242-333^E:7.1e-19`PF01488.17^Shikimate_DH^Shikimate / quinate 5-dehydrogenase^374-455^E:5e-08`PF03807.14^F420_oxidored^NADP oxidoreductase coenzyme F420-dependent^382-443^E:0.00011	Bifunctional 3-dehydroquinate dehydratase/shikimate dehydrogenase, chloroplastic;
PASA_cluster_2474	5.01798	PF00612.24^IQ^IQ calmodulin-binding motif^130-148^E:0.013	IQ domain-containing protein IQM2 {ECO:0000305};		PASA_cluster_94640	-2.82781	PF01487.12^DHquinase_I^Type I 3-dehydroquinase^10-156^E:1.3e-26`PF08501.8^Shikimate_dh_N^Shikimate dehydrogenase substrate binding domain^170-250^E:5.1e-24`PF01488.17^Shikimate_DH^Shikimate / quinate 5-dehydrogenase^291-373^E:3.8e-08`PF03807.14^F420_oxidored^NADP oxidoreductase coenzyme F420-dependent^299-360^E:8.8e-05	Bifunctional 3-dehydroquinate dehydratase/shikimate dehydrogenase, chloroplastic;
PASA_cluster_2474	5.01798	PF00612.24^IQ^IQ calmodulin-binding motif^130-148^E:0.026	IQ domain-containing protein IQM2 {ECO:0000305};		PASA_cluster_65790	-2.82637	.
PASA_cluster_4907	5.00423	.			PASA_cluster_84621	-2.82442	.
PASA_cluster_51867	4.99852	.			PASA_cluster_16037	-2.81843	.	F-box/kelch-repeat protein SKIP25;
PASA_cluster_51867	4.99852	PF06203.11^CCT^CCT motif^184-226^E:3.2e-19	Zinc finger protein CONSTANS-LIKE 7;		PASA_cluster_11818	-2.81146	PF14009.3^DUF4228^Domain of unknown function (DUF4228)^1-191^E:2.5e-28
PASA_cluster_51867	4.99852	.	Zinc finger protein CONSTANS-LIKE 16;		PASA_cluster_40334	-2.80424	.
PASA_cluster_51867	4.99852	.	Protein CHLOROPLAST IMPORT APPARATUS 2;		PASA_cluster_10160	-2.79443	PF13041.3^PPR_2^PPR repeat family^80-129^E:2.6e-07`PF01535.17^PPR^PPR repeat^85-113^E:0.29`PF13812.3^PPR_3^Pentatricopeptide repeat domain^142-194^E:6.1e-05`PF12854.4^PPR_1^PPR repeat^148-177^E:5.4e-07`PF13041.3^PPR_2^PPR repeat family^154-199^E:1.1e-15`PF01535.17^PPR^PPR repeat^154-182^E:1e-05`PF17177.1^PPR_long^Pentacotripeptide-repeat region of PROPR^163-290^E:1e-07`PF13812.3^PPR_3^Pentatricop…	Pentatricopeptide repeat-containing protein At1g62930, chloroplastic;
PASA_cluster_51867	4.99852	PF06203.11^CCT^CCT motif^179-221^E:3.1e-19	Zinc finger protein CONSTANS-LIKE 16;		PASA_cluster_108267	-2.79431	.
PASA_cluster_102792	4.98879	PF00069.22^Pkinase^Protein kinase domain^1-100^E:6.8e-09`PF07714.14^Pkinase_Tyr^Protein tyrosine kinase^1-102^E:1.7e-07	G-type lectin S-receptor-like serine/threonine-protein kinase SD2-5;		PASA_cluster_57404	-2.79275	PF00171.19^Aldedh^Aldehyde dehydrogenase family^5-433^E:2.1e-82	Aldehyde dehydrogenase family 3 member F1;
PASA_cluster_76170	4.98738	.			PASA_cluster_106543	-2.78575	PF04506.10^Rft-1^Rft protein^1-88^E:1.4e-11
PASA_cluster_140202	4.97741	PF08523.7^MBF1^Multiprotein bridging factor 1^11-79^E:7.9e-19`PF01381.19^HTH_3^Helix-turn-helix^87-138^E:1.1e-13	Multiprotein-bridging factor 1c;		PASA_cluster_106543	-2.78575	PF04506.10^Rft-1^Rft protein^14-76^E:1.8e-11
PASA_cluster_40353	4.97069	.			PASA_cluster_106543	-2.78575	PF04506.10^Rft-1^Rft protein^69-182^E:6e-12`PF04506.10^Rft-1^Rft protein^194-250^E:4.1e-07`PF04506.10^Rft-1^Rft protein^258-417^E:2.5e-15
PASA_cluster_44994	4.9687	PF04564.12^U-box^U-box domain^307-373^E:9.4e-16`PF13445.3^zf-RING_UBOX^RING-type zinc-finger^311-347^E:5.6e-05`PF00514.20^Arm^Armadillo/beta-catenin-like repeat^440-476^E:4.4e-06	U-box domain-containing protein 19;		PASA_cluster_106543	-2.78575	PF04506.10^Rft-1^Rft protein^69-182^E:5.7e-12`PF04506.10^Rft-1^Rft protein^194-250^E:3.5e-07`PF04506.10^Rft-1^Rft protein^258-386^E:4e-12
PASA_cluster_105010	4.96749	PF05340.9^DUF740^Protein of unknown function (DUF740)^3-70^E:6.6e-06			PASA_cluster_106543	-2.78575	PF04506.10^Rft-1^Rft protein^69-148^E:7.9e-14`PF04506.10^Rft-1^Rft protein^160-216^E:3.7e-07`PF04506.10^Rft-1^Rft protein^224-383^E:1.9e-15
PASA_cluster_2924	4.95309	PF00501.25^AMP-binding^AMP-binding enzyme^12-415^E:9.2e-96`PF13193.3^AMP-binding_C^AMP-binding enzyme C-terminal domain^424-499^E:7.3e-19	Oxalate--CoA ligase {ECO:0000305};		PASA_cluster_106543	-2.78575	.	Protein RFT1 homolog;
PASA_cluster_49307	4.94903	PF13837.3^Myb_DNA-bind_4^Myb/SANT-like DNA-binding domain^105-231^E:4e-22			PASA_cluster_106543	-2.78575	PF04506.10^Rft-1^Rft protein^14-76^E:1.8e-11	Protein RFT1 homolog;
PASA_cluster_123214	4.9406	PF00403.23^HMA^Heavy-metal-associated domain^53-95^E:1e-06			PASA_cluster_106543	-2.78575	PF04506.10^Rft-1^Rft protein^1-88^E:1.4e-11	Protein RFT1 homolog;
PASA_cluster_123214	4.9406	.			PASA_cluster_106543	-2.78575	PF04506.10^Rft-1^Rft protein^14-76^E:2.1e-11	Protein RFT1 homolog;
PASA_cluster_86989	4.93529	PF00926.16^DHBP_synthase^3,4-dihydroxy-2-butanone 4-phosphate synthase^146-338^E:4.6e-86`PF00925.17^GTP_cyclohydro2^GTP cyclohydrolase II^350-514^E:5.7e-71	Bifunctional riboflavin biosynthesis protein RIBA 1, chloroplastic;		PASA_cluster_106543	-2.78575	PF04506.10^Rft-1^Rft protein^84-451^E:1.3e-58	Protein RFT1 homolog;
PASA_cluster_86989	4.93529	PF00926.16^DHBP_synthase^3,4-dihydroxy-2-butanone 4-phosphate synthase^146-337^E:5.4e-86	Bifunctional riboflavin biosynthesis protein RIBA 1, chloroplastic;		PASA_cluster_106543	-2.78575	PF04506.10^Rft-1^Rft protein^72-404^E:4.2e-54	Protein RFT1 homolog;
PASA_cluster_86989	4.93529	PF00926.16^DHBP_synthase^3,4-dihydroxy-2-butanone 4-phosphate synthase^160-352^E:4.8e-86`PF00925.17^GTP_cyclohydro2^GTP cyclohydrolase II^364-528^E:6e-71	Bifunctional riboflavin biosynthesis protein RIBA 1, chloroplastic;		PASA_cluster_106543	-2.78575	PF04506.10^Rft-1^Rft protein^40-200^E:2.2e-30	Protein RFT1 homolog;
PASA_cluster_8479	4.93276	PF00249.28^Myb_DNA-binding^Myb-like DNA-binding domain^12-56^E:2.5e-07	Transcription factor RADIALIS;		PASA_cluster_106543	-2.78575	PF04506.10^Rft-1^Rft protein^14-155^E:2.6e-30	Protein RFT1 homolog;
PASA_cluster_8479	4.93276	.	Transcription factor RADIALIS;		PASA_cluster_106543	-2.78575	PF04506.10^Rft-1^Rft protein^69-148^E:3.2e-15	Protein RFT1 homolog;
PASA_cluster_151414	4.92856	.			PASA_cluster_87542	-2.779	PF00538.16^Linker_histone^linker histone H1 and H5 family^43-110^E:1e-15	Histone H1;
PASA_cluster_121028	4.92762	PF14009.3^DUF4228^Domain of unknown function (DUF4228)^1-191^E:4.4e-34			PASA_cluster_2575	-2.76972	PF00149.25^Metallophos^Calcineurin-like phosphoesterase^48-246^E:9.9e-15	Probable inactive purple acid phosphatase 16;
PASA_cluster_65471	4.92352	PF03106.12^WRKY^WRKY DNA -binding domain^3-32^E:1.4e-07	WRKY transcription factor 18;		PASA_cluster_2575	-2.76972	PF00149.25^Metallophos^Calcineurin-like phosphoesterase^48-318^E:1.2e-19	Probable inactive purple acid phosphatase 16;
PASA_cluster_65471	4.92352	.	WRKY transcription factor 18;		PASA_cluster_2575	-2.76972	PF00149.25^Metallophos^Calcineurin-like phosphoesterase^48-319^E:1.5e-19	Probable inactive purple acid phosphatase 16;
PASA_cluster_65471	4.92352	PF03106.12^WRKY^WRKY DNA -binding domain^184-242^E:6.3e-25	Probable WRKY transcription factor 40;		PASA_cluster_49408	-2.76748	.
PASA_cluster_12185	4.9201	PF03105.16^SPX^SPX domain^1-36^E:1e-09`PF03105.16^SPX^SPX domain^116-169^E:1.2e-11	SPX domain-containing protein 2;		PASA_cluster_101840	-2.76672	PF04818.10^CTD_bind^RNA polymerase II-binding domain.^133-186^E:2.3e-08	Polyadenylation and cleavage factor homolog 4 {ECO:0000305};
PASA_cluster_25375	4.91405	PF00332.15^Glyco_hydro_17^Glycosyl hydrolases family 17^26-339^E:1.3e-90`PF07983.10^X8^X8 domain^364-434^E:1.7e-22	Glucan endo-1,3-beta-glucosidase;		PASA_cluster_101840	-2.76672	.	Polyadenylation and cleavage factor homolog 4 {ECO:0000305};
PASA_cluster_22608	4.91062	PF00847.17^AP2^AP2 domain^105-154^E:7.1e-13	Ethylene-responsive transcription factor CRF6;		PASA_cluster_101840	-2.76672	PF04818.10^CTD_bind^RNA polymerase II-binding domain.^133-193^E:1.2e-05	Polyadenylation and cleavage factor homolog 4 {ECO:0000305};
PASA_cluster_115162	4.90965	.			PASA_cluster_101840	-2.76672	PF04818.10^CTD_bind^RNA polymerase II-binding domain.^133-186^E:7.2e-08	Polyadenylation and cleavage factor homolog 4 {ECO:0000305};
PASA_cluster_29851	4.9031	PF14226.3^DIOX_N^non-haem dioxygenase in morphine synthesis N-terminal^81-172^E:6.9e-13`PF03171.17^2OG-FeII_Oxy^2OG-Fe(II) oxygenase superfamily^235-329^E:8e-28	1-aminocyclopropane-1-carboxylate oxidase;		PASA_cluster_3409	-2.75841	.
PASA_cluster_43686	4.89538	PF00173.25^Cyt-b5^Cytochrome b5-like Heme/Steroid binding domain^18-86^E:1.3e-23`PF00487.21^FA_desaturase^Fatty acid desaturase^143-413^E:9.1e-34	Delta(8)-fatty-acid desaturase 2;		PASA_cluster_61927	-2.75536	.
PASA_cluster_35276	4.8784	PF07816.8^DUF1645^Protein of unknown function (DUF1645)^99-342^E:7.5e-49			PASA_cluster_115503	-2.74928	PF13962.3^PGG^Domain of unknown function^101-211^E:2e-06
PASA_cluster_28065	4.86652	PF03514.11^GRAS^GRAS domain family^199-568^E:2.8e-127	Chitin-inducible gibberellin-responsive protein 1;		PASA_cluster_147222	-2.74187	.
PASA_cluster_28065	4.86652	PF03514.11^GRAS^GRAS domain family^171-540^E:2.4e-127	Chitin-inducible gibberellin-responsive protein 1;		PASA_cluster_56443	-2.71641	PF13249.3^SQHop_cyclase_N^Squalene-hopene cyclase N-terminal domain^15-176^E:2.7e-35`PF00432.18^Prenyltrans^Prenyltransferase and squalene oxidase repeat^18-43^E:2.8e-06`PF13243.3^SQHop_cyclase_C^Squalene-hopene cyclase C-terminal domain^285-623^E:3.4e-50`PF00432.18^Prenyltrans^Prenyltransferase and squalene oxidase repeat^464-501^E:2.2e-08`PF00432.18^Prenyltrans^Prenyltransferase and squalene ox…	Beta-amyrin synthase;
PASA_cluster_96582	4.86172	PF00293.25^NUDIX^NUDIX domain^47-162^E:4.1e-10	Nudix hydrolase 12, mitochondrial;		PASA_cluster_56443	-2.71641	.	Beta-amyrin synthase;
PASA_cluster_96582	4.86172	PF00293.25^NUDIX^NUDIX domain^46-87^E:9.7e-08	Nudix hydrolase 13, mitochondrial;		PASA_cluster_56443	-2.71641	PF13243.3^SQHop_cyclase_C^Squalene-hopene cyclase C-terminal domain^8-152^E:2.5e-31`PF00432.18^Prenyltrans^Prenyltransferase and squalene oxidase repeat^8-30^E:0.38`PF00432.18^Prenyltrans^Prenyltransferase and squalene oxidase repeat^39-92^E:1.3e-10	Beta-amyrin synthase;
PASA_cluster_96582	4.86172	.	Nudix hydrolase 13, mitochondrial;		PASA_cluster_56443	-2.71641	PF13249.3^SQHop_cyclase_N^Squalene-hopene cyclase N-terminal domain^15-176^E:1.4e-35`PF00432.18^Prenyltrans^Prenyltransferase and squalene oxidase repeat^18-43^E:2e-06`PF13243.3^SQHop_cyclase_C^Squalene-hopene cyclase C-terminal domain^285-478^E:2.3e-11`PF00432.18^Prenyltrans^Prenyltransferase and squalene oxidase repeat^464-478^E:6.9	Beta-amyrin synthase;
PASA_cluster_96582	4.86172	PF00293.25^NUDIX^NUDIX domain^79-121^E:1.4e-07	Nudix hydrolase 12, mitochondrial;		PASA_cluster_56443	-2.71641	PF13249.3^SQHop_cyclase_N^Squalene-hopene cyclase N-terminal domain^11-172^E:2.5e-35`PF00432.18^Prenyltrans^Prenyltransferase and squalene oxidase repeat^14-39^E:2.4e-06`PF13243.3^SQHop_cyclase_C^Squalene-hopene cyclase C-terminal domain^281-562^E:1.6e-39`PF00432.18^Prenyltrans^Prenyltransferase and squalene oxidase repeat^460-497^E:1.9e-08`PF00432.18^Prenyltrans^Prenyltransferase and squalene ox…	Beta-amyrin synthase;
PASA_cluster_96582	4.86172	.	Nudix hydrolase 12, mitochondrial;		PASA_cluster_56443	-2.71641	PF13249.3^SQHop_cyclase_N^Squalene-hopene cyclase N-terminal domain^11-172^E:2.9e-35`PF00432.18^Prenyltrans^Prenyltransferase and squalene oxidase repeat^14-39^E:2.6e-06`PF13243.3^SQHop_cyclase_C^Squalene-hopene cyclase C-terminal domain^281-587^E:8.6e-42`PF00432.18^Prenyltrans^Prenyltransferase and squalene oxidase repeat^460-497^E:2.1e-08`PF00432.18^Prenyltrans^Prenyltransferase and squalene ox…	Beta-amyrin synthase;
PASA_cluster_96582	4.86172	PF00293.25^NUDIX^NUDIX domain^79-119^E:1.8e-07	Nudix hydrolase 13, mitochondrial;		PASA_cluster_91406	-2.70333	.
PASA_cluster_161663	4.86167	.	Copia protein;		PASA_cluster_111876	-2.69886	PF12796.4^Ank_2^Ankyrin repeats (3 copies)^35-121^E:5e-07`PF13637.3^Ank_4^Ankyrin repeats (many copies)^69-121^E:3.9e-06`PF12796.4^Ank_2^Ankyrin repeats (3 copies)^116-189^E:3.7e-11`PF13857.3^Ank_5^Ankyrin repeats (many copies)^128-176^E:2.9e-07`PF00023.27^Ank^Ankyrin repeat^135-159^E:0.0056	Alpha-latroinsectotoxin-Lt1a;
PASA_cluster_65535	4.84612	PF03168.10^LEA_2^Late embryogenesis abundant protein^123-226^E:5.7e-14	Protein YLS9;		PASA_cluster_46789	-2.69348	PF00134.20^Cyclin_N^Cyclin, N-terminal domain^92-193^E:8.3e-27`PF02984.16^Cyclin_C^Cyclin, C-terminal domain^195-301^E:1.6e-23	Cyclin-D3-2;
PASA_cluster_48729	4.84253	PF00722.18^Glyco_hydro_16^Glycosyl hydrolases family 16^30-209^E:1.4e-61`PF06955.9^XET_C^Xyloglucan endo-transglycosylase (XET) C-terminus^238-282^E:2.5e-19	Xyloglucan endotransglucosylase/hydrolase protein 22;		PASA_cluster_69204	-2.68746	.
PASA_cluster_48729	4.84253	PF00722.18^Glyco_hydro_16^Glycosyl hydrolases family 16^30-157^E:8.1e-41	Probable xyloglucan endotransglucosylase/hydrolase protein 21;		PASA_cluster_10830	-2.68188	PF00026.20^Asp^Eukaryotic aspartyl protease^82-134^E:7.7e-07`PF14543.3^TAXi_N^Xylanase inhibitor N-terminal^83-267^E:1.7e-48`PF00026.20^Asp^Eukaryotic aspartyl protease^170-445^E:2e-07`PF14541.3^TAXi_C^Xylanase inhibitor C-terminal^293-445^E:2e-36	Aspartic proteinase nepenthesin-1;
PASA_cluster_112427	4.82908	.			PASA_cluster_144166	-2.67077	PF14226.3^DIOX_N^non-haem dioxygenase in morphine synthesis N-terminal^9-87^E:2.2e-10`PF03171.17^2OG-FeII_Oxy^2OG-Fe(II) oxygenase superfamily^169-261^E:3.6e-16	Probable 2-oxoglutarate-dependent dioxygenase AOP1;
PASA_cluster_86124	4.82494	PF12937.4^F-box-like^F-box-like^14-49^E:4.5e-10`PF00646.30^F-box^F-box domain^15-51^E:4.8e-08`PF07734.10^FBA_1^F-box associated^227-319^E:1.8e-05	F-box protein At3g07870;		PASA_cluster_91576	-2.66264	PF00368.15^HMG-CoA_red^Hydroxymethylglutaryl-coenzyme A reductase^202-576^E:3.1e-144	3-hydroxy-3-methylglutaryl-coenzyme A reductase 3;
PASA_cluster_106756	4.82418	.			PASA_cluster_91576	-2.66264	PF00368.15^HMG-CoA_red^Hydroxymethylglutaryl-coenzyme A reductase^2-226^E:1e-86	3-hydroxy-3-methylglutaryl-coenzyme A reductase 3;
PASA_cluster_73271	4.80542	PF00141.20^peroxidase^Peroxidase^48-297^E:5.2e-76`PF00141.20^peroxidase^Peroxidase^347-572^E:3.6e-56	Peroxidase 5 {ECO:0000250|UniProtKB:P22195};		PASA_cluster_20988	-2.65331	PF14383.3^VARLMGL^DUF761-associated sequence motif^168-192^E:5.3e-08
PASA_cluster_73271	4.80542	PF00141.20^peroxidase^Peroxidase^48-297^E:1.9e-77	Peroxidase 5 {ECO:0000250|UniProtKB:P22195};		PASA_cluster_20988	-2.65331	PF14383.3^VARLMGL^DUF761-associated sequence motif^135-159^E:7.9e-08`PF14309.3^DUF4378^Domain of unknown function (DUF4378)^601-743^E:3.1e-16	Protein LONGIFOLIA 1;
PASA_cluster_43055	4.80219	PF06200.11^tify^tify domain^171-204^E:7.4e-19`PF09425.7^CCT_2^Divergent CCT motif^272-297^E:5.7e-15	Protein TIFY 10B;		PASA_cluster_20988	-2.65331	PF14383.3^VARLMGL^DUF761-associated sequence motif^168-192^E:6.1e-08	Protein LONGIFOLIA 1;
PASA_cluster_43055	4.80219	PF06200.11^tify^tify domain^128-161^E:6.1e-19`PF09425.7^CCT_2^Divergent CCT motif^229-254^E:4.7e-15	Protein TIFY 10B;		PASA_cluster_20988	-2.65331	PF14309.3^DUF4378^Domain of unknown function (DUF4378)^102-244^E:3.8e-17	Protein LONGIFOLIA 1;
PASA_cluster_50363	4.80189	PF02701.12^zf-Dof^Dof domain, zinc finger^68-122^E:8.7e-32	Dof zinc finger protein DOF1.2;		PASA_cluster_20988	-2.65331	PF14383.3^VARLMGL^DUF761-associated sequence motif^168-192^E:5.3e-08	Protein LONGIFOLIA 1;
PASA_cluster_13204	4.77938	PF00722.18^Glyco_hydro_16^Glycosyl hydrolases family 16^32-207^E:2.8e-57`PF06955.9^XET_C^Xyloglucan endo-transglycosylase (XET) C-terminus^238-286^E:7e-21	Probable xyloglucan endotransglucosylase/hydrolase protein 26;		PASA_cluster_20988	-2.65331	PF14383.3^VARLMGL^DUF761-associated sequence motif^168-192^E:8.2e-08`PF14309.3^DUF4378^Domain of unknown function (DUF4378)^634-776^E:3.4e-16	Protein LONGIFOLIA 1;
PASA_cluster_87224	4.77781	PF00201.15^UDPGT^UDP-glucoronosyl and UDP-glucosyl transferase^264-442^E:5e-24	7-deoxyloganetin glucosyltransferase;		PASA_cluster_25499	-2.64893	PF13445.3^zf-RING_UBOX^RING-type zinc-finger^145-169^E:7e-05`PF00097.22^zf-C3HC4^Zinc finger, C3HC4 type (RING finger)^145-172^E:4.6e-05
PASA_cluster_31424	4.77661	PF03478.15^DUF295^Protein of unknown function (DUF295)^59-103^E:9.7e-11			PASA_cluster_113472	-2.64312	.	Syntaxin-71;
PASA_cluster_67790	4.77536	PF13639.3^zf-RING_2^Ring finger domain^97-140^E:5.2e-14`PF17123.2^zf-RING_11^RING-like zinc finger^97-126^E:1.3e-11`PF13923.3^zf-C3HC4_2^Zinc finger, C3HC4 type (RING finger)^97-139^E:1.9e-08`PF00097.22^zf-C3HC4^Zinc finger, C3HC4 type (RING finger)^98-139^E:2.8e-06`PF13445.3^zf-RING_UBOX^RING-type zinc-finger^98-137^E:0.00079`PF12678.4^zf-rbx1^RING-H2 zinc finger domain^104-140^E:2.5e-08`PF12861…	RING-H2 finger protein ATL60;		PASA_cluster_113472	-2.64312	PF05739.16^SNARE^SNARE domain^209-258^E:2.9e-12	Syntaxin-71;
PASA_cluster_137294	4.77497	PF01734.19^Patatin^Patatin-like phospholipase^28-233^E:5.5e-22	Patatin-like protein 2;		PASA_cluster_17676	-2.64128	.	UDP-glycosyltransferase 86A1;
PASA_cluster_86788	4.76538	.	Calcium-binding protein CML42;		PASA_cluster_147206	-2.63794	.
PASA_cluster_86788	4.76538	PF13405.3^EF-hand_6^EF-hand domain^38-67^E:6.3e-08`PF00036.29^EF-hand_1^EF hand^39-64^E:5.8e-07`PF13202.3^EF-hand_5^EF hand^39-61^E:3.4e-05`PF13833.3^EF-hand_8^EF-hand domain pair^125-152^E:0.0021`PF13499.3^EF-hand_7^EF-hand domain pair^126-191^E:2.8e-11`PF00036.29^EF-hand_1^EF hand^128-155^E:1.2e-07`PF13405.3^EF-hand_6^EF-hand domain^128-156^E:4.5e-08`PF13202.3^EF-hand_5^EF hand^131-151^E:3.3e-0…	Calcium-binding protein CML42;		PASA_cluster_4855	-2.63523	.	Protein GLUTAMINE DUMPER 2;
PASA_cluster_11202	4.76294	PF02784.13^Orn_Arg_deC_N^Pyridoxal-dependent decarboxylase, pyridoxal binding domain^141-404^E:1.6e-40`PF00278.19^Orn_DAP_Arg_deC^Pyridoxal-dependent decarboxylase, C-terminal sheet domain^495-603^E:6.4e-18	Arginine decarboxylase;		PASA_cluster_138219	-2.63417	.	BTB/POZ domain-containing protein At5g60050;
PASA_cluster_64311	4.75214	PF00036.29^EF-hand_1^EF hand^12-39^E:7.2e-07`PF13405.3^EF-hand_6^EF-hand domain^12-40^E:7.9e-07`PF13499.3^EF-hand_7^EF-hand domain pair^13-73^E:3.8e-14`PF13202.3^EF-hand_5^EF hand^15-35^E:7e-05`PF13833.3^EF-hand_8^EF-hand domain pair^25-73^E:8.6e-11`PF00036.29^EF-hand_1^EF hand^48-74^E:7.5e-08`PF13202.3^EF-hand_5^EF hand^51-72^E:0.00097`PF10591.6^SPARC_Ca_bdg^Secreted protein acidic and rich in c…	Calmodulin-like protein 8;		PASA_cluster_95459	-2.60647	PF00501.25^AMP-binding^AMP-binding enzyme^69-463^E:3.5e-91`PF13193.3^AMP-binding_C^AMP-binding enzyme C-terminal domain^472-523^E:3.2e-08	4-coumarate--CoA ligase-like 9;
PASA_cluster_102722	4.74639	PF00026.20^Asp^Eukaryotic aspartyl protease^201-561^E:1.5e-19`PF14543.3^TAXi_N^Xylanase inhibitor N-terminal^202-381^E:2.8e-55`PF14541.3^TAXi_C^Xylanase inhibitor C-terminal^408-560^E:3.2e-35	Protein ASPARTIC PROTEASE IN GUARD CELL 1;		PASA_cluster_95459	-2.60647	PF00501.25^AMP-binding^AMP-binding enzyme^54-448^E:2.7e-91`PF13193.3^AMP-binding_C^AMP-binding enzyme C-terminal domain^457-532^E:3.2e-14	4-coumarate--CoA ligase-like 9;
PASA_cluster_22271	4.74376	PF01428.13^zf-AN1^AN1-like Zinc finger^16-53^E:3.4e-12`PF01428.13^zf-AN1^AN1-like Zinc finger^103-142^E:3.8e-08	Zinc finger AN1 domain-containing stress-associated protein 12;		PASA_cluster_61127	-2.58337	.
PASA_cluster_118118	4.73683	.			PASA_cluster_61127	-2.58337	PF01513.18^NAD_kinase^ATP-NAD kinase^732-905^E:2e-32	NAD kinase 2, chloroplastic;
PASA_cluster_1887	4.73605	PF13947.3^GUB_WAK_bind^Wall-associated receptor kinase galacturonan-binding^31-132^E:1e-25`PF08488.8^WAK^Wall-associated kinase^180-284^E:1.8e-07	Wall-associated receptor kinase-like 8;		PASA_cluster_61127	-2.58337	PF01513.18^NAD_kinase^ATP-NAD kinase^732-979^E:4e-58	NAD kinase 2, chloroplastic;
PASA_cluster_1941	4.72398	.	Probable receptor-like protein kinase At1g67000;		PASA_cluster_19381	-2.58269	PF05542.8^DUF760^Protein of unknown function (DUF760)^133-260^E:2e-17	UV-B-induced protein At3g17800, chloroplastic {ECO:0000305};
PASA_cluster_1941	4.72398	PF14380.3^WAK_assoc^Wall-associated receptor kinase C-terminal^100-159^E:0.00017	Probable receptor-like protein kinase At1g67000;		PASA_cluster_73299	-2.57459	.
PASA_cluster_107021	4.70711	PF10520.6^TMEM189_B_dmain^B domain of TMEM189, localisation domain^116-284^E:9.5e-69	Fatty acid desaturase 4, chloroplastic {ECO:0000303|PubMed:19682287};		PASA_cluster_4624	-2.57281	PF01397.18^Terpene_synth^Terpene synthase, N-terminal domain^25-197^E:1.8e-57`PF03936.13^Terpene_synth_C^Terpene synthase family, metal binding domain^228-453^E:3.1e-96	Alpha-copaene synthase;
PASA_cluster_94138	4.67234	PF05678.11^VQ^VQ motif^82-109^E:5.9e-11			PASA_cluster_133980	-2.57088	.
PASA_cluster_75221	4.65734	PF13302.4^Acetyltransf_3^Acetyltransferase (GNAT) domain^23-156^E:4.2e-25`PF00583.22^Acetyltransf_1^Acetyltransferase (GNAT) family^78-156^E:3.2e-09	Protein CDC73 homolog {ECO:0000303|PubMed:20463090};		PASA_cluster_123893	-2.56923	PF08263.9^LRRNT_2^Leucine rich repeat N-terminal domain^30-64^E:1.3e-05`PF00560.30^LRR_1^Leucine Rich Repeat^140-162^E:0.41`PF00069.22^Pkinase^Protein kinase domain^342-602^E:2.2e-36`PF07714.14^Pkinase_Tyr^Protein tyrosine kinase^343-604^E:1.4e-33	Probable inactive receptor kinase At5g16590;
PASA_cluster_55506	4.63717	PF00847.17^AP2^AP2 domain^141-191^E:1.2e-13	Ethylene-responsive transcription factor 1A;		PASA_cluster_105712	-2.55697	PF00249.28^Myb_DNA-binding^Myb-like DNA-binding domain^61-112^E:1.7e-09	Putative Myb family transcription factor At1g14600;
PASA_cluster_2253	4.63563	PF00931.19^NB-ARC^NB-ARC domain^184-466^E:6.9e-67	Putative disease resistance RPP13-like protein 1;		PASA_cluster_84240	-2.55637	PF00046.26^Homeobox^Homeobox domain^80-133^E:2.1e-15`PF05920.8^Homeobox_KN^Homeobox KN domain^104-131^E:0.00022`PF02183.15^HALZ^Homeobox associated leucine zipper^135-176^E:9.8e-16	Homeobox-leucine zipper protein HAT5;
PASA_cluster_2253	4.63563	PF00931.19^NB-ARC^NB-ARC domain^184-466^E:7e-67	Putative disease resistance RPP13-like protein 1;		PASA_cluster_24152	-2.55554	PF13837.3^Myb_DNA-bind_4^Myb/SANT-like DNA-binding domain^84-169^E:3e-19`PF13837.3^Myb_DNA-bind_4^Myb/SANT-like DNA-binding domain^463-550^E:4.9e-22	Trihelix transcription factor GT-2;
PASA_cluster_2253	4.63563	PF00931.19^NB-ARC^NB-ARC domain^184-466^E:6.7e-67	Putative disease resistance RPP13-like protein 1;		PASA_cluster_50351	-2.52717	PF08718.8^GLTP^Glycolipid transfer protein (GLTP)^37-177^E:2.1e-40	Glycolipid transfer protein 2 {ECO:0000303|PubMed:16309699};
PASA_cluster_54787	4.6288	.			PASA_cluster_50351	-2.52717	PF08718.8^GLTP^Glycolipid transfer protein (GLTP)^4-102^E:1.1e-26	Glycolipid transfer protein 3 {ECO:0000303|PubMed:16309699};
PASA_cluster_102721	4.61394	PF00026.20^Asp^Eukaryotic aspartyl protease^235-595^E:1.8e-19`PF14543.3^TAXi_N^Xylanase inhibitor N-terminal^236-415^E:3.1e-55`PF14541.3^TAXi_C^Xylanase inhibitor C-terminal^442-594^E:3.6e-35	Protein ASPARTIC PROTEASE IN GUARD CELL 1;		PASA_cluster_50351	-2.52717	.	Glycolipid transfer protein 3 {ECO:0000303|PubMed:16309699};
PASA_cluster_6509	4.61343	PF03055.12^RPE65^Retinal pigment epithelial membrane protein^122-585^E:3.5e-100	9-cis-epoxycarotenoid dioxygenase NCED3, chloroplastic;		PASA_cluster_38798	-2.51827	.
PASA_cluster_132136	4.60864	PF08240.9^ADH_N^Alcohol dehydrogenase GroES-like domain^37-150^E:7.7e-28`PF00107.23^ADH_zinc_N^Zinc-binding dehydrogenase^194-314^E:4.1e-17	Probable cinnamyl alcohol dehydrogenase 6;		PASA_cluster_91803	-2.515	.
PASA_cluster_7999	4.60386	PF07732.12^Cu-oxidase_3^Multicopper oxidase^36-149^E:3.2e-36`PF00394.19^Cu-oxidase^Multicopper oxidase^162-298^E:1.3e-43`PF07731.11^Cu-oxidase_2^Multicopper oxidase^380-515^E:5.4e-27	L-ascorbate oxidase homolog;		PASA_cluster_21064	-2.51127	.
PASA_cluster_136482	4.59643	.			PASA_cluster_41667	-2.48533	PF00501.25^AMP-binding^AMP-binding enzyme^63-488^E:1.5e-88`PF13193.3^AMP-binding_C^AMP-binding enzyme C-terminal domain^497-571^E:1.1e-20	Probable acyl-activating enzyme 2;
PASA_cluster_18791	4.58882	PF13540.3^RCC1_2^Regulator of chromosome condensation (RCC1) repeat^211-239^E:2.1e-05`PF13540.3^RCC1_2^Regulator of chromosome condensation (RCC1) repeat^252-273^E:6.3e-06`PF00069.22^Pkinase^Protein kinase domain^507-789^E:1.6e-45`PF07714.14^Pkinase_Tyr^Protein tyrosine kinase^507-791^E:4.9e-43	Putative serine/threonine-protein kinase-like protein CCR3;		PASA_cluster_73198	-2.48532	PF01565.20^FAD_binding_4^FAD binding domain^58-200^E:4.2e-22`PF09265.7^Cytokin-bind^Cytokinin dehydrogenase 1, FAD and cytokinin binding^232-513^E:2.2e-109	Cytokinin dehydrogenase 7;
PASA_cluster_96781	4.5834	PF06047.8^SynMuv_product^Ras-induced vulval development antagonist^396-495^E:3.9e-49	UPF0396 protein;		PASA_cluster_88313	-2.47042	PF16719.2^SAWADEE^SAWADEE domain^34-148^E:9.5e-20
PASA_cluster_80531	4.57853	PF00168.27^C2^C2 domain^7-97^E:1.5e-08	BON1-associated protein 2;		PASA_cluster_88313	-2.47042	PF16719.2^SAWADEE^SAWADEE domain^33-124^E:8.4e-13
PASA_cluster_45487	4.57841	PF12796.4^Ank_2^Ankyrin repeats (3 copies)^35-103^E:1.2e-07`PF00023.27^Ank^Ankyrin repeat^56-77^E:0.025`PF13962.3^PGG^Domain of unknown function^347-456^E:9.2e-29	Ankyrin repeat-containing protein At2g01680;		PASA_cluster_88313	-2.47042	.
PASA_cluster_45487	4.57841	PF12796.4^Ank_2^Ankyrin repeats (3 copies)^55-122^E:2.1e-08`PF00023.27^Ank^Ankyrin repeat^75-96^E:0.0059`PF13637.3^Ank_4^Ankyrin repeats (many copies)^79-123^E:9.6e-05	Ankyrin repeat-containing protein At2g01680;		PASA_cluster_127650	-2.45593	PF00544.16^Pec_lyase_C^Pectate lyase^149-332^E:6.1e-21	Probable pectate lyase 13;
PASA_cluster_45487	4.57841	PF13962.3^PGG^Domain of unknown function^86-195^E:2.9e-29	Ankyrin repeat-containing protein At2g01680;		PASA_cluster_127650	-2.45593	.	Probable pectate lyase 13;
PASA_cluster_45487	4.57841	PF12796.4^Ank_2^Ankyrin repeats (3 copies)^35-103^E:1.9e-08`PF00023.27^Ank^Ankyrin repeat^56-77^E:0.0059`PF13637.3^Ank_4^Ankyrin repeats (many copies)^60-104^E:9.5e-05	Ankyrin repeat-containing protein At2g01680;		PASA_cluster_24154	-2.45515	.	Trihelix transcription factor GT-2;
PASA_cluster_45487	4.57841	.	Ankyrin repeat-containing protein At2g01680;		PASA_cluster_24154	-2.45515	PF13837.3^Myb_DNA-bind_4^Myb/SANT-like DNA-binding domain^206-293^E:1.3e-23`PF10545.6^MADF_DNA_bdg^Alcohol dehydrogenase transcription factor Myb/SANT-like^225-291^E:1.3e-05	Trihelix transcription factor GT-2;
PASA_cluster_45487	4.57841	PF13962.3^PGG^Domain of unknown function^248-357^E:6.6e-29	Ankyrin repeat-containing protein At2g01680;		PASA_cluster_24154	-2.45515	PF13837.3^Myb_DNA-bind_4^Myb/SANT-like DNA-binding domain^61-147^E:2.7e-20`PF13837.3^Myb_DNA-bind_4^Myb/SANT-like DNA-binding domain^420-507^E:2.6e-23`PF10545.6^MADF_DNA_bdg^Alcohol dehydrogenase transcription factor Myb/SANT-like^439-505^E:2.5e-05	Trihelix transcription factor GT-2;
PASA_cluster_25908	4.57726	PF00955.18^HCO3_cotransp^HCO3- transporter family^21-196^E:4.1e-38`PF00955.18^HCO3_cotransp^HCO3- transporter family^217-328^E:1.8e-06`PF00955.18^HCO3_cotransp^HCO3- transporter family^331-418^E:1.1e-15`PF00955.18^HCO3_cotransp^HCO3- transporter family^498-588^E:1.6e-17`PF04862.9^DUF642^Protein of unknown function (DUF642)^958-1118^E:5.1e-68`PF04862.9^DUF642^Protein of unknown function (DUF642)^1…	Boron transporter 4;		PASA_cluster_7684	-2.4512	.	Uncharacterized protein At4g14100;
PASA_cluster_25908	4.57726	PF00955.18^HCO3_cotransp^HCO3- transporter family^5-180^E:4.1e-38`PF00955.18^HCO3_cotransp^HCO3- transporter family^201-312^E:1.8e-06`PF00955.18^HCO3_cotransp^HCO3- transporter family^315-402^E:1.1e-15`PF00955.18^HCO3_cotransp^HCO3- transporter family^482-572^E:1.6e-17`PF04862.9^DUF642^Protein of unknown function (DUF642)^942-1102^E:5e-68`PF04862.9^DUF642^Protein of unknown function (DUF642)^1113…	Boron transporter 4;		PASA_cluster_120213	-2.45034	PF02234.16^CDI^Cyclin-dependent kinase inhibitor^161-204^E:1.5e-14	Cyclin-dependent kinase inhibitor 6;
PASA_cluster_25908	4.57726	PF00955.18^HCO3_cotransp^HCO3- transporter family^21-196^E:3.9e-38`PF00955.18^HCO3_cotransp^HCO3- transporter family^217-389^E:2.5e-24`PF00955.18^HCO3_cotransp^HCO3- transporter family^469-559^E:1.6e-17`PF04862.9^DUF642^Protein of unknown function (DUF642)^939-1100^E:2.4e-68`PF04862.9^DUF642^Protein of unknown function (DUF642)^1111-1277^E:3.1e-18	Boron transporter 4;		PASA_cluster_120213	-2.45034	PF02234.16^CDI^Cyclin-dependent kinase inhibitor^211-254^E:2.1e-14	Cyclin-dependent kinase inhibitor 7;
PASA_cluster_25908	4.57726	PF00955.18^HCO3_cotransp^HCO3- transporter family^13-188^E:4.1e-38`PF00955.18^HCO3_cotransp^HCO3- transporter family^209-320^E:1.8e-06`PF00955.18^HCO3_cotransp^HCO3- transporter family^323-410^E:1.1e-15`PF00955.18^HCO3_cotransp^HCO3- transporter family^490-580^E:1.6e-17`PF04862.9^DUF642^Protein of unknown function (DUF642)^950-1110^E:5.1e-68`PF04862.9^DUF642^Protein of unknown function (DUF642)^1…	Boron transporter 4;		PASA_cluster_120213	-2.45034	PF02234.16^CDI^Cyclin-dependent kinase inhibitor^159-202^E:1.5e-14	Cyclin-dependent kinase inhibitor 7;
PASA_cluster_25908	4.57726	PF00955.18^HCO3_cotransp^HCO3- transporter family^13-188^E:4.2e-38`PF00955.18^HCO3_cotransp^HCO3- transporter family^209-320^E:1.8e-06`PF00955.18^HCO3_cotransp^HCO3- transporter family^323-410^E:1.1e-15`PF00955.18^HCO3_cotransp^HCO3- transporter family^490-580^E:1.6e-17`PF04862.9^DUF642^Protein of unknown function (DUF642)^960-1121^E:2.4e-68`PF04862.9^DUF642^Protein of unknown function (DUF642)^1…	Boron transporter 4;		PASA_cluster_49903	-2.42985	PF00069.22^Pkinase^Protein kinase domain^25-175^E:5.1e-32`PF07714.14^Pkinase_Tyr^Protein tyrosine kinase^26-175^E:3.3e-15`PF00069.22^Pkinase^Protein kinase domain^285-414^E:3e-21	Cyclin-dependent kinase F-1;
PASA_cluster_25908	4.57726	PF00955.18^HCO3_cotransp^HCO3- transporter family^13-188^E:3.9e-38`PF00955.18^HCO3_cotransp^HCO3- transporter family^209-381^E:2.4e-24`PF00955.18^HCO3_cotransp^HCO3- transporter family^461-551^E:1.6e-17`PF04862.9^DUF642^Protein of unknown function (DUF642)^931-1092^E:2.4e-68`PF04862.9^DUF642^Protein of unknown function (DUF642)^1103-1269^E:3.1e-18	Boron transporter 4;		PASA_cluster_70967	-2.42522	PF03000.11^NPH3^NPH3 family^191-418^E:2e-60	BTB/POZ domain-containing protein At3g22104;
PASA_cluster_25908	4.57726	PF00955.18^HCO3_cotransp^HCO3- transporter family^5-180^E:3.9e-38`PF00955.18^HCO3_cotransp^HCO3- transporter family^201-373^E:2.4e-24`PF00955.18^HCO3_cotransp^HCO3- transporter family^453-543^E:1.6e-17`PF04862.9^DUF642^Protein of unknown function (DUF642)^923-1084^E:2.3e-68`PF04862.9^DUF642^Protein of unknown function (DUF642)^1095-1261^E:3.1e-18	Boron transporter 4;		PASA_cluster_6635	-2.41298	PF14709.4^DND1_DSRM^double strand RNA binding domain from DEAD END PROTEIN 1^136-212^E:3.4e-16`PF00035.23^dsrm^Double-stranded RNA binding motif^137-210^E:1.9e-07	Ribonuclease 3-like protein 1;
PASA_cluster_25908	4.57726	PF00955.18^HCO3_cotransp^HCO3- transporter family^5-180^E:4.1e-38`PF00955.18^HCO3_cotransp^HCO3- transporter family^201-312^E:1.8e-06`PF00955.18^HCO3_cotransp^HCO3- transporter family^315-402^E:1.1e-15`PF00955.18^HCO3_cotransp^HCO3- transporter family^482-572^E:1.6e-17`PF04862.9^DUF642^Protein of unknown function (DUF642)^952-1113^E:2.4e-68`PF04862.9^DUF642^Protein of unknown function (DUF642)^11…	Boron transporter 4;		PASA_cluster_27622	-2.3992	PF00134.20^Cyclin_N^Cyclin, N-terminal domain^42-172^E:1.1e-27	Cyclin-D1-1;
PASA_cluster_31903	4.57132	PF05678.11^VQ^VQ motif^28-54^E:4.8e-12	Sigma factor binding protein 1, chloroplastic;		PASA_cluster_27622	-2.3992	PF02984.16^Cyclin_C^Cyclin, C-terminal domain^26-99^E:7.4e-11	Cyclin-D1-1;
PASA_cluster_69513	4.57087	.	Carrot ABA-induced in somatic embryos 3 {ECO:0000303|Ref.1};		PASA_cluster_27622	-2.3992	PF00134.20^Cyclin_N^Cyclin, N-terminal domain^42-172^E:2.4e-27`PF02984.16^Cyclin_C^Cyclin, C-terminal domain^175-276^E:9e-14	Cyclin-D1-1;
PASA_cluster_152276	4.56412	PF13947.3^GUB_WAK_bind^Wall-associated receptor kinase galacturonan-binding^36-89^E:1.1e-08`PF00069.22^Pkinase^Protein kinase domain^348-496^E:2.8e-11`PF07714.14^Pkinase_Tyr^Protein tyrosine kinase^351-501^E:1e-15	Probably inactive receptor-like protein kinase At2g46850;		PASA_cluster_27622	-2.3992	PF00134.20^Cyclin_N^Cyclin, N-terminal domain^42-172^E:1.4e-27`PF02984.16^Cyclin_C^Cyclin, C-terminal domain^175-251^E:1.6e-08	Cyclin-D1-1;
PASA_cluster_152276	4.56412	PF00069.22^Pkinase^Protein kinase domain^2-111^E:6e-07`PF07714.14^Pkinase_Tyr^Protein tyrosine kinase^3-117^E:3.3e-12	Probably inactive receptor-like protein kinase At2g46850;		PASA_cluster_58440	-2.39398	PF08263.9^LRRNT_2^Leucine rich repeat N-terminal domain^53-103^E:9.9e-07`PF13855.3^LRR_8^Leucine rich repeat^413-472^E:4.9e-07`PF00560.30^LRR_1^Leucine Rich Repeat^413-435^E:0.41`PF13855.3^LRR_8^Leucine rich repeat^477-520^E:4.5e-07`PF00560.30^LRR_1^Leucine Rich Repeat^485-507^E:0.26`PF00560.30^LRR_1^Leucine Rich Repeat^510-531^E:0.25`PF13855.3^LRR_8^Leucine rich repeat^557-616^E:5.9e-08`PF00560.…	Receptor-like protein 12;
PASA_cluster_152276	4.56412	PF13947.3^GUB_WAK_bind^Wall-associated receptor kinase galacturonan-binding^36-89^E:3e-09	Probably inactive receptor-like protein kinase At2g46850;		PASA_cluster_58440	-2.39398	PF13855.3^LRR_8^Leucine rich repeat^7-50^E:5.4e-07`PF00560.30^LRR_1^Leucine Rich Repeat^15-37^E:0.15`PF00560.30^LRR_1^Leucine Rich Repeat^40-61^E:0.14`PF13855.3^LRR_8^Leucine rich repeat^87-146^E:3.5e-08`PF00560.30^LRR_1^Leucine Rich Repeat^88-109^E:1.1`PF00560.30^LRR_1^Leucine Rich Repeat^136-157^E:0.4`PF13855.3^LRR_8^Leucine rich repeat^183-242^E:2.8e-07`PF13855.3^LRR_8^Leucine rich repeat^207-…	Receptor-like protein 12;
PASA_cluster_39866	4.56348	.			PASA_cluster_58440	-2.39398	PF08263.9^LRRNT_2^Leucine rich repeat N-terminal domain^53-103^E:3.2e-07`PF12799.4^LRR_4^Leucine Rich repeats (2 copies)^118-156^E:4.1e-06`PF00560.30^LRR_1^Leucine Rich Repeat^118-139^E:0.77`PF12799.4^LRR_4^Leucine Rich repeats (2 copies)^140-177^E:1.2e-06`PF13516.3^LRR_6^Leucine Rich repeat^140-154^E:1.7`PF00560.30^LRR_1^Leucine Rich Repeat^141-163^E:1.2`PF00560.30^LRR_1^Leucine Rich Repeat^165-…	Receptor-like protein 12;
PASA_cluster_48084	4.54893	PF08263.9^LRRNT_2^Leucine rich repeat N-terminal domain^52-89^E:5.4e-09`PF00560.30^LRR_1^Leucine Rich Repeat^439-461^E:0.74`PF00560.30^LRR_1^Leucine Rich Repeat^586-604^E:1.4`PF00069.22^Pkinase^Protein kinase domain^691-997^E:1.7e-43`PF07714.14^Pkinase_Tyr^Protein tyrosine kinase^693-929^E:2.9e-40	Probable LRR receptor-like serine/threonine-protein kinase At3g47570;		PASA_cluster_149929	-2.37385	PF05368.10^NmrA^NmrA-like family^22-209^E:1.3e-40	Isoflavone reductase-like protein;
PASA_cluster_48084	4.54893	PF08263.9^LRRNT_2^Leucine rich repeat N-terminal domain^52-89^E:5.6e-09`PF00560.30^LRR_1^Leucine Rich Repeat^439-461^E:0.77`PF00560.30^LRR_1^Leucine Rich Repeat^586-604^E:1.5`PF00069.22^Pkinase^Protein kinase domain^727-1032^E:1.8e-43`PF07714.14^Pkinase_Tyr^Protein tyrosine kinase^729-965^E:3.1e-40	Probable LRR receptor-like serine/threonine-protein kinase At3g47570;		PASA_cluster_149929	-2.37385	PF05368.10^NmrA^NmrA-like family^8-105^E:6.2e-26`PF01370.18^Epimerase^NAD dependent epimerase/dehydratase family^8-88^E:2.3e-07`PF01073.16^3Beta_HSD^3-beta hydroxysteroid dehydrogenase/isomerase family^10-90^E:4.9e-06`PF13460.3^NAD_binding_10^NAD(P)H-binding^12-104^E:1.2e-08`PF05368.10^NmrA^NmrA-like family^106-210^E:3.3e-13	Isoflavone reductase-like protein;
PASA_cluster_11624	4.53555	.			PASA_cluster_149929	-2.37385	.	Isoflavone reductase-like protein;
PASA_cluster_50957	4.51934	PF13962.3^PGG^Domain of unknown function^34-131^E:3.4e-26			PASA_cluster_149929	-2.37385	PF05368.10^NmrA^NmrA-like family^6-123^E:1.4e-14	Isoflavone reductase-like protein;
PASA_cluster_54831	4.51344	PF13639.3^zf-RING_2^Ring finger domain^97-140^E:5.2e-14`PF17123.2^zf-RING_11^RING-like zinc finger^97-126^E:1.3e-11`PF13923.3^zf-C3HC4_2^Zinc finger, C3HC4 type (RING finger)^97-139^E:1.9e-08`PF00097.22^zf-C3HC4^Zinc finger, C3HC4 type (RING finger)^98-139^E:2.8e-06`PF13445.3^zf-RING_UBOX^RING-type zinc-finger^98-137^E:0.00079`PF12678.4^zf-rbx1^RING-H2 zinc finger domain^104-140^E:2.5e-08`PF12861…	RING-H2 finger protein ATL60;		PASA_cluster_149929	-2.37385	PF05368.10^NmrA^NmrA-like family^8-109^E:3.2e-29`PF01370.18^Epimerase^NAD dependent epimerase/dehydratase family^8-89^E:4.4e-08`PF01073.16^3Beta_HSD^3-beta hydroxysteroid dehydrogenase/isomerase family^10-90^E:7.8e-07`PF13460.3^NAD_binding_10^NAD(P)H-binding^12-109^E:3.6e-10	Isoflavone reductase-like protein;
PASA_cluster_45548	4.51206	.			PASA_cluster_149929	-2.37385	PF05368.10^NmrA^NmrA-like family^22-209^E:5.8e-40	Isoflavone reductase-like protein;
PASA_cluster_12825	4.51071	PF02365.12^NAM^No apical meristem (NAM) protein^5-137^E:1.9e-23	NAC domain-containing protein 90;		PASA_cluster_149929	-2.37385	PF05368.10^NmrA^NmrA-like family^10-117^E:2.6e-13	Isoflavone reductase-like protein;
PASA_cluster_38326	4.5072	.			PASA_cluster_149929	-2.37385	.	Isoflavone reductase homolog;
PASA_cluster_84997	4.49883	PF00847.17^AP2^AP2 domain^225-274^E:3.7e-13	Ethylene-responsive transcription factor ERF053;		PASA_cluster_149929	-2.37385	PF05368.10^NmrA^NmrA-like family^8-291^E:1.5e-74`PF01370.18^Epimerase^NAD dependent epimerase/dehydratase family^8-88^E:4.5e-07`PF01073.16^3Beta_HSD^3-beta hydroxysteroid dehydrogenase/isomerase family^10-90^E:9.2e-06`PF13460.3^NAD_binding_10^NAD(P)H-binding^12-155^E:9.8e-13	Isoflavone reductase homolog;
PASA_cluster_11079	4.49796	.			PASA_cluster_149929	-2.37385	PF05368.10^NmrA^NmrA-like family^4-205^E:8.6e-48	Isoflavone reductase homolog;
PASA_cluster_60267	4.49468	.			PASA_cluster_149929	-2.37385	PF05368.10^NmrA^NmrA-like family^8-291^E:1e-71`PF01370.18^Epimerase^NAD dependent epimerase/dehydratase family^8-88^E:4.4e-07`PF01073.16^3Beta_HSD^3-beta hydroxysteroid dehydrogenase/isomerase family^10-90^E:9e-06`PF13460.3^NAD_binding_10^NAD(P)H-binding^12-155^E:7.4e-13	Isoflavone reductase homolog;
PASA_cluster_156522	4.48836	.	Probable WRKY transcription factor 4;		PASA_cluster_128137	-2.37152	PF01301.16^Glyco_hydro_35^Glycosyl hydrolases family 35^4-176^E:1e-55	Beta-galactosidase 3;
PASA_cluster_139158	4.48738	PF13516.3^LRR_6^Leucine Rich repeat^20-32^E:0.27`PF13855.3^LRR_8^Leucine rich repeat^21-79^E:1e-07`PF00560.30^LRR_1^Leucine Rich Repeat^21-40^E:0.059`PF13855.3^LRR_8^Leucine rich repeat^173-231^E:2.4e-08`PF13516.3^LRR_6^Leucine Rich repeat^173-185^E:0.1`PF00560.30^LRR_1^Leucine Rich Repeat^175-193^E:1.7`PF13855.3^LRR_8^Leucine rich repeat^247-306^E:1.1e-09`PF00560.30^LRR_1^Leucine Rich Repeat^272…	LRR receptor-like serine/threonine-protein kinase GSO1;		PASA_cluster_128137	-2.37152	.	Beta-galactosidase 3;
PASA_cluster_89778	4.4837	PF01253.19^SUI1^Translation initiation factor SUI1^27-99^E:4.5e-24	Protein translation factor SUI1 homolog 2;		PASA_cluster_128137	-2.37152	PF01301.16^Glyco_hydro_35^Glycosyl hydrolases family 35^4-162^E:5.1e-52	Beta-galactosidase 3;
PASA_cluster_38332	4.45767	.			PASA_cluster_97712	-2.36983	.
PASA_cluster_3417	4.45743	PF00026.20^Asp^Eukaryotic aspartyl protease^251-611^E:2.8e-19`PF14543.3^TAXi_N^Xylanase inhibitor N-terminal^252-431^E:3.2e-55`PF14541.3^TAXi_C^Xylanase inhibitor C-terminal^458-610^E:2.1e-34	Protein ASPARTIC PROTEASE IN GUARD CELL 1;		PASA_cluster_97712	-2.36983	PF00646.30^F-box^F-box domain^21-59^E:0.00011`PF07723.10^LRR_2^Leucine Rich Repeat^173-197^E:0.0071`PF08387.7^FBD^FBD^366-402^E:1.5e-07	F-box/FBD/LRR-repeat protein At1g13570;
PASA_cluster_3417	4.45743	PF00026.20^Asp^Eukaryotic aspartyl protease^294-654^E:3.4e-19`PF14543.3^TAXi_N^Xylanase inhibitor N-terminal^295-474^E:3.7e-55`PF14541.3^TAXi_C^Xylanase inhibitor C-terminal^501-653^E:2.4e-34	Protein ASPARTIC PROTEASE IN GUARD CELL 1;		PASA_cluster_97712	-2.36983	PF00646.30^F-box^F-box domain^21-59^E:0.0001`PF07723.10^LRR_2^Leucine Rich Repeat^173-197^E:0.0065`PF08387.7^FBD^FBD^338-374^E:1.3e-07	F-box/FBD/LRR-repeat protein At1g13570;
PASA_cluster_18611	4.4487	PF00320.24^GATA^GATA zinc finger^255-288^E:1.6e-16	GATA transcription factor 7;		PASA_cluster_97712	-2.36983	PF00646.30^F-box^F-box domain^21-59^E:8.6e-05`PF07723.10^LRR_2^Leucine Rich Repeat^173-197^E:0.0055	F-box/FBD/LRR-repeat protein At1g13570;
PASA_cluster_28479	4.44618	PF00083.21^Sugar_tr^Sugar (and other) transporter^102-546^E:3.7e-107`PF07690.13^MFS_1^Major Facilitator Superfamily^108-457^E:2.2e-28	Probable polyol transporter 4;		PASA_cluster_141079	-2.35952	.	Protein yippee-like At4g27745;
PASA_cluster_38328	4.43352	.			PASA_cluster_141079	-2.35952	PF03226.11^Yippee-Mis18^Yippee zinc-binding/DNA-binding /Mis18, centromere assembly^35-127^E:3.1e-16	Protein yippee-like At4g27745;
PASA_cluster_128900	4.43159	PF02365.12^NAM^No apical meristem (NAM) protein^6-138^E:2e-20	NAC domain-containing protein 90;		PASA_cluster_141079	-2.35952	PF03226.11^Yippee-Mis18^Yippee zinc-binding/DNA-binding /Mis18, centromere assembly^10-102^E:1.5e-16	Protein yippee-like At4g27745;
PASA_cluster_128900	4.43159	PF02365.12^NAM^No apical meristem (NAM) protein^6-138^E:7.8e-20`PF02365.12^NAM^No apical meristem (NAM) protein^240-363^E:8.4e-15	NAC domain-containing protein 90;		PASA_cluster_62329	-2.34277	PF02984.16^Cyclin_C^Cyclin, C-terminal domain^32-98^E:2.6e-05
PASA_cluster_128900	4.43159	PF02365.12^NAM^No apical meristem (NAM) protein^18-90^E:3.4e-12	NAC domain-containing protein 90;		PASA_cluster_62329	-2.34277	PF00134.20^Cyclin_N^Cyclin, N-terminal domain^69-169^E:1.2e-23`PF02984.16^Cyclin_C^Cyclin, C-terminal domain^172-271^E:2.6e-07	Cyclin-D5-1;
PASA_cluster_128900	4.43159	PF02365.12^NAM^No apical meristem (NAM) protein^5-137^E:2.3e-22	NAC domain-containing protein 90;		PASA_cluster_62329	-2.34277	PF00134.20^Cyclin_N^Cyclin, N-terminal domain^68-169^E:6.1e-24	Cyclin-D5-1;
PASA_cluster_128900	4.43159	PF02365.12^NAM^No apical meristem (NAM) protein^24-156^E:9.9e-20`PF02365.12^NAM^No apical meristem (NAM) protein^298-430^E:1.2e-21	NAC domain-containing protein 90;		PASA_cluster_84791	-2.32442	PF05705.11^DUF829^Eukaryotic protein of unknown function (DUF829)^13-94^E:8e-05`PF05705.11^DUF829^Eukaryotic protein of unknown function (DUF829)^119-237^E:1.5e-16
PASA_cluster_151648	4.4264	PF00153.24^Mito_carr^Mitochondrial carrier protein^5-123^E:1.2e-16`PF00153.24^Mito_carr^Mitochondrial carrier protein^130-226^E:3.8e-19`PF00153.24^Mito_carr^Mitochondrial carrier protein^234-323^E:3.3e-19	Mitochondrial uncoupling protein 5;		PASA_cluster_84791	-2.32442	PF05705.11^DUF829^Eukaryotic protein of unknown function (DUF829)^32-139^E:2.3e-07`PF05705.11^DUF829^Eukaryotic protein of unknown function (DUF829)^126-373^E:3.5e-33
PASA_cluster_121406	4.41913	PF00378.17^ECH_1^Enoyl-CoA hydratase/isomerase^22-201^E:2e-19	Enoyl-CoA delta isomerase 1, peroxisomal {ECO:0000305};		PASA_cluster_84791	-2.32442	PF05705.11^DUF829^Eukaryotic protein of unknown function (DUF829)^32-112^E:0.0002`PF05705.11^DUF829^Eukaryotic protein of unknown function (DUF829)^138-385^E:3.5e-33
PASA_cluster_49306	4.41855	PF13837.3^Myb_DNA-bind_4^Myb/SANT-like DNA-binding domain^105-231^E:4e-22			PASA_cluster_84791	-2.32442	PF05705.11^DUF829^Eukaryotic protein of unknown function (DUF829)^32-112^E:0.0002`PF05705.11^DUF829^Eukaryotic protein of unknown function (DUF829)^138-385^E:3.7e-33
PASA_cluster_158406	4.41518	.			PASA_cluster_81448	-2.29474	PF01697.24^Glyco_transf_92^Glycosyltransferase family 92^236-456^E:3.1e-33`PF13704.3^Glyco_tranf_2_4^Glycosyl transferase family 2^250-351^E:8.6e-07
PASA_cluster_151951	4.41144	PF13369.3^Transglut_core2^Transglutaminase-like superfamily^141-200^E:1.8e-06			PASA_cluster_33750	-2.26418	.
PASA_cluster_151951	4.41144	.			PASA_cluster_33750	-2.26418	PF00069.22^Pkinase^Protein kinase domain^132-343^E:1.6e-39`PF07714.14^Pkinase_Tyr^Protein tyrosine kinase^134-398^E:1.2e-40	Receptor-like cytosolic serine/threonine-protein kinase RBK1;
PASA_cluster_151951	4.41144	PF13369.3^Transglut_core2^Transglutaminase-like superfamily^17-73^E:1.9e-06			PASA_cluster_125332	-2.26003	PF00069.22^Pkinase^Protein kinase domain^634-898^E:4.8e-46`PF07714.14^Pkinase_Tyr^Protein tyrosine kinase^637-899^E:3.5e-44	Probable leucine-rich repeat receptor-like protein kinase At5g49770;
PASA_cluster_73322	4.4009	PF07859.10^Abhydrolase_3^alpha/beta hydrolase fold^83-218^E:1.1e-06`PF00135.25^COesterase^Carboxylesterase family^87-128^E:1.6e-07	Isoprenylcysteine alpha-carbonyl methylesterase ICME;		PASA_cluster_125332	-2.26003	PF08263.9^LRRNT_2^Leucine rich repeat N-terminal domain^25-61^E:0.0061`PF00560.30^LRR_1^Leucine Rich Repeat^137-159^E:1.8	Probable leucine-rich repeat receptor-like protein kinase At5g49770;
PASA_cluster_73322	4.4009	PF07859.10^Abhydrolase_3^alpha/beta hydrolase fold^20-163^E:3.7e-07`PF00326.18^Peptidase_S9^Prolyl oligopeptidase family^115-163^E:3e-05	Isoprenylcysteine alpha-carbonyl methylesterase ICME;		PASA_cluster_125332	-2.26003	PF08263.9^LRRNT_2^Leucine rich repeat N-terminal domain^25-61^E:0.012	Probable leucine-rich repeat receptor-like protein kinase At5g49770;
PASA_cluster_73322	4.4009	.	Isoprenylcysteine alpha-carbonyl methylesterase ICME;		PASA_cluster_125332	-2.26003	PF07714.14^Pkinase_Tyr^Protein tyrosine kinase^1-134^E:2.8e-30`PF00069.22^Pkinase^Protein kinase domain^2-143^E:2.2e-30	Probable leucine-rich repeat receptor-like protein kinase At5g49770;
PASA_cluster_73322	4.4009	.	Probable isoprenylcysteine alpha-carbonyl methylesterase ICMEL1;		PASA_cluster_7874	-2.26003	PF07264.8^EI24^Etoposide-induced protein 2.4 (EI24)^6-167^E:8.6e-25	Protein EI24 homolog;
PASA_cluster_73322	4.4009	PF00326.18^Peptidase_S9^Prolyl oligopeptidase family^23-71^E:9.9e-06	Isoprenylcysteine alpha-carbonyl methylesterase ICME;		PASA_cluster_7874	-2.26003	PF07264.8^EI24^Etoposide-induced protein 2.4 (EI24)^3-131^E:1.4e-24	Protein EI24 homolog;
PASA_cluster_73322	4.4009	PF00135.25^COesterase^Carboxylesterase family^158-261^E:7.9e-13`PF07859.10^Abhydrolase_3^alpha/beta hydrolase fold^175-352^E:1e-12	Isoprenylcysteine alpha-carbonyl methylesterase ICME;		PASA_cluster_7874	-2.26003	.	Protein EI24 homolog;
PASA_cluster_73322	4.4009	PF00135.25^COesterase^Carboxylesterase family^158-261^E:1e-12`PF07859.10^Abhydrolase_3^alpha/beta hydrolase fold^175-384^E:4.9e-16	Isoprenylcysteine alpha-carbonyl methylesterase ICME;		PASA_cluster_7874	-2.26003	PF07264.8^EI24^Etoposide-induced protein 2.4 (EI24)^70-250^E:4.3e-28	Protein EI24 homolog;
PASA_cluster_73322	4.4009	.	Protein GAMETE EXPRESSED 3;		PASA_cluster_64292	-2.25152	PF05641.9^Agenet^Agenet domain^6-64^E:2.1e-16`PF03735.11^ENT^ENT domain^337-384^E:1.4e-12
PASA_cluster_73322	4.4009	PF00135.25^COesterase^Carboxylesterase family^158-261^E:1.1e-12`PF07859.10^Abhydrolase_3^alpha/beta hydrolase fold^175-384^E:5.5e-16	Isoprenylcysteine alpha-carbonyl methylesterase ICME;		PASA_cluster_64292	-2.25152	PF05641.9^Agenet^Agenet domain^6-64^E:2.1e-16`PF03735.11^ENT^ENT domain^333-380^E:1.4e-12
PASA_cluster_44995	4.39016	PF04564.12^U-box^U-box domain^308-374^E:9.4e-16`PF13445.3^zf-RING_UBOX^RING-type zinc-finger^312-348^E:5.6e-05`PF00514.20^Arm^Armadillo/beta-catenin-like repeat^441-477^E:4.4e-06	U-box domain-containing protein 19;		PASA_cluster_64292	-2.25152	PF05641.9^Agenet^Agenet domain^6-64^E:4.1e-17
PASA_cluster_660	4.38869	PF00462.21^Glutaredoxin^Glutaredoxin^55-120^E:2.4e-12	Glutaredoxin-C9;		PASA_cluster_28408	-2.24896	PF00170.18^bZIP_1^bZIP transcription factor^297-346^E:5.8e-14`PF07716.12^bZIP_2^Basic region leucine zipper^298-344^E:8.2e-08`PF12498.5^bZIP_C^Basic leucine-zipper C terminal^366-490^E:4.5e-44	Light-inducible protein CPRF2;
PASA_cluster_54154	4.38361	PF00036.29^EF-hand_1^EF hand^12-40^E:7.1e-08`PF13405.3^EF-hand_6^EF-hand domain^12-40^E:7.3e-07`PF13499.3^EF-hand_7^EF-hand domain pair^13-73^E:2.6e-15`PF13202.3^EF-hand_5^EF hand^17-36^E:0.0017`PF13833.3^EF-hand_8^EF-hand domain pair^25-75^E:9.5e-13`PF00036.29^EF-hand_1^EF hand^48-75^E:2.4e-08`PF13202.3^EF-hand_5^EF hand^49-73^E:0.0005`PF13499.3^EF-hand_7^EF-hand domain pair^83-147^E:4.1e-19`PF1…	Calmodulin-like protein 11;		PASA_cluster_28408	-2.24896	PF00170.18^bZIP_1^bZIP transcription factor^265-314^E:5.3e-14`PF07716.12^bZIP_2^Basic region leucine zipper^266-312^E:7.5e-08`PF12498.5^bZIP_C^Basic leucine-zipper C terminal^334-458^E:4e-44	Light-inducible protein CPRF2;
PASA_cluster_95464	4.38232	.			PASA_cluster_28408	-2.24896	PF00170.18^bZIP_1^bZIP transcription factor^281-330^E:5.6e-14`PF07716.12^bZIP_2^Basic region leucine zipper^282-328^E:7.8e-08`PF12498.5^bZIP_C^Basic leucine-zipper C terminal^350-474^E:4.3e-44	Light-inducible protein CPRF2;
PASA_cluster_102847	4.38138	PF01453.21^B_lectin^D-mannose binding lectin^107-195^E:1.1e-24`PF08276.8^PAN_2^PAN-like domain^369-403^E:0.00024`PF07714.14^Pkinase_Tyr^Protein tyrosine kinase^526-792^E:6e-43`PF00069.22^Pkinase^Protein kinase domain^527-791^E:8.7e-52	G-type lectin S-receptor-like serine/threonine-protein kinase SD2-5;		PASA_cluster_21834	-2.24324	PF06799.8^DUF1230^Protein of unknown function (DUF1230)^78-221^E:1.9e-56	Uncharacterized protein ycf36;
PASA_cluster_25999	4.37881	PF04564.12^U-box^U-box domain^10-79^E:7.9e-18	U-box domain-containing protein 29;		PASA_cluster_21834	-2.24324	PF06799.8^DUF1230^Protein of unknown function (DUF1230)^78-218^E:9.6e-51	Uncharacterized protein ycf36;
PASA_cluster_83462	4.37467	.			PASA_cluster_153674	-2.23967	PF00924.15^MS_channel^Mechanosensitive ion channel^351-482^E:6.4e-10`PF00924.15^MS_channel^Mechanosensitive ion channel^1046-1251^E:3e-22	Mechanosensitive ion channel protein 10;
PASA_cluster_157525	4.36184	.			PASA_cluster_153674	-2.23967	PF00924.15^MS_channel^Mechanosensitive ion channel^351-482^E:6.6e-10`PF00924.15^MS_channel^Mechanosensitive ion channel^1084-1289^E:3.2e-22	Mechanosensitive ion channel protein 10;
PASA_cluster_186	4.36094	.			PASA_cluster_153674	-2.23967	PF00924.15^MS_channel^Mechanosensitive ion channel^351-482^E:6.6e-10`PF00924.15^MS_channel^Mechanosensitive ion channel^1085-1290^E:3.2e-22	Mechanosensitive ion channel protein 10;
PASA_cluster_115274	4.35475	PF00407.16^Bet_v_1^Pathogenesis-related protein Bet v I family^1-155^E:1.5e-20	Major allergen Pru ar 1;		PASA_cluster_153674	-2.23967	PF00924.15^MS_channel^Mechanosensitive ion channel^351-482^E:6.7e-10`PF00924.15^MS_channel^Mechanosensitive ion channel^1092-1297^E:3.2e-22	Mechanosensitive ion channel protein 10;
PASA_cluster_140500	4.34955	PF00931.19^NB-ARC^NB-ARC domain^61-320^E:9.7e-59	Putative disease resistance RPP13-like protein 1;		PASA_cluster_62879	-2.23953	PF00646.30^F-box^F-box domain^83-124^E:6.6e-07`PF12937.4^F-box-like^F-box-like^87-124^E:6e-06
PASA_cluster_105419	4.31092	.	Calcium-transporting ATPase 2, plasma membrane-type;		PASA_cluster_62879	-2.23953	PF00646.30^F-box^F-box domain^83-124^E:5.2e-07`PF12937.4^F-box-like^F-box-like^87-124^E:4.9e-06
PASA_cluster_61345	4.30965	PF06200.11^tify^tify domain^130-163^E:9.5e-18`PF09425.7^CCT_2^Divergent CCT motif^230-257^E:1.6e-13	Protein TIFY 10A;		PASA_cluster_62879	-2.23953	.
PASA_cluster_61345	4.30965	PF06200.11^tify^tify domain^130-163^E:7.8e-18`PF09425.7^CCT_2^Divergent CCT motif^230-247^E:1.2e-09	Protein TIFY 10B;		PASA_cluster_62879	-2.23953	PF00646.30^F-box^F-box domain^83-124^E:4.9e-07`PF12937.4^F-box-like^F-box-like^87-124^E:4.7e-06
PASA_cluster_61345	4.30965	PF06200.11^tify^tify domain^62-95^E:4.8e-18`PF09425.7^CCT_2^Divergent CCT motif^162-179^E:7.7e-10	Protein TIFY 10B;		PASA_cluster_62879	-2.23953	PF00646.30^F-box^F-box domain^83-124^E:9.2e-07`PF12937.4^F-box-like^F-box-like^87-124^E:1.1e-05`PF00403.23^HMA^Heavy-metal-associated domain^289-343^E:1.7e-15	Heavy metal-associated isoprenylated plant protein 26;
PASA_cluster_105284	4.30049	.			PASA_cluster_62879	-2.23953	PF00646.30^F-box^F-box domain^83-124^E:5.9e-07`PF12937.4^F-box-like^F-box-like^87-124^E:5.5e-06`PF00403.23^HMA^Heavy-metal-associated domain^182-236^E:1.1e-15	Heavy metal-associated isoprenylated plant protein 26;
PASA_cluster_81735	4.29903	PF00847.17^AP2^AP2 domain^229-278^E:2.9e-12	Ethylene-responsive transcription factor ERF053;		PASA_cluster_62879	-2.23953	PF00646.30^F-box^F-box domain^83-124^E:5e-07`PF12937.4^F-box-like^F-box-like^87-124^E:4.7e-06	Heavy metal-associated isoprenylated plant protein 26;
PASA_cluster_106755	4.29529	.			PASA_cluster_62879	-2.23953	PF00403.23^HMA^Heavy-metal-associated domain^2-56^E:2.8e-16	Heavy metal-associated isoprenylated plant protein 26;
PASA_cluster_16050	4.28717	PF01565.20^FAD_binding_4^FAD binding domain^2-120^E:3.2e-22`PF08031.9^BBE^Berberine and berberine like^374-431^E:3.2e-20	Flavin-dependent oxidoreductase FOX5 {ECO:0000303|PubMed:26352477};		PASA_cluster_9483	-2.22027	PF12796.4^Ank_2^Ankyrin repeats (3 copies)^82-153^E:1.9e-07`PF00023.27^Ank^Ankyrin repeat^133-154^E:0.0035`PF13962.3^PGG^Domain of unknown function^234-270^E:1.6e-08	Ankyrin repeat-containing protein At2g01680;
PASA_cluster_87476	4.27734	PF12678.4^zf-rbx1^RING-H2 zinc finger domain^196-240^E:5.7e-09`PF13639.3^zf-RING_2^Ring finger domain^197-240^E:1.8e-13`PF17123.2^zf-RING_11^RING-like zinc finger^197-226^E:2.2e-09`PF13923.3^zf-C3HC4_2^Zinc finger, C3HC4 type (RING finger)^197-239^E:8.2e-08`PF12861.4^zf-ANAPC11^Anaphase-promoting complex subunit 11 RING-H2 finger^197-243^E:7.1e-06`PF13445.3^zf-RING_UBOX^RING-type zinc-finger^198-…	E3 ubiquitin-protein ligase ATL6;		PASA_cluster_56946	-2.21482	PF00249.28^Myb_DNA-binding^Myb-like DNA-binding domain^26-75^E:1.9e-07`PF00249.28^Myb_DNA-binding^Myb-like DNA-binding domain^153-197^E:2.7e-11	Transcription factor DIVARICATA;
PASA_cluster_32989	4.27349	PF00931.19^NB-ARC^NB-ARC domain^170-459^E:1e-79	Disease resistance protein RPM1;		PASA_cluster_7835	-2.20526	PF08263.9^LRRNT_2^Leucine rich repeat N-terminal domain^40-79^E:1.5e-14`PF13855.3^LRR_8^Leucine rich repeat^268-325^E:5.9e-08`PF00560.30^LRR_1^Leucine Rich Repeat^292-314^E:0.041`PF00560.30^LRR_1^Leucine Rich Repeat^413-433^E:0.079`PF13855.3^LRR_8^Leucine rich repeat^628-686^E:1.4e-08`PF00560.30^LRR_1^Leucine Rich Repeat^652-673^E:1.1`PF00069.22^Pkinase^Protein kinase domain^841-1038^E:3.5e-43`PF…	LRR receptor-like serine/threonine-protein kinase RPK2;
PASA_cluster_140932	4.27283	PF04749.14^PLAC8^PLAC8 family^39-136^E:1.1e-24	Protein PLANT CADMIUM RESISTANCE 12;		PASA_cluster_3621	-2.20496	.
PASA_cluster_25789	4.27049	PF00072.21^Response_reg^Response regulator receiver domain^39-107^E:3.7e-17	Two-component response regulator ARR3;		PASA_cluster_1526	-2.18606	PF07676.9^PD40^WD40-like Beta Propeller Repeat^15-43^E:0.00021`PF07676.9^PD40^WD40-like Beta Propeller Repeat^89-104^E:0.0056
PASA_cluster_25789	4.27049	PF00072.21^Response_reg^Response regulator receiver domain^205-324^E:5.8e-21	Two-component response regulator ARR3;		PASA_cluster_1526	-2.18606	PF07676.9^PD40^WD40-like Beta Propeller Repeat^173-216^E:0.051`PF07676.9^PD40^WD40-like Beta Propeller Repeat^386-399^E:0.045
PASA_cluster_25789	4.27049	PF00072.21^Response_reg^Response regulator receiver domain^30-149^E:1.9e-21	Two-component response regulator ARR3;		PASA_cluster_103908	-2.1852	PF12819.4^Malectin_like^Carbohydrate-binding protein of the ER^31-347^E:1.7e-55`PF00560.30^LRR_1^Leucine Rich Repeat^463-482^E:0.78`PF07714.14^Pkinase_Tyr^Protein tyrosine kinase^619-702^E:5.4e-14`PF00069.22^Pkinase^Protein kinase domain^620-702^E:2.1e-12	Probable LRR receptor-like serine/threonine-protein kinase At5g48740;
PASA_cluster_25789	4.27049	.	Two-component response regulator ARR3;		PASA_cluster_103908	-2.1852	PF00069.22^Pkinase^Protein kinase domain^3-131^E:7.2e-15`PF07714.14^Pkinase_Tyr^Protein tyrosine kinase^3-131^E:9.3e-14	Probable LRR receptor-like serine/threonine-protein kinase At5g48740;
PASA_cluster_25789	4.27049	PF00072.21^Response_reg^Response regulator receiver domain^205-308^E:2.4e-11	Two-component response regulator ARR3;		PASA_cluster_103908	-2.1852	PF12819.4^Malectin_like^Carbohydrate-binding protein of the ER^31-347^E:3e-55`PF00560.30^LRR_1^Leucine Rich Repeat^463-482^E:1`PF07714.14^Pkinase_Tyr^Protein tyrosine kinase^619-884^E:4.8e-46`PF00069.22^Pkinase^Protein kinase domain^620-884^E:1.3e-45	Probable LRR receptor-like serine/threonine-protein kinase At5g48740;
PASA_cluster_50611	4.26961	PF00201.15^UDPGT^UDP-glucoronosyl and UDP-glucosyl transferase^280-411^E:1.2e-14	Putative UDP-rhamnose:rhamnosyltransferase 1;		PASA_cluster_140056	-2.18255	PF07714.14^Pkinase_Tyr^Protein tyrosine kinase^62-324^E:1.4e-26`PF00069.22^Pkinase^Protein kinase domain^65-324^E:1.2e-20	E3 ubiquitin-protein ligase KEG;
PASA_cluster_150841	4.23923	PF00646.30^F-box^F-box domain^4-39^E:2.6e-05`PF12937.4^F-box-like^F-box-like^5-45^E:1.4e-06	F-box protein At1g22220;		PASA_cluster_140056	-2.18255	PF07714.14^Pkinase_Tyr^Protein tyrosine kinase^62-106^E:0.00023	E3 ubiquitin-protein ligase KEG;
PASA_cluster_123215	4.23832	.			PASA_cluster_140056	-2.18255	PF07714.14^Pkinase_Tyr^Protein tyrosine kinase^11-181^E:1.2e-15`PF00069.22^Pkinase^Protein kinase domain^21-181^E:1.6e-15	E3 ubiquitin-protein ligase KEG;
PASA_cluster_148130	4.23427	PF13947.3^GUB_WAK_bind^Wall-associated receptor kinase galacturonan-binding^31-132^E:1.5e-27`PF08488.8^WAK^Wall-associated kinase^180-279^E:3.5e-08	Wall-associated receptor kinase-like 8;		PASA_cluster_140056	-2.18255	PF07714.14^Pkinase_Tyr^Protein tyrosine kinase^62-106^E:0.00027	E3 ubiquitin-protein ligase KEG;
PASA_cluster_105891	4.22775	PF00026.20^Asp^Eukaryotic aspartyl protease^79-409^E:4.2e-34`PF14543.3^TAXi_N^Xylanase inhibitor N-terminal^79-238^E:6.3e-32`PF14541.3^TAXi_C^Xylanase inhibitor C-terminal^257-408^E:2.6e-26	Aspartic proteinase-like protein 2;		PASA_cluster_140056	-2.18255	PF07714.14^Pkinase_Tyr^Protein tyrosine kinase^45-89^E:0.00021	E3 ubiquitin-protein ligase KEG;
PASA_cluster_105891	4.22775	PF14543.3^TAXi_N^Xylanase inhibitor N-terminal^79-238^E:6.9e-32`PF00026.20^Asp^Eukaryotic aspartyl protease^79-390^E:2.1e-28`PF14541.3^TAXi_C^Xylanase inhibitor C-terminal^257-430^E:1.6e-20	Aspartic proteinase-like protein 2;		PASA_cluster_140056	-2.18255	PF07714.14^Pkinase_Tyr^Protein tyrosine kinase^45-89^E:0.00017	E3 ubiquitin-protein ligase KEG;
PASA_cluster_105891	4.22775	PF14543.3^TAXi_N^Xylanase inhibitor N-terminal^79-238^E:7.5e-32`PF00026.20^Asp^Eukaryotic aspartyl protease^79-361^E:2.8e-25`PF14541.3^TAXi_C^Xylanase inhibitor C-terminal^257-361^E:1.2e-16	Aspartic proteinase-like protein 2;		PASA_cluster_140056	-2.18255	PF07714.14^Pkinase_Tyr^Protein tyrosine kinase^45-307^E:1.3e-26`PF00069.22^Pkinase^Protein kinase domain^48-307^E:1.1e-20	E3 ubiquitin-protein ligase KEG;
PASA_cluster_105891	4.22775	PF00026.20^Asp^Eukaryotic aspartyl protease^79-409^E:4.6e-34`PF14543.3^TAXi_N^Xylanase inhibitor N-terminal^79-238^E:6.6e-32`PF14541.3^TAXi_C^Xylanase inhibitor C-terminal^257-408^E:2.7e-26	Aspartic proteinase-like protein 2;		PASA_cluster_15862	-2.16886	PF00651.28^BTB^BTB/POZ domain^32-117^E:7.1e-06`PF03000.11^NPH3^NPH3 family^206-463^E:1.3e-88	BTB/POZ domain-containing protein At5g48800;
PASA_cluster_105891	4.22775	PF14543.3^TAXi_N^Xylanase inhibitor N-terminal^6-122^E:9e-23	Aspartic proteinase-like protein 2;		PASA_cluster_87347	-2.16363	PF00501.25^AMP-binding^AMP-binding enzyme^67-463^E:3.4e-92`PF13193.3^AMP-binding_C^AMP-binding enzyme C-terminal domain^472-539^E:6.3e-10	4-coumarate--CoA ligase-like 9;
PASA_cluster_105891	4.22775	PF14541.3^TAXi_C^Xylanase inhibitor C-terminal^5-57^E:2.2e-05	Aspartic proteinase-like protein 2;		PASA_cluster_87347	-2.16363	PF00501.25^AMP-binding^AMP-binding enzyme^67-463^E:3.6e-92`PF13193.3^AMP-binding_C^AMP-binding enzyme C-terminal domain^472-547^E:3.3e-14	4-coumarate--CoA ligase-like 9;
PASA_cluster_105891	4.22775	PF14543.3^TAXi_N^Xylanase inhibitor N-terminal^6-122^E:2.1e-22`PF00026.20^Asp^Eukaryotic aspartyl protease^16-245^E:2.7e-12`PF14541.3^TAXi_C^Xylanase inhibitor C-terminal^141-245^E:3.2e-17	Aspartic proteinase-like protein 2;		PASA_cluster_155649	-2.16298	PF00612.24^IQ^IQ calmodulin-binding motif^127-143^E:0.023`PF00612.24^IQ^IQ calmodulin-binding motif^150-164^E:0.0064`PF13178.3^DUF4005^Protein of unknown function (DUF4005)^708-780^E:1e-07	Protein IQ-DOMAIN 32;
PASA_cluster_105891	4.22775	PF14543.3^TAXi_N^Xylanase inhibitor N-terminal^87-124^E:5.3e-11`PF00026.20^Asp^Eukaryotic aspartyl protease^87-121^E:2.8e-09	Aspartic proteinase-like protein 2;		PASA_cluster_155649	-2.16298	PF00612.24^IQ^IQ calmodulin-binding motif^171-187^E:0.024`PF00612.24^IQ^IQ calmodulin-binding motif^194-208^E:0.0068`PF13178.3^DUF4005^Protein of unknown function (DUF4005)^752-824^E:1.4e-07	Protein IQ-DOMAIN 32;
PASA_cluster_105891	4.22775	.	Aspartic proteinase-like protein 2;		PASA_cluster_155649	-2.16298	.	Protein IQ-DOMAIN 32;
PASA_cluster_105891	4.22775	PF14543.3^TAXi_N^Xylanase inhibitor N-terminal^6-122^E:2.5e-22`PF00026.20^Asp^Eukaryotic aspartyl protease^16-271^E:6.9e-14`PF14541.3^TAXi_C^Xylanase inhibitor C-terminal^141-272^E:4e-20	Aspartic proteinase-like protein 2;		PASA_cluster_41590	-2.15996	PF00106.22^adh_short^short chain dehydrogenase^2-193^E:7.4e-52`PF08659.7^KR^KR domain^3-165^E:1.4e-12`PF13561.3^adh_short_C2^Enoyl-(Acyl carrier protein) reductase^9-246^E:5.4e-57	Tropinone reductase homolog;
PASA_cluster_105891	4.22775	PF14543.3^TAXi_N^Xylanase inhibitor N-terminal^6-122^E:4.4e-22`PF00026.20^Asp^Eukaryotic aspartyl protease^16-293^E:1.4e-20`PF14541.3^TAXi_C^Xylanase inhibitor C-terminal^141-292^E:1.4e-26	Aspartic proteinase-like protein 2;		PASA_cluster_128033	-2.14981	PF01373.14^Glyco_hydro_14^Glycosyl hydrolase family 14^87-514^E:1.7e-90	Inactive beta-amylase 4, chloroplastic;
PASA_cluster_100639	4.22579	PF00854.18^PTR2^POT family^1-136^E:3.2e-23	Protein NRT1/ PTR FAMILY 2.11;		PASA_cluster_128033	-2.14981	PF01373.14^Glyco_hydro_14^Glycosyl hydrolase family 14^87-450^E:6.6e-81	Inactive beta-amylase 4, chloroplastic;
PASA_cluster_116395	4.22379	PF03081.12^Exo70^Exo70 exocyst complex subunit^262-629^E:8.4e-113	Exocyst complex component EXO70B1;		PASA_cluster_144524	-2.14601	PF00005.24^ABC_tran^ABC transporter^40-148^E:7.8e-12`PF01061.21^ABC2_membrane^ABC-2 type transporter^312-481^E:9.8e-18	ABC transporter G family member 15;
PASA_cluster_113230	4.22056	.			PASA_cluster_36122	-2.13457	.
PASA_cluster_7032	4.20502	PF05678.11^VQ^VQ motif^92-117^E:2.4e-09			PASA_cluster_50131	-2.13429	PF03999.9^MAP65_ASE1^Microtubule associated protein (MAP65/ASE1 family)^53-537^E:1.2e-84	65-kDa microtubule-associated protein 6;
PASA_cluster_115634	4.20464	PF00135.25^COesterase^Carboxylesterase family^72-154^E:3e-09`PF07859.10^Abhydrolase_3^alpha/beta hydrolase fold^113-355^E:1e-65	Probable carboxylesterase 16;		PASA_cluster_152316	-2.12216	PF01535.17^PPR^PPR repeat^48-76^E:0.014`PF01535.17^PPR^PPR repeat^85-111^E:0.015`PF13041.3^PPR_2^PPR repeat family^151-198^E:2.7e-12`PF13812.3^PPR_3^Pentatricopeptide repeat domain^151-194^E:0.00072`PF01535.17^PPR^PPR repeat^153-182^E:0.00022`PF12854.4^PPR_1^PPR repeat^180-210^E:1.5e-06`PF01535.17^PPR^PPR repeat^188-212^E:0.02`PF01535.17^PPR^PPR repeat^226-256^E:6.6e-05`PF13812.3^PPR_3^Pentatrico…	Pentatricopeptide repeat-containing protein At1g05600;
PASA_cluster_33883	4.20431	PF00141.20^peroxidase^Peroxidase^1-210^E:1.5e-60	Cationic peroxidase 1;		PASA_cluster_9611	-2.1186	.
PASA_cluster_33883	4.20431	PF00141.20^peroxidase^Peroxidase^45-270^E:1.7e-73	Cationic peroxidase 1;		PASA_cluster_90859	-2.11605	PF07145.12^PAM2^Ataxin-2 C-terminal region^42-57^E:2.8e-06	Protein EARLY RESPONSIVE TO DEHYDRATION 15;
PASA_cluster_33883	4.20431	PF00141.20^peroxidase^Peroxidase^30-231^E:4.8e-57`PF00141.20^peroxidase^Peroxidase^327-566^E:1.4e-75`PF00141.20^peroxidase^Peroxidase^595-660^E:1.3e-08`PF00141.20^peroxidase^Peroxidase^744-774^E:0.00015	Cationic peroxidase 1;		PASA_cluster_90859	-2.11605	PF07145.12^PAM2^Ataxin-2 C-terminal region^8-23^E:2.2e-06	Protein EARLY RESPONSIVE TO DEHYDRATION 15;
PASA_cluster_33883	4.20431	PF00141.20^peroxidase^Peroxidase^30-231^E:3.9e-57`PF00141.20^peroxidase^Peroxidase^327-566^E:1.1e-75`PF00141.20^peroxidase^Peroxidase^595-653^E:2.2e-07`PF00141.20^peroxidase^Peroxidase^674-702^E:0.00028	Cationic peroxidase 1;		PASA_cluster_80647	-2.11328	PF03226.11^Yippee-Mis18^Yippee zinc-binding/DNA-binding /Mis18, centromere assembly^10-102^E:2.6e-16	Protein yippee-like At4g27745;
PASA_cluster_44097	4.19277	PF00335.17^Tetraspannin^Tetraspanin family^6-255^E:6.4e-39	Tetraspanin-8;		PASA_cluster_80647	-2.11328	.	Protein yippee-like At4g27745;
PASA_cluster_35053	4.19067	.			PASA_cluster_65012	-2.10227	.	Mitochondrial arginine transporter BAC1;
PASA_cluster_18050	4.18478	PF00657.19^Lipase_GDSL^GDSL-like Lipase/Acylhydrolase^35-334^E:6.4e-17`PF00657.19^Lipase_GDSL^GDSL-like Lipase/Acylhydrolase^411-714^E:1e-13`PF00657.19^Lipase_GDSL^GDSL-like Lipase/Acylhydrolase^719-972^E:1.7e-11`PF00657.19^Lipase_GDSL^GDSL-like Lipase/Acylhydrolase^1148-1323^E:1.1e-07	GDSL esterase/lipase At5g45670;		PASA_cluster_65012	-2.10227	PF00153.24^Mito_carr^Mitochondrial carrier protein^18-103^E:2e-17	Mitochondrial arginine transporter BAC1;
PASA_cluster_18050	4.18478	PF00657.19^Lipase_GDSL^GDSL-like Lipase/Acylhydrolase^35-346^E:1.4e-21	GDSL esterase/lipase At5g45670;		PASA_cluster_65012	-2.10227	PF00153.24^Mito_carr^Mitochondrial carrier protein^1-64^E:1.2e-09	Mitochondrial arginine transporter BAC1;
PASA_cluster_18050	4.18478	.	GDSL esterase/lipase At5g45670;		PASA_cluster_65012	-2.10227	PF00153.24^Mito_carr^Mitochondrial carrier protein^18-73^E:1.3e-08	Mitochondrial arginine transporter BAC1;
PASA_cluster_18050	4.18478	PF00657.19^Lipase_GDSL^GDSL-like Lipase/Acylhydrolase^86-214^E:5.8e-08	GDSL esterase/lipase At5g45670;		PASA_cluster_65012	-2.10227	PF00153.24^Mito_carr^Mitochondrial carrier protein^21-103^E:2.7e-18	Mitochondrial arginine transporter BAC1;
PASA_cluster_18050	4.18478	PF00657.19^Lipase_GDSL^GDSL-like Lipase/Acylhydrolase^35-292^E:1.1e-16`PF00657.19^Lipase_GDSL^GDSL-like Lipase/Acylhydrolase^435-734^E:5.4e-13`PF00657.19^Lipase_GDSL^GDSL-like Lipase/Acylhydrolase^768-1020^E:2.9e-11`PF00657.19^Lipase_GDSL^GDSL-like Lipase/Acylhydrolase^1064-1363^E:7.7e-10	GDSL esterase/lipase At5g45670;		PASA_cluster_65012	-2.10227	PF00153.24^Mito_carr^Mitochondrial carrier protein^77-162^E:4.1e-17	Mitochondrial arginine transporter BAC1;
PASA_cluster_133469	4.18192	.	Protein PROTON GRADIENT REGULATION 5, chloroplastic;		PASA_cluster_65012	-2.10227	PF00153.24^Mito_carr^Mitochondrial carrier protein^5-96^E:3e-21`PF00153.24^Mito_carr^Mitochondrial carrier protein^111-196^E:7.2e-17`PF00153.24^Mito_carr^Mitochondrial carrier protein^216-298^E:3.8e-17	Mitochondrial arginine transporter BAC1;
PASA_cluster_104968	4.17543	.	Protein NRT1/ PTR FAMILY 8.1;		PASA_cluster_65012	-2.10227	PF00153.24^Mito_carr^Mitochondrial carrier protein^4-96^E:1.8e-21`PF00153.24^Mito_carr^Mitochondrial carrier protein^111-196^E:4.5e-17	Mitochondrial arginine transporter BAC1;
PASA_cluster_104968	4.17543	PF00854.18^PTR2^POT family^1-416^E:6.2e-120	Protein NRT1/ PTR FAMILY 8.1;		PASA_cluster_65012	-2.10227	PF00153.24^Mito_carr^Mitochondrial carrier protein^4-96^E:2.4e-21`PF00153.24^Mito_carr^Mitochondrial carrier protein^111-196^E:5.7e-17`PF00153.24^Mito_carr^Mitochondrial carrier protein^216-252^E:3.1e-05	Mitochondrial arginine transporter BAC1;
PASA_cluster_104968	4.17543	PF00854.18^PTR2^POT family^1-179^E:3.2e-46	Protein NRT1/ PTR FAMILY 8.1;		PASA_cluster_65012	-2.10227	PF00153.24^Mito_carr^Mitochondrial carrier protein^4-96^E:2.3e-21`PF00153.24^Mito_carr^Mitochondrial carrier protein^111-196^E:5.5e-17	Mitochondrial arginine transporter BAC1;
PASA_cluster_104968	4.17543	PF07690.13^MFS_1^Major Facilitator Superfamily^80-230^E:3.1e-10`PF00083.21^Sugar_tr^Sugar (and other) transporter^83-224^E:4.4e-05`PF00854.18^PTR2^POT family^96-290^E:1.8e-62	Protein NRT1/ PTR FAMILY 8.1;		PASA_cluster_65012	-2.10227	PF00153.24^Mito_carr^Mitochondrial carrier protein^18-103^E:3.3e-17`PF00153.24^Mito_carr^Mitochondrial carrier protein^123-205^E:1.8e-17	Mitochondrial arginine transporter BAC1;
PASA_cluster_104968	4.17543	PF07690.13^MFS_1^Major Facilitator Superfamily^80-503^E:6.4e-12`PF00854.18^PTR2^POT family^96-525^E:2.4e-127	Protein NRT1/ PTR FAMILY 8.1;		PASA_cluster_65012	-2.10227	PF00153.24^Mito_carr^Mitochondrial carrier protein^77-162^E:4.3e-17`PF00153.24^Mito_carr^Mitochondrial carrier protein^182-218^E:2.5e-05	Mitochondrial arginine transporter BAC1;
PASA_cluster_105197	4.1592	PF01582.17^TIR^TIR domain^63-197^E:2.5e-46`PF13676.3^TIR_2^TIR domain^65-165^E:4.5e-14	TMV resistance protein N;		PASA_cluster_65012	-2.10227	PF00153.24^Mito_carr^Mitochondrial carrier protein^1-64^E:7e-10	Mitochondrial arginine transporter BAC1;
PASA_cluster_599	4.1581	PF03081.12^Exo70^Exo70 exocyst complex subunit^233-549^E:1.5e-100	Exocyst complex component EXO70A1;		PASA_cluster_65012	-2.10227	PF00153.24^Mito_carr^Mitochondrial carrier protein^77-162^E:3.2e-17	Mitochondrial arginine transporter BAC1;
PASA_cluster_76396	4.13946	PF01582.17^TIR^TIR domain^12-149^E:6.3e-47`PF13676.3^TIR_2^TIR domain^15-113^E:1.1e-14	Probable disease resistance protein RPP1 {ECO:0000305};		PASA_cluster_65012	-2.10227	PF00153.24^Mito_carr^Mitochondrial carrier protein^18-103^E:1.3e-17	Mitochondrial arginine transporter BAC1;
PASA_cluster_48618	4.13632	PF13639.3^zf-RING_2^Ring finger domain^83-131^E:1.1e-10`PF00097.22^zf-C3HC4^Zinc finger, C3HC4 type (RING finger)^85-130^E:2.1e-05	E3 ubiquitin-protein ligase ATL4;		PASA_cluster_65012	-2.10227	PF00153.24^Mito_carr^Mitochondrial carrier protein^4-96^E:1.4e-21`PF00153.24^Mito_carr^Mitochondrial carrier protein^111-166^E:5.3e-08	Mitochondrial arginine transporter BAC1;
PASA_cluster_48618	4.13632	.	E3 ubiquitin-protein ligase ATL4;		PASA_cluster_65012	-2.10227	PF00153.24^Mito_carr^Mitochondrial carrier protein^1-64^E:1.3e-09`PF00153.24^Mito_carr^Mitochondrial carrier protein^84-120^E:9.4e-06	Mitochondrial arginine transporter BAC1;
PASA_cluster_150386	4.13358	PF00249.28^Myb_DNA-binding^Myb-like DNA-binding domain^160-209^E:5.3e-07	Transcription factor LUX;		PASA_cluster_37300	-2.10038	.	Bifunctional nitrilase/nitrile hydratase NIT4B;
PASA_cluster_150386	4.13358	.			PASA_cluster_75921	-2.0992	PF01535.17^PPR^PPR repeat^104-125^E:0.42`PF12854.4^PPR_1^PPR repeat^131-158^E:6.4e-06`PF01535.17^PPR^PPR repeat^134-163^E:4.5e-08`PF13041.3^PPR_2^PPR repeat family^163-207^E:2.5e-07`PF01535.17^PPR^PPR repeat^164-194^E:1.1e-05`PF01535.17^PPR^PPR repeat^237-263^E:0.024`PF01535.17^PPR^PPR repeat^265-293^E:2.7e-06`PF13041.3^PPR_2^PPR repeat family^293-340^E:6e-09`PF01535.17^PPR^PPR repeat^296-326^E:1…	Mediator of RNA polymerase II transcription subunit 33A;
PASA_cluster_150386	4.13358	PF00249.28^Myb_DNA-binding^Myb-like DNA-binding domain^160-209^E:6e-07	Transcription factor LUX;		PASA_cluster_75921	-2.0992	.	Mediator of RNA polymerase II transcription subunit 33A;
PASA_cluster_1029	4.13204	PF00069.22^Pkinase^Protein kinase domain^5-148^E:1.6e-28`PF07714.14^Pkinase_Tyr^Protein tyrosine kinase^7-140^E:1.6e-30	Cysteine-rich receptor-like protein kinase 11;		PASA_cluster_85014	-2.08733	.
PASA_cluster_1029	4.13204	PF07714.14^Pkinase_Tyr^Protein tyrosine kinase^7-107^E:1.5e-08`PF11883.5^DUF3403^Domain of unknown function (DUF3403)^112-156^E:5.1e-11	Cysteine-rich receptor-like protein kinase 11;		PASA_cluster_85014	-2.08733	PF05623.9^DUF789^Protein of unknown function (DUF789)^10-311^E:3.4e-109
PASA_cluster_1029	4.13204	PF07714.14^Pkinase_Tyr^Protein tyrosine kinase^6-109^E:1.6e-24`PF00069.22^Pkinase^Protein kinase domain^13-110^E:1.5e-25	Cysteine-rich receptor-like protein kinase 10;		PASA_cluster_9658	-2.08568	.	F-box/kelch-repeat protein At1g16250;
PASA_cluster_1029	4.13204	PF00069.22^Pkinase^Protein kinase domain^5-183^E:1.7e-39`PF07714.14^Pkinase_Tyr^Protein tyrosine kinase^7-182^E:1.9e-42	Cysteine-rich receptor-like protein kinase 10;		PASA_cluster_31587	-2.08035	.
PASA_cluster_1029	4.13204	PF00069.22^Pkinase^Protein kinase domain^26-271^E:6.4e-40`PF07714.14^Pkinase_Tyr^Protein tyrosine kinase^27-273^E:1.8e-43`PF11883.5^DUF3403^Domain of unknown function (DUF3403)^278-322^E:1.7e-10	Cysteine-rich receptor-like protein kinase 10;		PASA_cluster_39857	-2.07643	.
PASA_cluster_1029	4.13204	PF01657.14^Stress-antifung^Salt stress response/antifungal^32-126^E:7.4e-23`PF01657.14^Stress-antifung^Salt stress response/antifungal^145-240^E:3.8e-13	Cysteine-rich receptor-like protein kinase 25;		PASA_cluster_74453	-2.0758	PF00067.19^p450^Cytochrome P450^35-487^E:3.5e-102	Cytochrome P450 71D10;
PASA_cluster_1029	4.13204	PF00069.22^Pkinase^Protein kinase domain^26-170^E:1.4e-28`PF07714.14^Pkinase_Tyr^Protein tyrosine kinase^27-162^E:1.4e-30	Cysteine-rich receptor-like protein kinase 11;		PASA_cluster_74453	-2.0758	PF00067.19^p450^Cytochrome P450^35-171^E:5.4e-18`PF00067.19^p450^Cytochrome P450^176-430^E:2.4e-72	Cytochrome P450 71D11;
PASA_cluster_1029	4.13204	PF01657.14^Stress-antifung^Salt stress response/antifungal^32-126^E:5.6e-23`PF01657.14^Stress-antifung^Salt stress response/antifungal^145-240^E:2.9e-13	Cysteine-rich receptor-like protein kinase 25;		PASA_cluster_44225	-2.07244	.
PASA_cluster_1029	4.13204	PF00069.22^Pkinase^Protein kinase domain^26-91^E:2.2e-10`PF07714.14^Pkinase_Tyr^Protein tyrosine kinase^27-91^E:4.2e-13	Cysteine-rich receptor-like protein kinase 10;		PASA_cluster_61250	-2.06086	PF00854.18^PTR2^POT family^91-524^E:3.5e-79	Protein NRT1/ PTR FAMILY 2.11;
PASA_cluster_1029	4.13204	PF07714.14^Pkinase_Tyr^Protein tyrosine kinase^6-178^E:2.4e-25`PF00069.22^Pkinase^Protein kinase domain^13-176^E:9.4e-26`PF11883.5^DUF3403^Domain of unknown function (DUF3403)^183-227^E:9.8e-11	Cysteine-rich receptor-like protein kinase 10;		PASA_cluster_18592	-2.05135	.	Bidirectional sugar transporter SWEET1 {ECO:0000303|PubMed:21107422};
PASA_cluster_1029	4.13204	PF01657.14^Stress-antifung^Salt stress response/antifungal^32-126^E:8.8e-23`PF01657.14^Stress-antifung^Salt stress response/antifungal^145-240^E:4.5e-13	Cysteine-rich receptor-like protein kinase 10;		PASA_cluster_41668	-2.04225	PF00501.25^AMP-binding^AMP-binding enzyme^42-421^E:3.4e-74`PF13193.3^AMP-binding_C^AMP-binding enzyme C-terminal domain^430-504^E:9.6e-21	Probable acyl-activating enzyme 2;
PASA_cluster_45547	4.1249	.	Reticulon-like protein B3;		PASA_cluster_31000	-2.04012	PF12796.4^Ank_2^Ankyrin repeats (3 copies)^15-108^E:6e-14`PF13637.3^Ank_4^Ankyrin repeats (many copies)^15-66^E:3.1e-06`PF13606.3^Ank_3^Ankyrin repeat^47-73^E:0.00016`PF00023.27^Ank^Ankyrin repeat^47-76^E:0.027`PF13637.3^Ank_4^Ankyrin repeats (many copies)^48-99^E:5e-10`PF13606.3^Ank_3^Ankyrin repeat^79-105^E:0.0016`PF00023.27^Ank^Ankyrin repeat^80-106^E:0.0049`PF13637.3^Ank_4^Ankyrin repeats (ma…	Putative E3 ubiquitin-protein ligase XBAT31;
PASA_cluster_45547	4.1249	PF02453.14^Reticulon^Reticulon^70-225^E:2e-55	Reticulon-like protein B1;		PASA_cluster_31000	-2.04012	.	Putative E3 ubiquitin-protein ligase XBAT31;
PASA_cluster_45547	4.1249	PF02453.14^Reticulon^Reticulon^56-211^E:2.9e-55	Reticulon-like protein B3;		PASA_cluster_31000	-2.04012	PF12796.4^Ank_2^Ankyrin repeats (3 copies)^15-108^E:7.4e-14`PF13637.3^Ank_4^Ankyrin repeats (many copies)^15-66^E:3.7e-06`PF13606.3^Ank_3^Ankyrin repeat^47-73^E:0.00018`PF00023.27^Ank^Ankyrin repeat^47-76^E:0.032`PF13637.3^Ank_4^Ankyrin repeats (many copies)^48-99^E:6e-10`PF13606.3^Ank_3^Ankyrin repeat^79-105^E:0.0019`PF00023.27^Ank^Ankyrin repeat^80-106^E:0.0058`PF13637.3^Ank_4^Ankyrin repeats (…	Putative E3 ubiquitin-protein ligase XBAT31;
PASA_cluster_112229	4.12163	PF03195.11^DUF260^Protein of unknown function DUF260^4-103^E:1.7e-24	LOB domain-containing protein 41;		PASA_cluster_58393	-2.03763	.	7-deoxyloganetin glucosyltransferase;
PASA_cluster_7076	4.1158	PF03107.13^C1_2^C1 domain^10-54^E:6.1e-09`PF03107.13^C1_2^C1 domain^74-110^E:9.6e-06`PF07649.9^C1_3^C1-like domain^84-110^E:2e-05			PASA_cluster_58393	-2.03763	PF08433.7^KTI12^Chromatin associated protein KTI12^10-185^E:2.3e-05`PF13671.3^AAA_33^AAA domain^11-147^E:3.6e-17	7-deoxyloganetin glucosyltransferase;
PASA_cluster_129303	4.11308	PF00069.22^Pkinase^Protein kinase domain^400-601^E:6.5e-40`PF07714.14^Pkinase_Tyr^Protein tyrosine kinase^401-664^E:5.5e-38`PF00069.22^Pkinase^Protein kinase domain^713-916^E:8.2e-37`PF07714.14^Pkinase_Tyr^Protein tyrosine kinase^713-910^E:2.3e-34`PF01582.17^TIR^TIR domain^1010-1150^E:6.9e-40`PF13676.3^TIR_2^TIR domain^1012-1112^E:4e-11`PF00069.22^Pkinase^Protein kinase domain^1318-1447^E:4.7e-25…	Proline-rich receptor-like protein kinase PERK15;		PASA_cluster_29720	-2.02042	PF14510.3^ABC_trans_N^ABC-transporter extracellular N-terminal^92-143^E:1e-11`PF00005.24^ABC_tran^ABC transporter^168-362^E:3.5e-13`PF01061.21^ABC2_membrane^ABC-2 type transporter^516-728^E:9.7e-46`PF08370.8^PDR_assoc^Plant PDR ABC transporter associated^733-796^E:1.1e-28`PF00005.24^ABC_tran^ABC transporter^875-1027^E:5.2e-20`PF01061.21^ABC2_membrane^ABC-2 type transporter^1172-1386^E:5.2e-59	Pleiotropic drug resistance protein 1;
PASA_cluster_129303	4.11308	PF00069.22^Pkinase^Protein kinase domain^400-601^E:8e-40`PF07714.14^Pkinase_Tyr^Protein tyrosine kinase^401-664^E:6.8e-38`PF00069.22^Pkinase^Protein kinase domain^713-916^E:1e-36`PF07714.14^Pkinase_Tyr^Protein tyrosine kinase^713-910^E:2.8e-34`PF01582.17^TIR^TIR domain^1010-1188^E:1.7e-45`PF13676.3^TIR_2^TIR domain^1012-1112^E:4.7e-11`PF00069.22^Pkinase^Protein kinase domain^1221-1300^E:7.2e-12`P…	Proline-rich receptor-like protein kinase PERK3;		PASA_cluster_29720	-2.02042	PF14510.3^ABC_trans_N^ABC-transporter extracellular N-terminal^86-143^E:3.5e-12`PF00005.24^ABC_tran^ABC transporter^168-350^E:6.2e-14`PF01061.21^ABC2_membrane^ABC-2 type transporter^504-659^E:1.6e-27	Pleiotropic drug resistance protein 1;
PASA_cluster_129303	4.11308	PF00069.22^Pkinase^Protein kinase domain^400-599^E:1.3e-39`PF07714.14^Pkinase_Tyr^Protein tyrosine kinase^401-612^E:1.2e-36`PF00069.22^Pkinase^Protein kinase domain^659-862^E:9.7e-37`PF07714.14^Pkinase_Tyr^Protein tyrosine kinase^659-856^E:2.7e-34`PF01582.17^TIR^TIR domain^956-1134^E:1.7e-45`PF13676.3^TIR_2^TIR domain^958-1058^E:4.6e-11`PF00069.22^Pkinase^Protein kinase domain^1167-1246^E:6.9e-12…	Proline-rich receptor-like protein kinase PERK3;		PASA_cluster_29720	-2.02042	PF14510.3^ABC_trans_N^ABC-transporter extracellular N-terminal^92-143^E:3.3e-11`PF00005.24^ABC_tran^ABC transporter^168-362^E:1.3e-12`PF01061.21^ABC2_membrane^ABC-2 type transporter^516-728^E:3.5e-45`PF08370.8^PDR_assoc^Plant PDR ABC transporter associated^733-796^E:3.2e-28`PF00005.24^ABC_tran^ABC transporter^875-1027^E:1.8e-19`PF01061.21^ABC2_membrane^ABC-2 type transporter^1172-1386^E:1.3e-58`P…	Pleiotropic drug resistance protein 1;
PASA_cluster_129303	4.11308	PF00069.22^Pkinase^Protein kinase domain^400-599^E:1.3e-39`PF07714.14^Pkinase_Tyr^Protein tyrosine kinase^401-612^E:1.2e-36`PF00069.22^Pkinase^Protein kinase domain^659-862^E:9.6e-37`PF07714.14^Pkinase_Tyr^Protein tyrosine kinase^659-856^E:2.7e-34`PF01582.17^TIR^TIR domain^956-1134^E:1.7e-45`PF13676.3^TIR_2^TIR domain^958-1058^E:4.5e-11`PF00069.22^Pkinase^Protein kinase domain^1167-1246^E:7e-12`P…	Proline-rich receptor-like protein kinase PERK3;		PASA_cluster_29720	-2.02042	PF14510.3^ABC_trans_N^ABC-transporter extracellular N-terminal^92-143^E:3.4e-11`PF00005.24^ABC_tran^ABC transporter^168-362^E:1.3e-12`PF01061.21^ABC2_membrane^ABC-2 type transporter^516-728^E:3.6e-45`PF08370.8^PDR_assoc^Plant PDR ABC transporter associated^733-796^E:3.3e-28`PF00005.24^ABC_tran^ABC transporter^875-1027^E:1.8e-19`PF01061.21^ABC2_membrane^ABC-2 type transporter^1172-1386^E:1.3e-58`P…	Pleiotropic drug resistance protein 1;
PASA_cluster_129303	4.11308	PF00069.22^Pkinase^Protein kinase domain^400-537^E:5.4e-25`PF07714.14^Pkinase_Tyr^Protein tyrosine kinase^401-536^E:2.3e-23`PF00069.22^Pkinase^Protein kinase domain^641-844^E:9.5e-37`PF07714.14^Pkinase_Tyr^Protein tyrosine kinase^641-838^E:2.7e-34`PF01582.17^TIR^TIR domain^938-1116^E:1.7e-45`PF13676.3^TIR_2^TIR domain^940-1040^E:4.5e-11`PF00069.22^Pkinase^Protein kinase domain^1149-1228^E:6.9e-12…	Proline-rich receptor-like protein kinase PERK3;		PASA_cluster_29720	-2.02042	PF14510.3^ABC_trans_N^ABC-transporter extracellular N-terminal^92-143^E:3.3e-11`PF00005.24^ABC_tran^ABC transporter^168-362^E:1.3e-12`PF01061.21^ABC2_membrane^ABC-2 type transporter^516-728^E:3.5e-45`PF08370.8^PDR_assoc^Plant PDR ABC transporter associated^733-796^E:3.2e-28`PF00005.24^ABC_tran^ABC transporter^875-1027^E:1.8e-19`PF01061.21^ABC2_membrane^ABC-2 type transporter^1172-1386^E:1.3e-58`P…	Pleiotropic drug resistance protein 1;
PASA_cluster_129303	4.11308	PF00069.22^Pkinase^Protein kinase domain^400-599^E:1.1e-39`PF07714.14^Pkinase_Tyr^Protein tyrosine kinase^401-612^E:1e-36`PF00069.22^Pkinase^Protein kinase domain^659-862^E:7.8e-37`PF07714.14^Pkinase_Tyr^Protein tyrosine kinase^659-856^E:2.2e-34`PF01582.17^TIR^TIR domain^956-1096^E:6.6e-40`PF13676.3^TIR_2^TIR domain^958-1058^E:3.8e-11`PF00069.22^Pkinase^Protein kinase domain^1264-1393^E:4.5e-25`P…	Proline-rich receptor-like protein kinase PERK15;		PASA_cluster_29720	-2.02042	PF14510.3^ABC_trans_N^ABC-transporter extracellular N-terminal^92-143^E:3.3e-11`PF00005.24^ABC_tran^ABC transporter^168-362^E:1.3e-12`PF01061.21^ABC2_membrane^ABC-2 type transporter^516-728^E:3.5e-45`PF08370.8^PDR_assoc^Plant PDR ABC transporter associated^733-796^E:3.2e-28`PF00005.24^ABC_tran^ABC transporter^875-1027^E:1.8e-19`PF01061.21^ABC2_membrane^ABC-2 type transporter^1172-1386^E:1.3e-58`P…	Pleiotropic drug resistance protein 1;
PASA_cluster_129303	4.11308	PF00069.22^Pkinase^Protein kinase domain^51-145^E:4.2e-15`PF07714.14^Pkinase_Tyr^Protein tyrosine kinase^52-130^E:2.1e-12	Probable serine/threonine-protein kinase RLCKVII;		PASA_cluster_29720	-2.02042	PF14510.3^ABC_trans_N^ABC-transporter extracellular N-terminal^92-143^E:1e-11`PF00005.24^ABC_tran^ABC transporter^168-362^E:3.5e-13`PF01061.21^ABC2_membrane^ABC-2 type transporter^516-728^E:9.7e-46`PF08370.8^PDR_assoc^Plant PDR ABC transporter associated^733-796^E:1.1e-28`PF00005.24^ABC_tran^ABC transporter^875-1027^E:5.2e-20`PF01061.21^ABC2_membrane^ABC-2 type transporter^1172-1386^E:3.5e-59	Pleiotropic drug resistance protein 1;
PASA_cluster_129303	4.11308	PF00069.22^Pkinase^Protein kinase domain^78-288^E:1e-37`PF07714.14^Pkinase_Tyr^Protein tyrosine kinase^78-275^E:3.3e-35`PF01582.17^TIR^TIR domain^375-553^E:2.5e-46`PF13676.3^TIR_2^TIR domain^377-477^E:8.9e-12	Proline-rich receptor-like protein kinase PERK15;		PASA_cluster_94963	-2.01659	PF01237.15^Oxysterol_BP^Oxysterol-binding protein^99-196^E:3e-15	Oxysterol-binding protein-related protein 4C;
PASA_cluster_129303	4.11308	PF00069.22^Pkinase^Protein kinase domain^51-201^E:1.2e-30`PF07714.14^Pkinase_Tyr^Protein tyrosine kinase^52-197^E:7.2e-29	Proline-rich receptor-like protein kinase PERK15;		PASA_cluster_94963	-2.01659	PF01237.15^Oxysterol_BP^Oxysterol-binding protein^99-216^E:4.3e-25	Oxysterol-binding protein-related protein 4C;
PASA_cluster_129303	4.11308	PF00069.22^Pkinase^Protein kinase domain^20-235^E:2e-40`PF07714.14^Pkinase_Tyr^Protein tyrosine kinase^21-284^E:1.6e-38`PF00069.22^Pkinase^Protein kinase domain^333-543^E:2.4e-37`PF07714.14^Pkinase_Tyr^Protein tyrosine kinase^333-530^E:7.4e-35`PF01582.17^TIR^TIR domain^630-808^E:5e-46`PF13676.3^TIR_2^TIR domain^632-732^E:1.6e-11	Proline-rich receptor-like protein kinase PERK15;		PASA_cluster_94963	-2.01659	.	Retrovirus-related Pol polyprotein from transposon TNT 1-94;
PASA_cluster_129303	4.11308	PF00069.22^Pkinase^Protein kinase domain^51-266^E:2.2e-40`PF07714.14^Pkinase_Tyr^Protein tyrosine kinase^52-315^E:1.8e-38`PF00069.22^Pkinase^Protein kinase domain^364-573^E:2.5e-37`PF07714.14^Pkinase_Tyr^Protein tyrosine kinase^364-561^E:7.9e-35`PF01582.17^TIR^TIR domain^661-839^E:5.3e-46`PF13676.3^TIR_2^TIR domain^663-763^E:1.6e-11	Proline-rich receptor-like protein kinase PERK15;		PASA_cluster_5726	-2.01456	PF13962.3^PGG^Domain of unknown function^127-239^E:7.9e-26
PASA_cluster_129303	4.11308	PF00069.22^Pkinase^Protein kinase domain^49-184^E:1.1e-26`PF07714.14^Pkinase_Tyr^Protein tyrosine kinase^50-184^E:3.8e-25	Proline-rich receptor-like protein kinase PERK15;		PASA_cluster_132342	-1.99728	PF01535.17^PPR^PPR repeat^49-73^E:0.002`PF01535.17^PPR^PPR repeat^77-90^E:1.3`PF01535.17^PPR^PPR repeat^161-184^E:0.45`PF01535.17^PPR^PPR repeat^189-219^E:6.4e-07`PF13041.3^PPR_2^PPR repeat family^189-233^E:2e-10`PF13812.3^PPR_3^Pentatricopeptide repeat domain^189-234^E:2.8e-05`PF01535.17^PPR^PPR repeat^225-252^E:0.00079`PF01535.17^PPR^PPR repeat^261-285^E:0.0011`PF14432.3^DYW_deaminase^DYW famil…	Pentatricopeptide repeat-containing protein At3g24000, mitochondrial;
PASA_cluster_129303	4.11308	PF07714.14^Pkinase_Tyr^Protein tyrosine kinase^26-130^E:1.4e-05`PF00069.22^Pkinase^Protein kinase domain^179-389^E:1.5e-37`PF07714.14^Pkinase_Tyr^Protein tyrosine kinase^179-376^E:4.9e-35`PF01582.17^TIR^TIR domain^476-654^E:3.4e-46`PF13676.3^TIR_2^TIR domain^478-578^E:1.1e-11	Proline-rich receptor-like protein kinase PERK15;		PASA_cluster_132342	-1.99728	PF01535.17^PPR^PPR repeat^142-169^E:0.088`PF13041.3^PPR_2^PPR repeat family^168-206^E:1.6e-09`PF13812.3^PPR_3^Pentatricopeptide repeat domain^168-211^E:0.0036`PF01535.17^PPR^PPR repeat^170-200^E:7.6e-07	Pentatricopeptide repeat-containing protein At3g24000, mitochondrial;
PASA_cluster_18783	4.11221	.	Protein EARLY FLOWERING 4;		PASA_cluster_132342	-1.99728	PF01535.17^PPR^PPR repeat^142-169^E:0.45`PF13041.3^PPR_2^PPR repeat family^168-215^E:1.1e-10`PF01535.17^PPR^PPR repeat^170-200^E:4e-06`PF13041.3^PPR_2^PPR repeat family^268-316^E:1.7e-07`PF01535.17^PPR^PPR repeat^271-299^E:0.0056`PF01535.17^PPR^PPR repeat^344-368^E:0.0036`PF01535.17^PPR^PPR repeat^456-479^E:0.78`PF13041.3^PPR_2^PPR repeat family^484-528^E:3.5e-10`PF01535.17^PPR^PPR repeat^484-514…	Pentatricopeptide repeat-containing protein At1g11290, chloroplastic {ECO:0000305};
PASA_cluster_118256	4.11007	PF02798.17^GST_N^Glutathione S-transferase, N-terminal domain^6-78^E:3e-18`PF13417.3^GST_N_3^Glutathione S-transferase, N-terminal domain^11-82^E:1.4e-15`PF13409.3^GST_N_2^Glutathione S-transferase, N-terminal domain^15-78^E:4.8e-12`PF00043.22^GST_C^Glutathione S-transferase, C-terminal domain^125-199^E:7e-07	Glutathione transferase GST 23;		PASA_cluster_132342	-1.99728	PF01535.17^PPR^PPR repeat^14-41^E:0.37`PF13812.3^PPR_3^Pentatricopeptide repeat domain^39-86^E:0.011`PF13041.3^PPR_2^PPR repeat family^40-87^E:9.2e-11`PF01535.17^PPR^PPR repeat^42-72^E:3.2e-06`PF13041.3^PPR_2^PPR repeat family^140-188^E:1.4e-07`PF01535.17^PPR^PPR repeat^143-171^E:0.0046`PF01535.17^PPR^PPR repeat^216-240^E:0.0029`PF01535.17^PPR^PPR repeat^328-351^E:0.64`PF13041.3^PPR_2^PPR repeat …	Pentatricopeptide repeat-containing protein At1g11290, chloroplastic {ECO:0000305};
PASA_cluster_129809	4.10563	.			PASA_cluster_135712	-1.9954	.
PASA_cluster_727	4.09814	.	Putative disease resistance protein RGA4;		PASA_cluster_135712	-1.9954	PF00561.17^Abhydrolase_1^alpha/beta hydrolase fold^222-489^E:6.3e-15`PF12146.5^Hydrolase_4^Serine aminopeptidase, S33^224-339^E:9e-08`PF12697.4^Abhydrolase_6^Alpha/beta hydrolase family^228-488^E:6.6e-13
PASA_cluster_140622	4.09468	PF03214.10^RGP^Reversibly glycosylated polypeptide^12-347^E:2.1e-176	Alpha-1,4-glucan-protein synthase [UDP-forming] 2;		PASA_cluster_135712	-1.9954	PF00561.17^Abhydrolase_1^alpha/beta hydrolase fold^226-493^E:6.4e-15`PF12146.5^Hydrolase_4^Serine aminopeptidase, S33^228-343^E:9.1e-08`PF12697.4^Abhydrolase_6^Alpha/beta hydrolase family^232-492^E:6.7e-13
PASA_cluster_140622	4.09468	.	Alpha-1,4-glucan-protein synthase [UDP-forming] 2;		PASA_cluster_81683	-1.99395	PF02536.11^mTERF^mTERF^195-298^E:6.2e-14`PF02536.11^mTERF^mTERF^303-411^E:1.8e-17
PASA_cluster_86997	4.09298	.			PASA_cluster_81683	-1.99395	.
PASA_cluster_128736	4.09183	PF00847.17^AP2^AP2 domain^74-133^E:3.1e-11	Dehydration-responsive element-binding protein 2C;		PASA_cluster_81683	-1.99395	PF02536.11^mTERF^mTERF^283-399^E:9e-16`PF02536.11^mTERF^mTERF^391-497^E:2.6e-17
PASA_cluster_82498	4.08809	.	Probable CCR4-associated factor 1 homolog 7;		PASA_cluster_26987	-1.99221	PF01535.17^PPR^PPR repeat^384-403^E:0.74`PF01535.17^PPR^PPR repeat^422-442^E:0.59`PF01535.17^PPR^PPR repeat^520-546^E:0.0061`PF01535.17^PPR^PPR repeat^556-583^E:0.0042`PF03161.10^LAGLIDADG_2^LAGLIDADG DNA endonuclease family^619-784^E:1.6e-44	Pentatricopeptide repeat-containing protein At2g15820, chloroplastic;
PASA_cluster_82498	4.08809	PF04857.17^CAF1^CAF1 family ribonuclease^15-136^E:2e-11`PF04857.17^CAF1^CAF1 family ribonuclease^161-243^E:2.6e-06	Probable CCR4-associated factor 1 homolog 7;		PASA_cluster_159965	-1.98322	.
PASA_cluster_48419	4.08456	PF13912.3^zf-C2H2_6^C2H2-type zinc finger^48-73^E:3.2e-13`PF13912.3^zf-C2H2_6^C2H2-type zinc finger^98-123^E:6.9e-10	Zinc finger protein ZAT11;		PASA_cluster_159965	-1.98322	PF10230.6^LIDHydrolase^Lipid-droplet associated hydrolase^6-140^E:1.8e-22	Lipid droplet-associated hydrolase {ECO:0000250|UniProtKB:Q8BVA5};
PASA_cluster_145766	4.08082	PF00722.18^Glyco_hydro_16^Glycosyl hydrolases family 16^31-210^E:1.1e-59`PF06955.9^XET_C^Xyloglucan endo-transglycosylase (XET) C-terminus^237-281^E:1.5e-20`PF00722.18^Glyco_hydro_16^Glycosyl hydrolases family 16^351-530^E:2e-62`PF06955.9^XET_C^Xyloglucan endo-transglycosylase (XET) C-terminus^557-601^E:5.1e-21	Probable xyloglucan endotransglucosylase/hydrolase protein 23;		PASA_cluster_159965	-1.98322	PF10230.6^LIDHydrolase^Lipid-droplet associated hydrolase^6-244^E:7.7e-56	Lipid droplet-associated hydrolase {ECO:0000250|UniProtKB:Q8BVA5};
PASA_cluster_145766	4.08082	PF00722.18^Glyco_hydro_16^Glycosyl hydrolases family 16^31-210^E:1.9e-60`PF06955.9^XET_C^Xyloglucan endo-transglycosylase (XET) C-terminus^237-281^E:5.4e-21	Xyloglucan endotransglucosylase/hydrolase protein 22;		PASA_cluster_159965	-1.98322	PF12146.5^Hydrolase_4^Serine aminopeptidase, S33^36-162^E:7.1e-07`PF10230.6^LIDHydrolase^Lipid-droplet associated hydrolase^37-286^E:5.6e-63	Lipid droplet-associated hydrolase {ECO:0000250|UniProtKB:Q8BVA5};
PASA_cluster_145766	4.08082	PF00722.18^Glyco_hydro_16^Glycosyl hydrolases family 16^31-210^E:8e-60`PF00722.18^Glyco_hydro_16^Glycosyl hydrolases family 16^264-443^E:1.4e-62`PF06955.9^XET_C^Xyloglucan endo-transglycosylase (XET) C-terminus^470-514^E:4.2e-21	Probable xyloglucan endotransglucosylase/hydrolase protein 25;		PASA_cluster_159965	-1.98322	PF10230.6^LIDHydrolase^Lipid-droplet associated hydrolase^6-83^E:8.8e-07	Lipid droplet-associated hydrolase {ECO:0000250|UniProtKB:Q8BVA5};
PASA_cluster_145766	4.08082	PF00722.18^Glyco_hydro_16^Glycosyl hydrolases family 16^30-209^E:3.2e-63`PF06955.9^XET_C^Xyloglucan endo-transglycosylase (XET) C-terminus^236-280^E:1.8e-21	Probable xyloglucan endotransglucosylase/hydrolase protein 23;		PASA_cluster_159965	-1.98322	PF10230.6^LIDHydrolase^Lipid-droplet associated hydrolase^6-187^E:4.7e-40`PF12146.5^Hydrolase_4^Serine aminopeptidase, S33^14-120^E:1.2e-06	Lipid droplet-associated hydrolase {ECO:0000250|UniProtKB:Q8BVA5};
PASA_cluster_9088	4.07819	PF03081.12^Exo70^Exo70 exocyst complex subunit^229-590^E:1.3e-113	Exocyst complex component EXO70A1;		PASA_cluster_159965	-1.98322	PF10230.6^LIDHydrolase^Lipid-droplet associated hydrolase^49-262^E:1.5e-47	Lipid droplet-associated hydrolase {ECO:0000250|UniProtKB:Q8BVA5};
PASA_cluster_21236	4.07673	PF00847.17^AP2^AP2 domain^79-129^E:1.4e-13	Dehydration-responsive element-binding protein 2C;		PASA_cluster_159965	-1.98322	PF12146.5^Hydrolase_4^Serine aminopeptidase, S33^36-162^E:3.8e-07`PF10230.6^LIDHydrolase^Lipid-droplet associated hydrolase^37-229^E:3.8e-47	Lipid droplet-associated hydrolase {ECO:0000250|UniProtKB:Q8BVA5};
PASA_cluster_21236	4.07673	.	Dehydration-responsive element-binding protein 2C;		PASA_cluster_23240	-1.98079	.	Bet1-like SNARE 1-1;
PASA_cluster_50955	4.07462	PF13962.3^PGG^Domain of unknown function^37-125^E:1.4e-23			PASA_cluster_116980	-1.97506	.	U-box domain-containing protein 7;
PASA_cluster_68400	4.06728	PF07887.8^Calmodulin_bind^Calmodulin binding protein-like^112-399^E:2.9e-122	Protein SAR DEFICIENT 1 {ECO:0000303|PubMed:20921422};		PASA_cluster_6295	-1.96932	PF16913.2^PUNUT^Purine nucleobase transmembrane transport^40-350^E:3.3e-93`PF00892.17^EamA^EamA-like transporter family^73-175^E:1.9e-06	Probable purine permease 5;
PASA_cluster_68400	4.06728	PF07887.8^Calmodulin_bind^Calmodulin binding protein-like^110-397^E:1.7e-122	Protein SAR DEFICIENT 1 {ECO:0000303|PubMed:20921422};		PASA_cluster_17572	-1.9693	PF12937.4^F-box-like^F-box-like^3-35^E:8.5e-07`PF00646.30^F-box^F-box domain^5-40^E:0.00029	Protein AUXIN SIGNALING F-BOX 2;
PASA_cluster_115918	4.05085	PF00909.18^Ammonium_transp^Ammonium Transporter Family^48-469^E:1.3e-138	Ammonium transporter 1 member 1;		PASA_cluster_17572	-1.9693	PF12937.4^F-box-like^F-box-like^3-35^E:1.7e-06`PF00646.30^F-box^F-box domain^5-40^E:0.00058	Protein AUXIN SIGNALING F-BOX 3;
PASA_cluster_148662	4.05078	.			PASA_cluster_18027	-1.96038	.	Aquaporin TIP1-1;
PASA_cluster_31423	4.04387	PF03478.15^DUF295^Protein of unknown function (DUF295)^302-347^E:5.9e-13			PASA_cluster_24196	-1.95992	.
PASA_cluster_32075	4.04375	PF05678.11^VQ^VQ motif^15-40^E:1.1e-08	VQ motif-containing protein 1 {ECO:0000303|PubMed:22535423};		PASA_cluster_24196	-1.95992	.	Protein AUXIN RESPONSE 4;
PASA_cluster_38356	4.04328	PF08263.9^LRRNT_2^Leucine rich repeat N-terminal domain^30-66^E:3.2e-08`PF13855.3^LRR_8^Leucine rich repeat^142-201^E:7.8e-08`PF00560.30^LRR_1^Leucine Rich Repeat^143-165^E:1.7`PF13855.3^LRR_8^Leucine rich repeat^318-361^E:7.3e-07`PF13855.3^LRR_8^Leucine rich repeat^608-646^E:8.2e-07`PF00069.22^Pkinase^Protein kinase domain^777-1056^E:4.8e-47`PF07714.14^Pkinase_Tyr^Protein tyrosine kinase^777-105…	Receptor-like protein kinase HSL1;		PASA_cluster_147648	-1.9562	PF09366.7^DUF1997^Protein of unknown function (DUF1997)^101-256^E:4.5e-36
PASA_cluster_38356	4.04328	PF07676.9^PD40^WD40-like Beta Propeller Repeat^106-126^E:0.073	Receptor-like protein kinase HSL1;		PASA_cluster_147648	-1.9562	PF09366.7^DUF1997^Protein of unknown function (DUF1997)^89-244^E:4e-36
PASA_cluster_153542	4.03075	PF13833.3^EF-hand_8^EF-hand domain pair^16-38^E:0.0008`PF00036.29^EF-hand_1^EF hand^17-45^E:9.4e-08`PF13499.3^EF-hand_7^EF-hand domain pair^17-79^E:2.2e-14`PF13405.3^EF-hand_6^EF-hand domain^17-46^E:1.2e-07`PF13202.3^EF-hand_5^EF hand^18-40^E:4.8e-09`PF13833.3^EF-hand_8^EF-hand domain pair^49-79^E:0.024`PF00036.29^EF-hand_1^EF hand^53-80^E:1.5e-07`PF13202.3^EF-hand_5^EF hand^55-77^E:0.00026`PF134…	Probable calcium-binding protein CML27;		PASA_cluster_130340	-1.95373	.
PASA_cluster_45251	4.01376	.	Indole-3-acetic acid-induced protein ARG2;		PASA_cluster_157411	-1.95343	PF13450.3^NAD_binding_8^NAD(P)-binding Rossmann-like domain^80-144^E:1.9e-13`PF01593.21^Amino_oxidase^Flavin containing amine oxidoreductase^85-501^E:3.6e-42
PASA_cluster_7942	4.00937	PF13962.3^PGG^Domain of unknown function^152-258^E:9.5e-27	Ankyrin repeat-containing protein At3g12360;		PASA_cluster_106223	-1.94801	PF06886.8^TPX2^Targeting protein for Xklp2 (TPX2)^199-255^E:3.1e-19	Protein WVD2-like 1;
PASA_cluster_7942	4.00937	PF12796.4^Ank_2^Ankyrin repeats (3 copies)^88-199^E:3.7e-14`PF13637.3^Ank_4^Ankyrin repeats (many copies)^177-228^E:3e-05`PF12796.4^Ank_2^Ankyrin repeats (3 copies)^207-267^E:3.7e-11`PF00023.27^Ank^Ankyrin repeat^241-266^E:0.00059`PF13606.3^Ank_3^Ankyrin repeat^241-264^E:0.00063`PF13637.3^Ank_4^Ankyrin repeats (many copies)^245-296^E:8.7e-10`PF12796.4^Ank_2^Ankyrin repeats (3 copies)^274-338^E:3.…	Ankyrin repeat-containing protein At3g12360;		PASA_cluster_106223	-1.94801	PF06886.8^TPX2^Targeting protein for Xklp2 (TPX2)^189-245^E:2.9e-19	Protein WAVE-DAMPENED 2;
PASA_cluster_7942	4.00937	.	Ankyrin repeat-containing protein At3g12360;		PASA_cluster_20745	-1.94385	PF08263.9^LRRNT_2^Leucine rich repeat N-terminal domain^30-69^E:5.8e-11`PF00069.22^Pkinase^Protein kinase domain^465-755^E:4.5e-30`PF07714.14^Pkinase_Tyr^Protein tyrosine kinase^480-617^E:1.3e-18`PF07714.14^Pkinase_Tyr^Protein tyrosine kinase^657-756^E:0.00026	Probable LRR receptor-like serine/threonine-protein kinase At4g37250;
PASA_cluster_7942	4.00937	PF12796.4^Ank_2^Ankyrin repeats (3 copies)^25-89^E:8.9e-12`PF13637.3^Ank_4^Ankyrin repeats (many copies)^67-118^E:2.3e-05`PF12796.4^Ank_2^Ankyrin repeats (3 copies)^97-157^E:2.5e-11`PF00023.27^Ank^Ankyrin repeat^131-156^E:0.00046`PF13606.3^Ank_3^Ankyrin repeat^131-154^E:0.00049`PF13637.3^Ank_4^Ankyrin repeats (many copies)^135-186^E:6.6e-10`PF13857.3^Ank_5^Ankyrin repeats (many copies)^151-190^E:…	Ankyrin repeat-containing protein At3g12360;		PASA_cluster_75264	-1.93779	.
PASA_cluster_112425	4.00615	.			PASA_cluster_75264	-1.93779	PF03468.11^XS^XS domain^379-510^E:9.4e-28	Probable inositol transporter 2;
PASA_cluster_21311	3.99979	.			PASA_cluster_75264	-1.93779	PF03468.11^XS^XS domain^352-483^E:8.6e-28	Protein SUPPRESSOR OF GENE SILENCING 3 homolog;
PASA_cluster_1030	3.99824	PF01657.14^Stress-antifung^Salt stress response/antifungal^32-126^E:5.6e-23`PF01657.14^Stress-antifung^Salt stress response/antifungal^145-240^E:2.9e-13	Cysteine-rich receptor-like protein kinase 25;		PASA_cluster_75264	-1.93779	PF03468.11^XS^XS domain^70-201^E:1.4e-28	Protein SUPPRESSOR OF GENE SILENCING 3 homolog;
PASA_cluster_68169	3.99011	PF07714.14^Pkinase_Tyr^Protein tyrosine kinase^259-527^E:1.8e-47`PF00069.22^Pkinase^Protein kinase domain^260-525^E:3.6e-51	G-type lectin S-receptor-like serine/threonine-protein kinase RLK1;		PASA_cluster_148038	-1.92233	.
PASA_cluster_41044	3.98685	PF08263.9^LRRNT_2^Leucine rich repeat N-terminal domain^32-74^E:6.3e-06`PF13855.3^LRR_8^Leucine rich repeat^130-188^E:6.2e-07`PF00560.30^LRR_1^Leucine Rich Repeat^131-151^E:0.99`PF00069.22^Pkinase^Protein kinase domain^329-583^E:6.1e-25`PF07714.14^Pkinase_Tyr^Protein tyrosine kinase^331-586^E:3.3e-26	Probably inactive leucine-rich repeat receptor-like protein kinase At5g48380;		PASA_cluster_148038	-1.92233	.	Probable ascorbate-specific transmembrane electron transporter 1;
PASA_cluster_90013	3.97833	.			PASA_cluster_148038	-1.92233	PF03188.13^Cytochrom_B561^Eukaryotic cytochrome b561^49-181^E:4.6e-44	Transmembrane ascorbate ferrireductase 1;
PASA_cluster_90013	3.97833	PF01764.22^Lipase_3^Lipase (class 3)^104-213^E:6.5e-15	Lipase-like PAD4;		PASA_cluster_157873	-1.92092	PF04535.9^DUF588^Domain of unknown function (DUF588)^189-279^E:1.1e-17	CASP-like protein 4A1;
PASA_cluster_90013	3.97833	.	Lipase-like PAD4;		PASA_cluster_157873	-1.92092	PF04535.9^DUF588^Domain of unknown function (DUF588)^189-321^E:1.1e-28	CASP-like protein 4A1;
PASA_cluster_90013	3.97833	PF01764.22^Lipase_3^Lipase (class 3)^104-213^E:3e-15	Lipase-like PAD4;		PASA_cluster_157873	-1.92092	PF04535.9^DUF588^Domain of unknown function (DUF588)^189-277^E:1.8e-17	CASP-like protein 4A1;
PASA_cluster_90013	3.97833	PF01764.22^Lipase_3^Lipase (class 3)^104-213^E:6.9e-15	Lipase-like PAD4;		PASA_cluster_55493	-1.91946	PF05903.11^Peptidase_C97^PPPDE putative peptidase domain^30-116^E:3.9e-22`PF05903.11^Peptidase_C97^PPPDE putative peptidase domain^115-198^E:2.9e-28	DeSI-like protein At4g17486;
PASA_cluster_130097	3.97715	PF07107.8^WI12^Wound-induced protein WI12^2-129^E:2.5e-42	Wound-induced protein 1;		PASA_cluster_55493	-1.91946	PF05903.11^Peptidase_C97^PPPDE putative peptidase domain^30-165^E:7.5e-48	DeSI-like protein At4g17486;
PASA_cluster_130097	3.97715	.	Wound-induced protein 1;		PASA_cluster_24710	-1.91498	PF08263.9^LRRNT_2^Leucine rich repeat N-terminal domain^25-66^E:8e-10`PF00560.30^LRR_1^Leucine Rich Repeat^119-141^E:1.1`PF07714.14^Pkinase_Tyr^Protein tyrosine kinase^390-656^E:2.3e-21`PF00069.22^Pkinase^Protein kinase domain^391-654^E:1.1e-16	Probable LRR receptor-like serine/threonine-protein kinase At1g63430;
PASA_cluster_71646	3.97673	PF16135.2^Jas^TPL-binding domain in jasmonate signalling^425-485^E:2.6e-12	Ninja-family protein AFP3;		PASA_cluster_24710	-1.91498	PF00560.30^LRR_1^Leucine Rich Repeat^29-51^E:0.64`PF07714.14^Pkinase_Tyr^Protein tyrosine kinase^277-423^E:2.4e-11`PF00069.22^Pkinase^Protein kinase domain^279-430^E:7.8e-09	Probable LRR receptor-like serine/threonine-protein kinase At1g63430;
PASA_cluster_9892	3.97423	PF04144.10^SCAMP^SCAMP family^70-235^E:6.1e-33	Secretory carrier-associated membrane protein 5;		PASA_cluster_24710	-1.91498	PF08263.9^LRRNT_2^Leucine rich repeat N-terminal domain^25-66^E:8.4e-11`PF00560.30^LRR_1^Leucine Rich Repeat^119-141^E:0.14`PF13516.3^LRR_6^Leucine Rich repeat^119-132^E:1.7	Probable LRR receptor-like serine/threonine-protein kinase At1g63430;
PASA_cluster_9892	3.97423	PF05212.9^DUF707^Protein of unknown function (DUF707)^76-339^E:4.4e-125	Secretory carrier-associated membrane protein 5;		PASA_cluster_24710	-1.91498	PF07714.14^Pkinase_Tyr^Protein tyrosine kinase^238-505^E:1.3e-21`PF00069.22^Pkinase^Protein kinase domain^240-503^E:6.3e-17	Probable LRR receptor-like serine/threonine-protein kinase At1g63430;
PASA_cluster_9892	3.97423	PF05212.9^DUF707^Protein of unknown function (DUF707)^2-74^E:1.3e-31			PASA_cluster_24710	-1.91498	PF08263.9^LRRNT_2^Leucine rich repeat N-terminal domain^17-53^E:1.3e-08`PF00560.30^LRR_1^Leucine Rich Repeat^106-128^E:0.78`PF07714.14^Pkinase_Tyr^Protein tyrosine kinase^354-500^E:3.3e-11`PF00069.22^Pkinase^Protein kinase domain^356-507^E:1.1e-08	Probable LRR receptor-like serine/threonine-protein kinase At1g63430;
PASA_cluster_9892	3.97423	PF05212.9^DUF707^Protein of unknown function (DUF707)^76-379^E:2.2e-132	Secretory carrier-associated membrane protein 5;		PASA_cluster_24710	-1.91498	PF08263.9^LRRNT_2^Leucine rich repeat N-terminal domain^25-66^E:7.7e-10`PF00560.30^LRR_1^Leucine Rich Repeat^119-141^E:1.1`PF07714.14^Pkinase_Tyr^Protein tyrosine kinase^368-634^E:2.2e-21`PF00069.22^Pkinase^Protein kinase domain^369-632^E:1.1e-16	Probable LRR receptor-like serine/threonine-protein kinase At1g63430;
PASA_cluster_68433	3.97394	PF00069.22^Pkinase^Protein kinase domain^176-442^E:4.3e-49`PF07714.14^Pkinase_Tyr^Protein tyrosine kinase^176-444^E:2.7e-47	Glycerophosphodiester phosphodiesterase protein kinase domain-containing GDPDL2 {ECO:0000305};		PASA_cluster_24710	-1.91498	PF07714.14^Pkinase_Tyr^Protein tyrosine kinase^66-333^E:4.2e-22`PF00069.22^Pkinase^Protein kinase domain^67-331^E:2.1e-17	Probable LRR receptor-like serine/threonine-protein kinase At1g63430;
PASA_cluster_117618	3.9735	PF00564.21^PB1^PB1 domain^72-153^E:1.3e-16			PASA_cluster_24710	-1.91498	PF08263.9^LRRNT_2^Leucine rich repeat N-terminal domain^17-53^E:1.7e-08`PF00560.30^LRR_1^Leucine Rich Repeat^106-128^E:1`PF07714.14^Pkinase_Tyr^Protein tyrosine kinase^355-621^E:2.1e-21`PF00069.22^Pkinase^Protein kinase domain^356-619^E:1e-16	Probable LRR receptor-like serine/threonine-protein kinase At1g63430;
PASA_cluster_117618	3.9735	PF00564.21^PB1^PB1 domain^80-161^E:1.4e-16			PASA_cluster_124505	-1.91344	PF10033.6^ATG13^Autophagy-related protein 13^19-259^E:9.6e-42	Autophagy-related protein 13b {ECO:0000303|PubMed:12114572};
PASA_cluster_117618	3.9735	PF00564.21^PB1^PB1 domain^67-146^E:4.1e-15			PASA_cluster_112746	-1.90902	PF00657.19^Lipase_GDSL^GDSL-like Lipase/Acylhydrolase^35-359^E:2.7e-23	GDSL esterase/lipase At3g27950;
PASA_cluster_117618	3.9735	PF00564.21^PB1^PB1 domain^80-159^E:1.7e-15			PASA_cluster_23630	-1.90428	PF00439.22^Bromodomain^Bromodomain^89-170^E:1.3e-20	Transcription factor GTE12;
PASA_cluster_730	3.96819	.	Putative disease resistance protein RGA4;		PASA_cluster_75947	-1.90223	PF01595.17^DUF21^Domain of unknown function DUF21^39-210^E:3.2e-37	DUF21 domain-containing protein At4g14240;
PASA_cluster_26748	3.96785	.			PASA_cluster_132829	-1.89877	PF00069.22^Pkinase^Protein kinase domain^68-274^E:7.6e-40`PF07714.14^Pkinase_Tyr^Protein tyrosine kinase^69-273^E:1e-38	Probable receptor-like serine/threonine-protein kinase At5g57670;
PASA_cluster_110106	3.96606	PF00201.15^UDPGT^UDP-glucoronosyl and UDP-glucosyl transferase^106-402^E:1.7e-20	Scopoletin glucosyltransferase;		PASA_cluster_94646	-1.89803	PF02204.15^VPS9^Vacuolar sorting protein 9 (VPS9) domain^2-94^E:1.5e-25	Vacuolar protein sorting-associated protein 9A;
PASA_cluster_86012	3.96567	.			PASA_cluster_94646	-1.89803	.	Vacuolar protein sorting-associated protein 9A;
PASA_cluster_112832	3.95295	.			PASA_cluster_94646	-1.89803	PF02204.15^VPS9^Vacuolar sorting protein 9 (VPS9) domain^111-215^E:1.3e-29	Vacuolar protein sorting-associated protein 9A;
PASA_cluster_112832	3.95295	PF02705.13^K_trans^K+ potassium transporter^66-638^E:8.4e-198	Potassium transporter 5;		PASA_cluster_94646	-1.89803	PF02204.15^VPS9^Vacuolar sorting protein 9 (VPS9) domain^137-241^E:1.4e-29	Vacuolar protein sorting-associated protein 9A;
PASA_cluster_112832	3.95295	PF02705.13^K_trans^K+ potassium transporter^66-638^E:1.2e-196`PF12874.4^zf-met^Zinc-finger of C2H2 type^1935-1957^E:0.012	Potassium transporter 5;		PASA_cluster_48069	-1.89505	PF05028.11^PARG_cat^Poly (ADP-ribose) glycohydrolase (PARG)^120-513^E:1.1e-130	Poly(ADP-ribose) glycohydrolase 1;
PASA_cluster_16497	3.95078	PF08263.9^LRRNT_2^Leucine rich repeat N-terminal domain^29-68^E:2.4e-08`PF08263.9^LRRNT_2^Leucine rich repeat N-terminal domain^328-337^E:2500`PF13855.3^LRR_8^Leucine rich repeat^458-516^E:9.1e-07`PF00069.22^Pkinase^Protein kinase domain^669-951^E:1.8e-43`PF07714.14^Pkinase_Tyr^Protein tyrosine kinase^670-953^E:2.7e-37	Receptor-like protein kinase HAIKU2;		PASA_cluster_48069	-1.89505	PF05028.11^PARG_cat^Poly (ADP-ribose) glycohydrolase (PARG)^120-186^E:1.1e-06	Poly(ADP-ribose) glycohydrolase 1;
PASA_cluster_1939	3.94708	PF14380.3^WAK_assoc^Wall-associated receptor kinase C-terminal^171-246^E:4.9e-16	Uncharacterized protein At1g18380;		PASA_cluster_48069	-1.89505	PF05028.11^PARG_cat^Poly (ADP-ribose) glycohydrolase (PARG)^2-296^E:1.2e-105	Poly(ADP-ribose) glycohydrolase 1;
PASA_cluster_93911	3.94705	PF00332.15^Glyco_hydro_17^Glycosyl hydrolases family 17^26-347^E:1.1e-100`PF07983.10^X8^X8 domain^375-446^E:1.1e-16	Probable glucan endo-1,3-beta-glucosidase A6;		PASA_cluster_48069	-1.89505	PF05028.11^PARG_cat^Poly (ADP-ribose) glycohydrolase (PARG)^120-529^E:1.3e-135	Poly(ADP-ribose) glycohydrolase 1;
PASA_cluster_93911	3.94705	PF00332.15^Glyco_hydro_17^Glycosyl hydrolases family 17^2-270^E:3.8e-84`PF07983.10^X8^X8 domain^298-369^E:8.3e-17	Probable glucan endo-1,3-beta-glucosidase A6;		PASA_cluster_91795	-1.88924	PF03208.16^PRA1^PRA1 family protein^100-223^E:1.4e-16	PRA1 family protein H;
PASA_cluster_29853	3.94471	PF14226.3^DIOX_N^non-haem dioxygenase in morphine synthesis N-terminal^4-95^E:2e-12`PF03171.17^2OG-FeII_Oxy^2OG-Fe(II) oxygenase superfamily^158-252^E:9.9e-28	1-aminocyclopropane-1-carboxylate oxidase;		PASA_cluster_1228	-1.88418	PF01546.25^Peptidase_M20^Peptidase family M20/M25/M40^126-263^E:2.6e-25`PF07687.11^M20_dimer^Peptidase dimerisation domain^234-331^E:6.8e-09	IAA-amino acid hydrolase ILR1-like 3;
PASA_cluster_66812	3.94264	PF03106.12^WRKY^WRKY DNA -binding domain^300-357^E:1.6e-26	WRKY transcription factor 6;		PASA_cluster_1228	-1.88418	PF01546.25^Peptidase_M20^Peptidase family M20/M25/M40^3-95^E:2e-09	IAA-amino acid hydrolase ILR1-like 4;
PASA_cluster_66812	3.94264	.	Probable WRKY transcription factor 31;		PASA_cluster_1228	-1.88418	PF01546.25^Peptidase_M20^Peptidase family M20/M25/M40^126-263^E:2.6e-25`PF07687.11^M20_dimer^Peptidase dimerisation domain^234-331^E:6.8e-09	IAA-amino acid hydrolase ILR1-like 4;
PASA_cluster_20967	3.93497	PF00690.23^Cation_ATPase_N^Cation transporter/ATPase, N-terminus^109-175^E:1.7e-12`PF00122.17^E1-E2_ATPase^E1-E2 ATPase^195-442^E:9.7e-47`PF00702.23^Hydrolase^haloacid dehalogenase-like hydrolase^449-774^E:1.4e-18`PF13246.3^Cation_ATPase^Cation transport ATPase (P-type)^511-586^E:8.9e-12`PF00689.18^Cation_ATPase_C^Cation transporting ATPase, C-terminus^845-1014^E:5.1e-47	Calcium-transporting ATPase 12, plasma membrane-type;		PASA_cluster_1228	-1.88418	PF01546.25^Peptidase_M20^Peptidase family M20/M25/M40^126-438^E:9.4e-38`PF07687.11^M20_dimer^Peptidase dimerisation domain^234-332^E:9.8e-10	IAA-amino acid hydrolase ILR1-like 4;
PASA_cluster_6937	3.93442	PF11960.5^DUF3474^Domain of unknown function (DUF3474)^25-62^E:1.5e-07`PF00487.21^FA_desaturase^Fatty acid desaturase^85-140^E:9.5e-07`PF00487.21^FA_desaturase^Fatty acid desaturase^168-428^E:2.1e-34	Delta(12)-fatty-acid desaturase FAD2 {ECO:0000303|PubMed:12481086};		PASA_cluster_64603	-1.87723	PF14226.3^DIOX_N^non-haem dioxygenase in morphine synthesis N-terminal^64-167^E:3.7e-15`PF03171.17^2OG-FeII_Oxy^2OG-Fe(II) oxygenase superfamily^222-313^E:5.7e-26	1-aminocyclopropane-1-carboxylate oxidase homolog 1;
PASA_cluster_122318	3.93235	PF00400.29^WD40^WD domain, G-beta repeat^162-194^E:0.13`PF00400.29^WD40^WD domain, G-beta repeat^250-283^E:0.082	WD repeat-containing protein RUP2;		PASA_cluster_64603	-1.87723	PF14226.3^DIOX_N^non-haem dioxygenase in morphine synthesis N-terminal^64-167^E:3.7e-15`PF03171.17^2OG-FeII_Oxy^2OG-Fe(II) oxygenase superfamily^222-313^E:1.7e-25	1-aminocyclopropane-1-carboxylate oxidase homolog 1;
PASA_cluster_131359	3.92369	PF02214.19^BTB_2^BTB/POZ domain^28-116^E:7.6e-12	BTB/POZ domain-containing protein At5g41330;		PASA_cluster_64603	-1.87723	PF14226.3^DIOX_N^non-haem dioxygenase in morphine synthesis N-terminal^64-167^E:2.1e-14`PF03171.17^2OG-FeII_Oxy^2OG-Fe(II) oxygenase superfamily^222-313^E:8.6e-25`PF14226.3^DIOX_N^non-haem dioxygenase in morphine synthesis N-terminal^419-522^E:2.1e-14`PF03171.17^2OG-FeII_Oxy^2OG-Fe(II) oxygenase superfamily^577-668^E:8.6e-25`PF14226.3^DIOX_N^non-haem dioxygenase in morphine synthesis N-terminal^7…	1-aminocyclopropane-1-carboxylate oxidase homolog 1;
PASA_cluster_153539	3.91826	PF00036.29^EF-hand_1^EF hand^1-27^E:8.2e-07`PF13202.3^EF-hand_5^EF hand^1-22^E:1.4e-08`PF13499.3^EF-hand_7^EF-hand domain pair^2-61^E:9.6e-14`PF13405.3^EF-hand_6^EF-hand domain^2-28^E:8.3e-07`PF13833.3^EF-hand_8^EF-hand domain pair^3-20^E:0.0038`PF13833.3^EF-hand_8^EF-hand domain pair^31-61^E:0.019`PF00036.29^EF-hand_1^EF hand^35-62^E:1.3e-07`PF13202.3^EF-hand_5^EF hand^37-59^E:0.00022`PF13499.3^…	Probable calcium-binding protein CML27;		PASA_cluster_64603	-1.87723	PF14226.3^DIOX_N^non-haem dioxygenase in morphine synthesis N-terminal^64-167^E:2e-14`PF03171.17^2OG-FeII_Oxy^2OG-Fe(II) oxygenase superfamily^222-313^E:8.3e-25`PF14226.3^DIOX_N^non-haem dioxygenase in morphine synthesis N-terminal^419-467^E:1.5e-09`PF03171.17^2OG-FeII_Oxy^2OG-Fe(II) oxygenase superfamily^546-637^E:8.3e-25`PF14226.3^DIOX_N^non-haem dioxygenase in morphine synthesis N-terminal^743…	1-aminocyclopropane-1-carboxylate oxidase homolog 1;
PASA_cluster_153539	3.91826	PF00071.19^Ras^Ras family^14-115^E:3.6e-31`PF08477.10^Roc^Ras of Complex, Roc, domain of DAPkinase^14-69^E:8.4e-10	Ras-related protein RABA6a;		PASA_cluster_64603	-1.87723	PF14226.3^DIOX_N^non-haem dioxygenase in morphine synthesis N-terminal^64-167^E:1.4e-16`PF03171.17^2OG-FeII_Oxy^2OG-Fe(II) oxygenase superfamily^217-313^E:9.7e-27	1-aminocyclopropane-1-carboxylate oxidase homolog 1;
PASA_cluster_153539	3.91826	PF09787.6^Golgin_A5^Golgin subfamily A member 5^55-96^E:2.5e-07	Golgin candidate 2;		PASA_cluster_64603	-1.87723	PF14226.3^DIOX_N^non-haem dioxygenase in morphine synthesis N-terminal^64-167^E:3.7e-15`PF03171.17^2OG-FeII_Oxy^2OG-Fe(II) oxygenase superfamily^217-313^E:9.7e-27	1-aminocyclopropane-1-carboxylate oxidase homolog 1;
PASA_cluster_153539	3.91826	PF09787.6^Golgin_A5^Golgin subfamily A member 5^4-154^E:8.5e-20	Golgin candidate 2;		PASA_cluster_97384	-1.86769	PF08263.9^LRRNT_2^Leucine rich repeat N-terminal domain^30-69^E:2.9e-08`PF13516.3^LRR_6^Leucine Rich repeat^120-135^E:0.3`PF00560.30^LRR_1^Leucine Rich Repeat^121-143^E:1.3`PF00560.30^LRR_1^Leucine Rich Repeat^145-167^E:1.5`PF13855.3^LRR_8^Leucine rich repeat^289-349^E:1.4e-07`PF13855.3^LRR_8^Leucine rich repeat^318-373^E:1.3e-06`PF13306.3^LRR_5^Leucine rich repeats (6 copies)^318-419^E:0.55`PF13…	Probable LRR receptor-like serine/threonine-protein kinase At4g26540;
PASA_cluster_153539	3.91826	.	Golgin candidate 2;		PASA_cluster_156686	-1.85306	.	Alpha-crystallin domain-containing protein 22.3 {ECO:0000303|PubMed:16531488};
PASA_cluster_153539	3.91826	PF00025.18^Arf^ADP-ribosylation factor family^15-171^E:8.7e-14`PF00071.19^Ras^Ras family^16-176^E:7.4e-59`PF08477.10^Roc^Ras of Complex, Roc, domain of DAPkinase^16-130^E:3.1e-32`PF01926.20^MMR_HSR1^50S ribosome-binding GTPase^17-120^E:3.6e-05	Ras-related protein RABA6a;		PASA_cluster_156686	-1.85306	PF00011.18^HSP20^Hsp20/alpha crystallin family^134-227^E:0.00032	Alpha-crystallin domain-containing protein 22.3 {ECO:0000303|PubMed:16531488};
PASA_cluster_125140	3.90141	.			PASA_cluster_156686	-1.85306	PF00011.18^HSP20^Hsp20/alpha crystallin family^107-200^E:0.00024	Alpha-crystallin domain-containing protein 22.3 {ECO:0000303|PubMed:16531488};
PASA_cluster_24271	3.89226	PF00847.17^AP2^AP2 domain^74-133^E:3.1e-11	Dehydration-responsive element-binding protein 2C;		PASA_cluster_20837	-1.85248	.
PASA_cluster_19591	3.88791	PF00011.18^HSP20^Hsp20/alpha crystallin family^50-153^E:3.6e-30	17.9 kDa class II heat shock protein;		PASA_cluster_106549	-1.84242	.
PASA_cluster_66537	3.88349	PF01453.21^B_lectin^D-mannose binding lectin^86-174^E:2.4e-20`PF00954.17^S_locus_glycop^S-locus glycoprotein domain^264-323^E:1.2e-05`PF07714.14^Pkinase_Tyr^Protein tyrosine kinase^509-769^E:6.2e-42`PF00069.22^Pkinase^Protein kinase domain^510-769^E:3.8e-48	G-type lectin S-receptor-like serine/threonine-protein kinase RLK1;		PASA_cluster_15423	-1.83859	PF04564.12^U-box^U-box domain^242-313^E:7.4e-14	Putative U-box domain-containing protein 42;
PASA_cluster_133459	3.88093	PF04819.9^DUF716^Family of unknown function (DUF716)^138-270^E:7.5e-22			PASA_cluster_15423	-1.83859	PF04564.12^U-box^U-box domain^190-261^E:6.9e-14	Putative U-box domain-containing protein 42;
PASA_cluster_102846	3.87715	PF00069.22^Pkinase^Protein kinase domain^4-174^E:3.3e-34`PF07714.14^Pkinase_Tyr^Protein tyrosine kinase^4-175^E:2.5e-23	G-type lectin S-receptor-like serine/threonine-protein kinase SD2-5;		PASA_cluster_150648	-1.82434	PF04398.9^DUF538^Protein of unknown function, DUF538^43-149^E:6.6e-37	Uncharacterized protein At5g01610;
PASA_cluster_102846	3.87715	PF01453.21^B_lectin^D-mannose binding lectin^107-195^E:3e-24`PF14295.3^PAN_4^PAN domain^383-419^E:0.6`PF07714.14^Pkinase_Tyr^Protein tyrosine kinase^526-792^E:2.1e-42`PF00069.22^Pkinase^Protein kinase domain^527-791^E:3.3e-51`PF01453.21^B_lectin^D-mannose binding lectin^913-996^E:5.9e-22`PF01453.21^B_lectin^D-mannose binding lectin^1104-1192^E:6.5e-25`PF14295.3^PAN_4^PAN domain^1378-1416^E:3.1`PF…	G-type lectin S-receptor-like serine/threonine-protein kinase SD2-5;		PASA_cluster_144385	-1.82396	.	Chromatin remodeling protein EBS {ECO:0000305};
PASA_cluster_102846	3.87715	PF01453.21^B_lectin^D-mannose binding lectin^107-195^E:3e-24`PF07714.14^Pkinase_Tyr^Protein tyrosine kinase^526-792^E:2.1e-42`PF00069.22^Pkinase^Protein kinase domain^527-791^E:3.3e-51`PF01453.21^B_lectin^D-mannose binding lectin^913-996^E:5.9e-22`PF01453.21^B_lectin^D-mannose binding lectin^1104-1192^E:6.5e-25`PF07714.14^Pkinase_Tyr^Protein tyrosine kinase^1453-1720^E:1.5e-42`PF00069.22^Pkinase^…	G-type lectin S-receptor-like serine/threonine-protein kinase SD2-5;		PASA_cluster_144385	-1.82396	PF01426.15^BAH^BAH domain^23-135^E:9.1e-24`PF00628.26^PHD^PHD-finger^140-188^E:4.5e-09	Chromatin remodeling protein EBS {ECO:0000305};
PASA_cluster_55636	3.87336	PF12937.4^F-box-like^F-box-like^11-48^E:2.9e-07	F-box protein At4g18380;		PASA_cluster_133167	-1.82038	PF02705.13^K_trans^K+ potassium transporter^25-605^E:5.7e-195	Potassium transporter 8;
PASA_cluster_136227	3.86902	PF13920.3^zf-C3HC4_3^Zinc finger, C3HC4 type (RING finger)^322-362^E:2.6e-07	Probable BOI-related E3 ubiquitin-protein ligase 3;		PASA_cluster_148035	-1.81851	.
PASA_cluster_136227	3.86902	PF13920.3^zf-C3HC4_3^Zinc finger, C3HC4 type (RING finger)^247-287^E:1.9e-07	Probable BOI-related E3 ubiquitin-protein ligase 3;		PASA_cluster_148035	-1.81851	PF00403.23^HMA^Heavy-metal-associated domain^8-63^E:4.7e-05
PASA_cluster_66538	3.86044	PF07714.14^Pkinase_Tyr^Protein tyrosine kinase^179-440^E:1.3e-42`PF00069.22^Pkinase^Protein kinase domain^180-440^E:5.8e-49	G-type lectin S-receptor-like serine/threonine-protein kinase RLK1;		PASA_cluster_148035	-1.81851	PF00403.23^HMA^Heavy-metal-associated domain^9-64^E:4.8e-05
PASA_cluster_111512	3.8522	PF02298.14^Cu_bind_like^Plastocyanin-like domain^36-120^E:7.3e-24	Stellacyanin;		PASA_cluster_81538	-1.80333	PF04658.10^TAFII55_N^TAFII55 protein conserved region^1-137^E:6.1e-33	Transcription initiation factor TFIID subunit 7;
PASA_cluster_111512	3.8522	PF02298.14^Cu_bind_like^Plastocyanin-like domain^36-120^E:7.3e-24	Umecyanin {ECO:0000303|PubMed:5490233};		PASA_cluster_81538	-1.80333	.	Transcription initiation factor TFIID subunit 7;
PASA_cluster_119163	3.82324	PF00847.17^AP2^AP2 domain^76-124^E:3.4e-12	Ethylene-responsive transcription factor RAP2-3;		PASA_cluster_81005	-1.79933	PF13837.3^Myb_DNA-bind_4^Myb/SANT-like DNA-binding domain^83-168^E:1.1e-18`PF13837.3^Myb_DNA-bind_4^Myb/SANT-like DNA-binding domain^466-553^E:1e-22	Trihelix transcription factor GT-2;
PASA_cluster_109712	3.80257	PF07887.8^Calmodulin_bind^Calmodulin binding protein-like^8-162^E:1.6e-60	Calmodulin-binding protein 60 E {ECO:0000303|PubMed:11782485};		PASA_cluster_7085	-1.79417	PF10269.6^Tmemb_185A^Transmembrane Fragile-X-F protein^29-292^E:1.2e-97`PF13920.3^zf-C3HC4_3^Zinc finger, C3HC4 type (RING finger)^417-460^E:5.1e-09
PASA_cluster_13461	3.80111	PF07887.8^Calmodulin_bind^Calmodulin binding protein-like^96-387^E:6.6e-126	Calmodulin-binding protein 60 E {ECO:0000303|PubMed:11782485};		PASA_cluster_100643	-1.79184	PF00046.26^Homeobox^Homeobox domain^93-146^E:3.1e-16`PF02183.15^HALZ^Homeobox associated leucine zipper^148-189^E:4.8e-15	Homeobox-leucine zipper protein HAT5;
PASA_cluster_5900	3.79873	.			PASA_cluster_100643	-1.79184	PF00046.26^Homeobox^Homeobox domain^84-137^E:2.9e-16`PF02183.15^HALZ^Homeobox associated leucine zipper^139-180^E:4.6e-15	Homeobox-leucine zipper protein HAT5;
PASA_cluster_112931	3.79588	.			PASA_cluster_84911	-1.79019	.
PASA_cluster_112931	3.79588	PF02365.12^NAM^No apical meristem (NAM) protein^8-121^E:7e-12	NAC domain-containing protein 86 {ECO:0000312|EMBL:AED92405.1};		PASA_cluster_15019	-1.78952	PF07647.14^SAM_2^SAM domain (Sterile alpha motif)^185-240^E:1.2e-11`PF00536.27^SAM_1^SAM domain (Sterile alpha motif)^187-240^E:1.1e-09
PASA_cluster_112931	3.79588	.	NAC domain-containing protein 69 {ECO:0000303|PubMed:15029955};		PASA_cluster_112833	-1.78769	PF00125.21^Histone^Core histone H2A/H2B/H3/H4^19-101^E:2.3e-06`PF00808.20^CBFD_NFYB_HMF^Histone-like transcription factor (CBF/NF-Y) and archaeal histone^37-101^E:7.2e-28	Nuclear transcription factor Y subunit B-5;
PASA_cluster_112931	3.79588	PF02365.12^NAM^No apical meristem (NAM) protein^26-122^E:2.4e-11	NAC domain-containing protein 62 {ECO:0000303|PubMed:15029955};		PASA_cluster_162156	-1.78419	.
PASA_cluster_112931	3.79588	.	NAC domain-containing protein 62 {ECO:0000303|PubMed:15029955};		PASA_cluster_1101	-1.78318	PF00168.27^C2^C2 domain^58-169^E:1.6e-23`PF06398.8^Pex24p^Integral peroxisomal membrane peroxin^286-450^E:7.4e-09`PF08372.7^PRT_C^Plant phosphoribosyltransferase C-terminal^314-469^E:6.2e-83	Protein QUIRKY {ECO:0000303|PubMed:19180193};
PASA_cluster_112931	3.79588	PF02365.12^NAM^No apical meristem (NAM) protein^26-127^E:1.7e-09	NAC domain-containing protein 62 {ECO:0000303|PubMed:15029955};		PASA_cluster_121040	-1.78034	PF00201.15^UDPGT^UDP-glucoronosyl and UDP-glucosyl transferase^225-361^E:3e-25	Anthocyanidin 3-O-glucosyltransferase 1;
PASA_cluster_112931	3.79588	PF02365.12^NAM^No apical meristem (NAM) protein^26-172^E:1.6e-18	NAC domain-containing protein 62 {ECO:0000303|PubMed:15029955};		PASA_cluster_121040	-1.78034	PF00201.15^UDPGT^UDP-glucoronosyl and UDP-glucosyl transferase^395-522^E:8.7e-23`PF00201.15^UDPGT^UDP-glucoronosyl and UDP-glucosyl transferase^1141-1290^E:3.1e-22`PF00201.15^UDPGT^UDP-glucoronosyl and UDP-glucosyl transferase^1587-1727^E:7.7e-22	Anthocyanidin 3-O-glucosyltransferase 1;
PASA_cluster_112931	3.79588	PF02365.12^NAM^No apical meristem (NAM) protein^8-121^E:1.1e-12	Protein NTM1-like 9 {ECO:0000303|PubMed:17158162};		PASA_cluster_121040	-1.78034	.	Anthocyanidin 3-O-glucosyltransferase 1;
PASA_cluster_115633	3.79142	PF07859.10^Abhydrolase_3^alpha/beta hydrolase fold^10-158^E:2.1e-34	Probable carboxylesterase 11;		PASA_cluster_121040	-1.78034	PF00201.15^UDPGT^UDP-glucoronosyl and UDP-glucosyl transferase^116-252^E:1.5e-25	Anthocyanidin 3-O-glucosyltransferase 1;
PASA_cluster_140973	3.78604	.	Protein PLANT CADMIUM RESISTANCE 12;		PASA_cluster_121040	-1.78034	PF00201.15^UDPGT^UDP-glucoronosyl and UDP-glucosyl transferase^395-522^E:8.8e-23`PF00201.15^UDPGT^UDP-glucoronosyl and UDP-glucosyl transferase^1141-1290^E:3.1e-22`PF00201.15^UDPGT^UDP-glucoronosyl and UDP-glucosyl transferase^1587-1727^E:7.7e-22	Anthocyanidin 3-O-glucosyltransferase 1;
PASA_cluster_140973	3.78604	.	Protein PLANT CADMIUM RESISTANCE 9;		PASA_cluster_57425	-1.77945	PF13837.3^Myb_DNA-bind_4^Myb/SANT-like DNA-binding domain^121-246^E:1.2e-19
PASA_cluster_140973	3.78604	PF04749.14^PLAC8^PLAC8 family^39-136^E:1.1e-24	Protein PLANT CADMIUM RESISTANCE 12;		PASA_cluster_111541	-1.77818	PF02129.15^Peptidase_S15^X-Pro dipeptidyl-peptidase (S15 family)^15-118^E:4.2e-09`PF00561.17^Abhydrolase_1^alpha/beta hydrolase fold^55-125^E:2.3e-08`PF12146.5^Hydrolase_4^Serine aminopeptidase, S33^55-135^E:4.4e-07
PASA_cluster_23716	3.77978	.			PASA_cluster_7278	-1.77714	PF02135.13^zf-TAZ^TAZ zinc finger^1-83^E:3.4e-15	BTB/POZ and TAZ domain-containing protein 3;
PASA_cluster_45994	3.77068	PF03140.12^DUF247^Plant protein of unknown function^46-445^E:2.1e-94	UPF0481 protein At3g47200;		PASA_cluster_7278	-1.77714	PF00651.28^BTB^BTB/POZ domain^85-191^E:6.4e-13	BTB/POZ and TAZ domain-containing protein 3;
PASA_cluster_155821	3.76848	PF01477.20^PLAT^PLAT/LH2 domain^157-222^E:2.8e-10`PF00305.16^Lipoxygenase^Lipoxygenase^235-903^E:0	Linoleate 13S-lipoxygenase 3-1, chloroplastic;		PASA_cluster_7278	-1.77714	PF00651.28^BTB^BTB/POZ domain^85-191^E:1.5e-12`PF02135.13^zf-TAZ^TAZ zinc finger^278-362^E:9.2e-15	BTB/POZ and TAZ domain-containing protein 3;
PASA_cluster_155821	3.76848	.			PASA_cluster_40589	-1.77594	PF07303.10^Occludin_ELL^Occludin homology domain^461-557^E:1e-14
PASA_cluster_27168	3.76578	PF00201.15^UDPGT^UDP-glucoronosyl and UDP-glucosyl transferase^215-364^E:1.5e-24	Anthocyanidin 3-O-glucosyltransferase 1;		PASA_cluster_40589	-1.77594	.
PASA_cluster_150087	3.75987	PF02365.12^NAM^No apical meristem (NAM) protein^10-150^E:3.4e-25	NAC domain-containing protein 91 {ECO:0000303|PubMed:15029955};		PASA_cluster_40589	-1.77594	PF07303.10^Occludin_ELL^Occludin homology domain^964-1060^E:2.6e-14
PASA_cluster_150087	3.75987	PF02365.12^NAM^No apical meristem (NAM) protein^10-150^E:3.2e-25	NAC domain-containing protein 91 {ECO:0000303|PubMed:15029955};		PASA_cluster_40589	-1.77594	PF07303.10^Occludin_ELL^Occludin homology domain^1138-1234^E:3.2e-14
PASA_cluster_150087	3.75987	PF02365.12^NAM^No apical meristem (NAM) protein^10-150^E:3.3e-25	NAC domain-containing protein 91 {ECO:0000303|PubMed:15029955};		PASA_cluster_40589	-1.77594	PF07303.10^Occludin_ELL^Occludin homology domain^461-528^E:3.8e-09
PASA_cluster_728	3.74801	.			PASA_cluster_40589	-1.77594	PF07303.10^Occludin_ELL^Occludin homology domain^802-898^E:2.1e-14
PASA_cluster_154474	3.74681	PF00643.21^zf-B_box^B-box zinc finger^2-42^E:1.1e-06	B-box zinc finger protein 32 {ECO:0000303|PubMed:19920209};		PASA_cluster_40589	-1.77594	PF07303.10^Occludin_ELL^Occludin homology domain^1138-1205^E:1.4e-08
PASA_cluster_112924	3.7448	.			PASA_cluster_40589	-1.77594	PF07303.10^Occludin_ELL^Occludin homology domain^802-869^E:7.4e-09
PASA_cluster_55655	3.7445	.			PASA_cluster_155050	-1.76743	.
PASA_cluster_157041	3.74309	.			PASA_cluster_155050	-1.76743	PF03254.10^XG_FTase^Xyloglucan fucosyltransferase^213-316^E:1.9e-43	Galactoside 2-alpha-L-fucosyltransferase;
PASA_cluster_42218	3.73939	.	Heat stress transcription factor A-3;		PASA_cluster_155050	-1.76743	PF03254.10^XG_FTase^Xyloglucan fucosyltransferase^1-349^E:2.1e-150	Galactoside 2-alpha-L-fucosyltransferase;
PASA_cluster_42218	3.73939	PF00447.14^HSF_DNA-bind^HSF-type DNA-binding^129-187^E:3.8e-20	Heat stress transcription factor A-3;		PASA_cluster_155050	-1.76743	PF03254.10^XG_FTase^Xyloglucan fucosyltransferase^207-311^E:1.3e-43	Galactoside 2-alpha-L-fucosyltransferase;
PASA_cluster_42218	3.73939	PF00447.14^HSF_DNA-bind^HSF-type DNA-binding^129-187^E:2.4e-20	Heat stress transcription factor A-3;		PASA_cluster_155050	-1.76743	PF03254.10^XG_FTase^Xyloglucan fucosyltransferase^176-631^E:1.1e-195	Galactoside 2-alpha-L-fucosyltransferase;
PASA_cluster_42218	3.73939	PF00447.14^HSF_DNA-bind^HSF-type DNA-binding^129-245^E:3.1e-27	Heat stress transcription factor A-3;		PASA_cluster_155050	-1.76743	PF03254.10^XG_FTase^Xyloglucan fucosyltransferase^172-626^E:8.4e-196	Galactoside 2-alpha-L-fucosyltransferase;
PASA_cluster_55860	3.7349	PF01477.20^PLAT^PLAT/LH2 domain^158-223^E:7.1e-11`PF00305.16^Lipoxygenase^Lipoxygenase^236-905^E:0	Linoleate 13S-lipoxygenase 3-1, chloroplastic;		PASA_cluster_113256	-1.76733	PF13639.3^zf-RING_2^Ring finger domain^61-103^E:1e-08`PF00097.22^zf-C3HC4^Zinc finger, C3HC4 type (RING finger)^62-102^E:3.2e-05`PF00628.26^PHD^PHD-finger^152-196^E:1.3e-07
PASA_cluster_48217	3.7346	.	Anthocyanidin 3-O-glucosyltransferase 1;		PASA_cluster_113256	-1.76733	PF13639.3^zf-RING_2^Ring finger domain^61-103^E:1.1e-08`PF00097.22^zf-C3HC4^Zinc finger, C3HC4 type (RING finger)^62-102^E:3.4e-05`PF00628.26^PHD^PHD-finger^152-196^E:1.4e-07
PASA_cluster_50191	3.73287	PF07714.14^Pkinase_Tyr^Protein tyrosine kinase^106-386^E:8.8e-37`PF00069.22^Pkinase^Protein kinase domain^107-384^E:2.8e-42	Probable receptor-like protein kinase At5g20050;		PASA_cluster_113256	-1.76733	PF13639.3^zf-RING_2^Ring finger domain^61-103^E:9.6e-09`PF00097.22^zf-C3HC4^Zinc finger, C3HC4 type (RING finger)^62-102^E:3e-05`PF00628.26^PHD^PHD-finger^152-196^E:1.3e-07
PASA_cluster_160344	3.73171	PF00520.28^Ion_trans^Ion transport protein^95-419^E:5.8e-39`PF00027.26^cNMP_binding^Cyclic nucleotide-binding domain^515-606^E:1.4e-06	Cyclic nucleotide-gated ion channel 1;		PASA_cluster_113256	-1.76733	PF13639.3^zf-RING_2^Ring finger domain^61-103^E:8.9e-09`PF00097.22^zf-C3HC4^Zinc finger, C3HC4 type (RING finger)^62-102^E:2.8e-05`PF00628.26^PHD^PHD-finger^152-196^E:1.2e-07
PASA_cluster_45250	3.72085	.	Indole-3-acetic acid-induced protein ARG2;		PASA_cluster_121367	-1.7669	PF02577.11^DNase-RNase^Bifunctional nuclease^138-252^E:9.6e-22	Bifunctional nuclease 1;
PASA_cluster_100638	3.71341	PF00854.18^PTR2^POT family^35-184^E:9.5e-25	Protein NRT1/ PTR FAMILY 2.11;		PASA_cluster_47820	-1.76635	PF00168.27^C2^C2 domain^40-143^E:9.8e-26`PF00168.27^C2^C2 domain^201-307^E:1.1e-19`PF00168.27^C2^C2 domain^363-474^E:1e-23	Protein QUIRKY {ECO:0000303|PubMed:19180193};
PASA_cluster_100638	3.71341	PF00854.18^PTR2^POT family^131-226^E:6.2e-11`PF00854.18^PTR2^POT family^239-365^E:2.4e-10	Protein NRT1/ PTR FAMILY 2.11;		PASA_cluster_47820	-1.76635	PF00168.27^C2^C2 domain^40-132^E:2.5e-24`PF00168.27^C2^C2 domain^201-307^E:1.8e-19`PF00168.27^C2^C2 domain^363-474^E:2.6e-23`PF06398.8^Pex24p^Integral peroxisomal membrane peroxin^591-755^E:6.2e-08`PF08372.7^PRT_C^Plant phosphoribosyltransferase C-terminal^619-774^E:2.2e-82	Protein QUIRKY {ECO:0000303|PubMed:19180193};
PASA_cluster_4419	3.70871	.	F-box protein At5g07610;		PASA_cluster_47820	-1.76635	PF00168.27^C2^C2 domain^40-142^E:9.7e-25`PF00168.27^C2^C2 domain^189-260^E:5.8e-11`PF00168.27^C2^C2 domain^330-383^E:3.1e-09	Protein QUIRKY {ECO:0000303|PubMed:19180193};
PASA_cluster_38355	3.69272	PF08263.9^LRRNT_2^Leucine rich repeat N-terminal domain^69-105^E:4.2e-09`PF13855.3^LRR_8^Leucine rich repeat^110-167^E:3.8e-08`PF13516.3^LRR_6^Leucine Rich repeat^132-144^E:0.52`PF13855.3^LRR_8^Leucine rich repeat^182-240^E:4.5e-07`PF00069.22^Pkinase^Protein kinase domain^730-1009^E:3e-47`PF07714.14^Pkinase_Tyr^Protein tyrosine kinase^731-1010^E:1.4e-39	Receptor-like protein kinase HSL1;		PASA_cluster_40436	-1.76164	.
PASA_cluster_88270	3.69225	PF14363.3^AAA_assoc^Domain associated at C-terminal with AAA^31-124^E:1.8e-27`PF00004.26^AAA^ATPase family associated with various cellular activities (AAA)^240-386^E:3e-14	AAA-ATPase ASD, mitochondrial;		PASA_cluster_40436	-1.76164	.	Probable protein phosphatase 2C 33;
PASA_cluster_131524	3.69191	PF00155.18^Aminotran_1_2^Aminotransferase class I and II^47-428^E:5.3e-107	1-aminocyclopropane-1-carboxylate synthase;		PASA_cluster_40436	-1.76164	PF00481.18^PP2C^Protein phosphatase 2C^177-362^E:2.1e-40	Probable protein phosphatase 2C 33;
PASA_cluster_131524	3.69191	.			PASA_cluster_40436	-1.76164	PF00481.18^PP2C^Protein phosphatase 2C^12-120^E:2.7e-23	Probable protein phosphatase 2C 33;
PASA_cluster_119730	3.68738	PF00187.16^Chitin_bind_1^Chitin recognition protein^23-61^E:2e-14`PF00182.16^Glyco_hydro_19^Chitinase class I^82-311^E:3.6e-126	Endochitinase;		PASA_cluster_40436	-1.76164	PF00481.18^PP2C^Protein phosphatase 2C^177-254^E:6.3e-10	Probable protein phosphatase 2C 33;
PASA_cluster_119730	3.68738	PF00187.16^Chitin_bind_1^Chitin recognition protein^23-61^E:1.9e-14`PF00182.16^Glyco_hydro_19^Chitinase class I^82-302^E:9.7e-121	Endochitinase;		PASA_cluster_155576	-1.75435	PF13202.3^EF-hand_5^EF hand^13-35^E:0.0004`PF13432.3^TPR_16^Tetratricopeptide repeat^236-295^E:0.011`PF13432.3^TPR_16^Tetratricopeptide repeat^347-407^E:3e-07`PF13414.3^TPR_11^TPR repeat^348-389^E:1.6e-06`PF12862.4^ANAPC5^Anaphase-promoting complex subunit 5^354-386^E:15`PF12862.4^ANAPC5^Anaphase-promoting complex subunit 5^374-404^E:54`PF07719.14^TPR_2^Tetratricopeptide repeat^375-408^E:4.6e-05`…	Uncharacterized TPR repeat-containing protein At1g05150;
PASA_cluster_76483	3.67331	PF12796.4^Ank_2^Ankyrin repeats (3 copies)^86-141^E:8e-08`PF13637.3^Ank_4^Ankyrin repeats (many copies)^87-139^E:1.7e-08`PF13606.3^Ank_3^Ankyrin repeat^119-140^E:0.0013`PF12796.4^Ank_2^Ankyrin repeats (3 copies)^150-210^E:5.8e-07`PF13637.3^Ank_4^Ankyrin repeats (many copies)^188-242^E:1.4e-10`PF12796.4^Ank_2^Ankyrin repeats (3 copies)^189-248^E:3.9e-11`PF12796.4^Ank_2^Ankyrin repeats (3 copies)^2…	Ankyrin repeat-containing protein At3g12360;		PASA_cluster_20472	-1.74745	PF00046.26^Homeobox^Homeobox domain^90-145^E:3.8e-16`PF02183.15^HALZ^Homeobox associated leucine zipper^147-187^E:8e-15	Homeobox-leucine zipper protein HAT5;
PASA_cluster_12540	3.65563	PF14299.3^PP2^Phloem protein 2^110-257^E:1e-32	Protein PHLOEM PROTEIN 2-LIKE A1;		PASA_cluster_75624	-1.74655	.
PASA_cluster_12540	3.65563	PF14299.3^PP2^Phloem protein 2^31-178^E:3.4e-33	Protein PHLOEM PROTEIN 2-LIKE A1;		PASA_cluster_75624	-1.74655	PF00170.18^bZIP_1^bZIP transcription factor^261-317^E:1e-11`PF07716.12^bZIP_2^Basic region leucine zipper^261-313^E:3.1e-09	G-box-binding factor 4;
PASA_cluster_12540	3.65563	.	Protein PHLOEM PROTEIN 2-LIKE A1;		PASA_cluster_99717	-1.74618	PF13369.3^Transglut_core2^Transglutaminase-like superfamily^37-173^E:8.1e-18
PASA_cluster_12540	3.65563	PF14299.3^PP2^Phloem protein 2^19-135^E:7.8e-25	Protein PHLOEM PROTEIN 2-LIKE A1;		PASA_cluster_99717	-1.74618	PF13369.3^Transglut_core2^Transglutaminase-like superfamily^170-305^E:1.6e-17
PASA_cluster_25778	3.64943	PF01471.15^PG_binding_1^Putative peptidoglycan binding domain^62-116^E:1.7e-12`PF00413.21^Peptidase_M10^Matrixin^162-321^E:5.7e-48	Metalloendoproteinase 2-MMP {ECO:0000303|PubMed:10574937};		PASA_cluster_99717	-1.74618	PF13369.3^Transglut_core2^Transglutaminase-like superfamily^111-227^E:5e-06
PASA_cluster_30357	3.64127	.			PASA_cluster_99717	-1.74618	PF13369.3^Transglut_core2^Transglutaminase-like superfamily^170-305^E:1.4e-17
PASA_cluster_49044	3.63716	.			PASA_cluster_99717	-1.74618	PF13369.3^Transglut_core2^Transglutaminase-like superfamily^37-173^E:7.5e-18
PASA_cluster_27650	3.63302	PF00168.27^C2^C2 domain^7-96^E:2.8e-11	BON1-associated protein 2;		PASA_cluster_29409	-1.74311	.
PASA_cluster_127477	3.63138	PF04564.12^U-box^U-box domain^277-346^E:6e-18`PF00514.20^Arm^Armadillo/beta-catenin-like repeat^411-447^E:2.1e-06	U-box domain-containing protein 19;		PASA_cluster_29409	-1.74311	PF04483.9^DUF565^Protein of unknown function (DUF565)^156-218^E:2.3e-22	Ycf20-like protein;
PASA_cluster_105189	3.62757	PF13676.3^TIR_2^TIR domain^2-82^E:1.1e-09`PF01582.17^TIR^TIR domain^3-114^E:6.4e-37	Putative disease resistance protein At4g11170;		PASA_cluster_29409	-1.74311	PF04483.9^DUF565^Protein of unknown function (DUF565)^190-252^E:3e-22	Ycf20-like protein;
PASA_cluster_140499	3.62299	PF00931.19^NB-ARC^NB-ARC domain^61-320^E:9.7e-59	Putative disease resistance RPP13-like protein 1;		PASA_cluster_29409	-1.74311	PF04483.9^DUF565^Protein of unknown function (DUF565)^185-247^E:2.9e-22	Ycf20-like protein;
PASA_cluster_118305	3.61428	PF00271.28^Helicase_C^Helicase conserved C-terminal domain^460-568^E:5.1e-12`PF12513.5^SUV3_C^Mitochondrial degradasome RNA helicase subunit C terminal^714-760^E:7.5e-12	DExH-box ATP-dependent RNA helicase DExH18, mitochondrial {ECO:0000305};		PASA_cluster_134034	-1.7411	.
PASA_cluster_104902	3.61368	PF00847.17^AP2^AP2 domain^7-56^E:2.4e-11	Ethylene-responsive transcription factor ERF003;		PASA_cluster_7980	-1.73399	PF02991.13^Atg8^Autophagy protein Atg8 ubiquitin like^14-117^E:3.8e-51`PF04110.10^APG12^Ubiquitin-like autophagy protein Apg12^40-117^E:2.8e-07	Autophagy-related protein 8f;
PASA_cluster_25541	3.60859	PF03208.16^PRA1^PRA1 family protein^47-170^E:1.3e-17			PASA_cluster_7980	-1.73399	PF02991.13^Atg8^Autophagy protein Atg8 ubiquitin like^23-126^E:4.8e-51`PF04110.10^APG12^Ubiquitin-like autophagy protein Apg12^49-126^E:3.5e-07	Autophagy-related protein 8f;
PASA_cluster_105675	3.60486	.	DnaJ protein ERDJ3A;		PASA_cluster_7980	-1.73399	.	Autophagy-related protein 8f;
PASA_cluster_105675	3.60486	PF00226.28^DnaJ^DnaJ domain^1-44^E:3.1e-17	DnaJ protein ERDJ3A;		PASA_cluster_7980	-1.73399	PF02991.13^Atg8^Autophagy protein Atg8 ubiquitin like^21-124^E:4.6e-51`PF04110.10^APG12^Ubiquitin-like autophagy protein Apg12^47-124^E:3.4e-07	Autophagy-related protein 8f;
PASA_cluster_105188	3.5965	PF01582.17^TIR^TIR domain^15-179^E:1.8e-48`PF13676.3^TIR_2^TIR domain^17-116^E:5.2e-13`PF00931.19^NB-ARC^NB-ARC domain^227-389^E:4.4e-23`PF07725.9^LRR_3^Leucine Rich Repeat^546-563^E:0.00035	Disease resistance protein TAO1 {ECO:0000305};		PASA_cluster_137101	-1.73215	.
PASA_cluster_105188	3.5965	PF01582.17^TIR^TIR domain^15-179^E:1.9e-48`PF13676.3^TIR_2^TIR domain^17-116^E:5.5e-13`PF00931.19^NB-ARC^NB-ARC domain^227-389^E:4.6e-23`PF07725.9^LRR_3^Leucine Rich Repeat^546-563^E:0.00037	Disease resistance protein TAO1 {ECO:0000305};		PASA_cluster_137101	-1.73215	PF12906.4^RINGv^RING-variant domain^24-71^E:2e-11
PASA_cluster_105188	3.5965	PF01582.17^TIR^TIR domain^15-179^E:2e-48`PF13676.3^TIR_2^TIR domain^17-116^E:5.6e-13`PF00931.19^NB-ARC^NB-ARC domain^193-445^E:3.9e-34`PF07725.9^LRR_3^Leucine Rich Repeat^602-619^E:0.00037	TMV resistance protein N;		PASA_cluster_137101	-1.73215	PF12906.4^RINGv^RING-variant domain^99-146^E:2.9e-11
PASA_cluster_105188	3.5965	PF01582.17^TIR^TIR domain^15-179^E:2.1e-48`PF13676.3^TIR_2^TIR domain^17-116^E:5.8e-13`PF00931.19^NB-ARC^NB-ARC domain^193-445^E:4.1e-34	TMV resistance protein N;		PASA_cluster_137101	-1.73215	PF12906.4^RINGv^RING-variant domain^24-71^E:7.7e-12
PASA_cluster_105188	3.5965	PF01582.17^TIR^TIR domain^15-179^E:2.1e-48`PF13676.3^TIR_2^TIR domain^17-116^E:5.9e-13`PF00931.19^NB-ARC^NB-ARC domain^193-445^E:4.2e-34	TMV resistance protein N;		PASA_cluster_137101	-1.73215	PF12906.4^RINGv^RING-variant domain^13-60^E:1.8e-11
PASA_cluster_105188	3.5965	.	Pentatricopeptide repeat-containing protein At2g31400, chloroplastic;		PASA_cluster_137101	-1.73215	PF12906.4^RINGv^RING-variant domain^41-88^E:2.2e-11
PASA_cluster_118687	3.5916	PF03106.12^WRKY^WRKY DNA -binding domain^115-136^E:1.6e-06	Probable WRKY transcription factor 50;		PASA_cluster_137101	-1.73215	PF12906.4^RINGv^RING-variant domain^24-71^E:6.2e-12
PASA_cluster_118687	3.5916	.	Probable WRKY transcription factor 50;		PASA_cluster_137101	-1.73215	PF12906.4^RINGv^RING-variant domain^269-307^E:3.1e-09
PASA_cluster_118687	3.5916	PF03106.12^WRKY^WRKY DNA -binding domain^115-172^E:6.6e-24	Probable WRKY transcription factor 50;		PASA_cluster_63118	-1.7234	.
PASA_cluster_20808	3.58454	PF03107.13^C1_2^C1 domain^9-53^E:1.2e-09`PF07649.9^C1_3^C1-like domain^27-53^E:6.5e-05			PASA_cluster_138551	-1.71573	PF07707.12^BACK^BTB And C-terminal Kelch^10-49^E:5.7e-05	BTB/POZ domain-containing protein At2g30600;
PASA_cluster_21630	3.58365	PF13639.3^zf-RING_2^Ring finger domain^97-140^E:5.2e-14`PF17123.2^zf-RING_11^RING-like zinc finger^97-126^E:1.3e-11`PF13923.3^zf-C3HC4_2^Zinc finger, C3HC4 type (RING finger)^97-139^E:1.9e-08`PF00097.22^zf-C3HC4^Zinc finger, C3HC4 type (RING finger)^98-139^E:2.8e-06`PF13445.3^zf-RING_UBOX^RING-type zinc-finger^98-137^E:0.00079`PF12678.4^zf-rbx1^RING-H2 zinc finger domain^103-140^E:2.7e-08`PF12861…	RING-H2 finger protein ATL60;		PASA_cluster_138551	-1.71573	.	BTB/POZ domain-containing protein At2g30600;
PASA_cluster_88217	3.58025	PF00139.16^Lectin_legB^Legume lectin domain^70-325^E:1.2e-76`PF00069.22^Pkinase^Protein kinase domain^398-661^E:3.8e-51`PF07714.14^Pkinase_Tyr^Protein tyrosine kinase^400-663^E:2.9e-45	Lectin-domain containing receptor kinase VI.3;		PASA_cluster_138551	-1.71573	PF07707.12^BACK^BTB And C-terminal Kelch^10-49^E:9.7e-05`PF00754.22^F5_F8_type_C^F5/8 type C domain^180-304^E:4.3e-11	BTB/POZ domain-containing protein At2g30600;
PASA_cluster_102790	3.57931	PF01453.21^B_lectin^D-mannose binding lectin^107-195^E:1e-25	G-type lectin S-receptor-like serine/threonine-protein kinase SD2-5;		PASA_cluster_138551	-1.71573	PF12248.5^Methyltransf_FA^Farnesoic acid 0-methyl transferase^53-150^E:1.1e-22`PF00651.28^BTB^BTB/POZ domain^199-299^E:2.6e-13`PF00651.28^BTB^BTB/POZ domain^338-449^E:5.9e-19`PF07707.12^BACK^BTB And C-terminal Kelch^463-531^E:1.9e-06`PF00754.22^F5_F8_type_C^F5/8 type C domain^662-785^E:2.2e-10	BTB/POZ domain-containing protein At2g30600;
PASA_cluster_102790	3.57931	PF14295.3^PAN_4^PAN domain^113-149^E:0.39`PF07714.14^Pkinase_Tyr^Protein tyrosine kinase^256-522^E:1e-43`PF00069.22^Pkinase^Protein kinase domain^257-521^E:8e-52`PF01453.21^B_lectin^D-mannose binding lectin^643-731^E:4.1e-25`PF14295.3^PAN_4^PAN domain^917-967^E:0.23`PF08276.8^PAN_2^PAN-like domain^918-966^E:5e-06`PF07714.14^Pkinase_Tyr^Protein tyrosine kinase^1071-1201^E:2.3e-22`PF00069.22^Pkinas…	G-type lectin S-receptor-like serine/threonine-protein kinase SD2-5;		PASA_cluster_138551	-1.71573	PF12248.5^Methyltransf_FA^Farnesoic acid 0-methyl transferase^53-150^E:9.3e-23`PF00651.28^BTB^BTB/POZ domain^199-299^E:2.2e-13`PF00651.28^BTB^BTB/POZ domain^338-449^E:4.9e-19`PF07707.12^BACK^BTB And C-terminal Kelch^463-531^E:1.6e-06	BTB/POZ domain-containing protein At2g30600;
PASA_cluster_126366	3.57385	PF10533.6^Plant_zn_clust^Plant zinc cluster domain^218-267^E:1.2e-18`PF03106.12^WRKY^WRKY DNA -binding domain^270-327^E:1.6e-26	Probable WRKY transcription factor 11;		PASA_cluster_138551	-1.71573	PF12248.5^Methyltransf_FA^Farnesoic acid 0-methyl transferase^53-150^E:1.2e-22`PF00651.28^BTB^BTB/POZ domain^199-299^E:2.7e-13`PF00651.28^BTB^BTB/POZ domain^338-449^E:6.3e-19`PF07707.12^BACK^BTB And C-terminal Kelch^496-564^E:2e-06`PF00754.22^F5_F8_type_C^F5/8 type C domain^695-818^E:2.4e-10	BTB/POZ domain-containing protein At2g30600;
PASA_cluster_3754	3.57297	PF03790.10^KNOX1^KNOX1 domain^79-118^E:2.9e-18`PF03791.10^KNOX2^KNOX2 domain^127-174^E:3e-25`PF03789.10^ELK^ELK domain^219-240^E:1.2e-09`PF05920.8^Homeobox_KN^Homeobox KN domain^259-312^E:6.5e-10	Homeobox protein knotted-1-like 1;		PASA_cluster_5743	-1.71218	PF05495.9^zf-CHY^CHY zinc finger^74-154^E:1e-21`PF00097.22^zf-C3HC4^Zinc finger, C3HC4 type (RING finger)^209-251^E:6.3e-05`PF13445.3^zf-RING_UBOX^RING-type zinc-finger^209-249^E:8.5e-05`PF14599.3^zinc_ribbon_6^Zinc-ribbon^256-314^E:5.9e-27	E3 ubiquitin-protein ligase MIEL1 {ECO:0000303|PubMed:23403577};
PASA_cluster_3754	3.57297	PF03789.10^ELK^ELK domain^1-18^E:4.4e-08`PF05920.8^Homeobox_KN^Homeobox KN domain^37-76^E:1.4e-18`PF00046.26^Homeobox^Homeobox domain^44-77^E:3.6e-07	Homeobox protein knotted-1-like 10;		PASA_cluster_5743	-1.71218	PF05495.9^zf-CHY^CHY zinc finger^66-146^E:6.9e-22`PF00097.22^zf-C3HC4^Zinc finger, C3HC4 type (RING finger)^201-243^E:4.7e-05`PF13445.3^zf-RING_UBOX^RING-type zinc-finger^201-241^E:5.2e-05	E3 ubiquitin-protein ligase MIEL1 {ECO:0000303|PubMed:23403577};
PASA_cluster_3754	3.57297	PF03790.10^KNOX1^KNOX1 domain^99-138^E:3.2e-18`PF03791.10^KNOX2^KNOX2 domain^147-194^E:3.3e-25`PF03789.10^ELK^ELK domain^239-260^E:1.3e-09`PF05920.8^Homeobox_KN^Homeobox KN domain^279-332^E:5.5e-10	Homeobox protein knotted-1-like 1;		PASA_cluster_5743	-1.71218	PF13639.3^zf-RING_2^Ring finger domain^28-71^E:1.2e-06`PF00097.22^zf-C3HC4^Zinc finger, C3HC4 type (RING finger)^29-71^E:6.3e-06`PF13445.3^zf-RING_UBOX^RING-type zinc-finger^29-69^E:1.7e-05`PF14599.3^zinc_ribbon_6^Zinc-ribbon^76-134^E:1.3e-27	E3 ubiquitin-protein ligase MIEL1 {ECO:0000303|PubMed:23403577};
PASA_cluster_3754	3.57297	PF03791.10^KNOX2^KNOX2 domain^21-68^E:1.6e-25`PF03789.10^ELK^ELK domain^113-134^E:7e-10`PF05920.8^Homeobox_KN^Homeobox KN domain^153-192^E:5.2e-18`PF00046.26^Homeobox^Homeobox domain^160-193^E:1e-06	Homeobox protein knotted-1-like 1;		PASA_cluster_88567	-1.71103	.	Pentatricopeptide repeat-containing protein At5g27460;
PASA_cluster_3754	3.57297	PF03790.10^KNOX1^KNOX1 domain^68-90^E:1.3e-09	Homeobox protein knotted-1-like 1;		PASA_cluster_88567	-1.71103	PF13812.3^PPR_3^Pentatricopeptide repeat domain^66-126^E:3.5e-05`PF01535.17^PPR^PPR repeat^116-143^E:0.013`PF01535.17^PPR^PPR repeat^223-248^E:0.049`PF01535.17^PPR^PPR repeat^259-285^E:0.022	Pentatricopeptide repeat-containing protein At5g27460;
PASA_cluster_3754	3.57297	PF03790.10^KNOX1^KNOX1 domain^68-90^E:1.3e-09	Homeobox protein knotted-1-like 10;		PASA_cluster_112545	-1.70578	PF00578.18^AhpC-TSA^AhpC/TSA family^50-113^E:3.2e-05`PF13905.3^Thioredoxin_8^Thioredoxin-like^62-153^E:7.3e-26`PF13905.3^Thioredoxin_8^Thioredoxin-like^227-324^E:1.3e-25`PF03107.13^C1_2^C1 domain^372-416^E:1.4e-07	Probable nucleoredoxin 2;
PASA_cluster_3754	3.57297	PF03790.10^KNOX1^KNOX1 domain^68-107^E:2.8e-18`PF03791.10^KNOX2^KNOX2 domain^116-163^E:2.9e-25`PF03789.10^ELK^ELK domain^208-229^E:1.2e-09`PF05920.8^Homeobox_KN^Homeobox KN domain^248-301^E:6.2e-10	Homeobox protein knotted-1-like 1;		PASA_cluster_112545	-1.70578	PF13905.3^Thioredoxin_8^Thioredoxin-like^62-159^E:4.8e-26`PF03107.13^C1_2^C1 domain^207-251^E:7e-08	Probable nucleoredoxin 2;
PASA_cluster_3754	3.57297	PF03790.10^KNOX1^KNOX1 domain^68-107^E:2.6e-18`PF03791.10^KNOX2^KNOX2 domain^116-163^E:2.7e-25`PF03789.10^ELK^ELK domain^208-229^E:1.1e-09`PF05920.8^Homeobox_KN^Homeobox KN domain^248-287^E:8.7e-18`PF00046.26^Homeobox^Homeobox domain^255-288^E:1e-06	Homeobox protein knotted-1-like 1;		PASA_cluster_12302	-1.66937	PF04857.17^CAF1^CAF1 family ribonuclease^55-417^E:1e-65	Poly(A)-specific ribonuclease PARN-like;
PASA_cluster_3754	3.57297	PF03790.10^KNOX1^KNOX1 domain^68-107^E:2.3e-18`PF03791.10^KNOX2^KNOX2 domain^116-163^E:2.4e-25`PF03789.10^ELK^ELK domain^208-229^E:9.8e-10	Homeobox protein knotted-1-like 1;		PASA_cluster_12302	-1.66937	PF04857.17^CAF1^CAF1 family ribonuclease^4-104^E:5.7e-21	Poly(A)-specific ribonuclease PARN-like;
PASA_cluster_3754	3.57297	PF03790.10^KNOX1^KNOX1 domain^68-107^E:6.3e-19	Homeobox protein knotted-1-like 10;		PASA_cluster_12302	-1.66937	PF04857.17^CAF1^CAF1 family ribonuclease^52-232^E:3.8e-40	Poly(A)-specific ribonuclease PARN-like;
PASA_cluster_42219	3.56854	PF00447.14^HSF_DNA-bind^HSF-type DNA-binding^129-187^E:3.8e-20	Heat stress transcription factor A-3;		PASA_cluster_12302	-1.66937	PF04857.17^CAF1^CAF1 family ribonuclease^55-354^E:6.4e-51	Poly(A)-specific ribonuclease PARN-like;
PASA_cluster_42219	3.56854	.	Heat stress transcription factor A-3;		PASA_cluster_12302	-1.66937	.	Poly(A)-specific ribonuclease PARN-like;
PASA_cluster_105193	3.54997	PF13855.3^LRR_8^Leucine rich repeat^65-120^E:2e-06	Disease resistance-like protein CSA1 {ECO:0000305};		PASA_cluster_12302	-1.66937	PF04857.17^CAF1^CAF1 family ribonuclease^17-192^E:2.9e-40	Poly(A)-specific ribonuclease PARN-like;
PASA_cluster_105193	3.54997	.	Pentatricopeptide repeat-containing protein At2g31400, chloroplastic;		PASA_cluster_12302	-1.66937	PF04857.17^CAF1^CAF1 family ribonuclease^55-230^E:4.6e-40	Poly(A)-specific ribonuclease PARN-like;
PASA_cluster_105193	3.54997	PF01582.17^TIR^TIR domain^63-226^E:8.3e-48`PF13676.3^TIR_2^TIR domain^65-165^E:1.1e-12`PF00931.19^NB-ARC^NB-ARC domain^240-510^E:4.1e-35	Disease resistance protein TAO1 {ECO:0000305};		PASA_cluster_12302	-1.66937	PF04857.17^CAF1^CAF1 family ribonuclease^31-142^E:2.7e-22	Poly(A)-specific ribonuclease PARN-like;
PASA_cluster_105193	3.54997	PF01582.17^TIR^TIR domain^63-226^E:7.6e-48`PF13676.3^TIR_2^TIR domain^65-165^E:9.8e-13`PF00931.19^NB-ARC^NB-ARC domain^240-510^E:3.7e-35	Disease resistance protein TAO1 {ECO:0000305};		PASA_cluster_96439	-1.65853	PF01485.18^IBR^IBR domain, a half RING-finger domain^193-255^E:2.7e-12`PF01485.18^IBR^IBR domain, a half RING-finger domain^272-313^E:1.5e-05	Probable E3 ubiquitin-protein ligase ARI1;
PASA_cluster_105193	3.54997	PF01582.17^TIR^TIR domain^63-226^E:3e-48`PF13676.3^TIR_2^TIR domain^65-165^E:4.4e-13`PF00931.19^NB-ARC^NB-ARC domain^240-510^E:1.2e-35	Putative disease resistance protein At4g11170;		PASA_cluster_96439	-1.65853	PF01485.18^IBR^IBR domain, a half RING-finger domain^193-255^E:2.1e-12`PF01485.18^IBR^IBR domain, a half RING-finger domain^272-313^E:1.2e-05	Probable E3 ubiquitin-protein ligase ARI1;
PASA_cluster_53061	3.54983	PF02798.17^GST_N^Glutathione S-transferase, N-terminal domain^8-78^E:6.3e-17`PF13417.3^GST_N_3^Glutathione S-transferase, N-terminal domain^10-83^E:1.3e-19`PF13409.3^GST_N_2^Glutathione S-transferase, N-terminal domain^15-79^E:2.6e-13	Glutathione S-transferase U10;		PASA_cluster_96439	-1.65853	PF01485.18^IBR^IBR domain, a half RING-finger domain^134-196^E:2.3e-12`PF01485.18^IBR^IBR domain, a half RING-finger domain^213-254^E:1.3e-05	Probable E3 ubiquitin-protein ligase ARI1;
PASA_cluster_68163	3.54898	PF01453.21^B_lectin^D-mannose binding lectin^74-161^E:7.1e-18`PF00069.22^Pkinase^Protein kinase domain^505-768^E:2.1e-49`PF07714.14^Pkinase_Tyr^Protein tyrosine kinase^505-768^E:4.7e-41	G-type lectin S-receptor-like serine/threonine-protein kinase RLK1;		PASA_cluster_20134	-1.65742	.	Probable inactive receptor kinase At1g48480;
PASA_cluster_102832	3.54829	PF01453.21^B_lectin^D-mannose binding lectin^107-193^E:7.8e-24`PF07714.14^Pkinase_Tyr^Protein tyrosine kinase^451-717^E:1.8e-43`PF00069.22^Pkinase^Protein kinase domain^452-716^E:1.4e-51`PF01453.21^B_lectin^D-mannose binding lectin^838-918^E:6.7e-22`PF14295.3^PAN_4^PAN domain^1112-1149^E:2.7`PF08276.8^PAN_2^PAN-like domain^1113-1162^E:5e-06`PF07714.14^Pkinase_Tyr^Protein tyrosine kinase^1280-1547…	G-type lectin S-receptor-like serine/threonine-protein kinase SD2-5;		PASA_cluster_20134	-1.65742	PF08263.9^LRRNT_2^Leucine rich repeat N-terminal domain^25-60^E:1.1e-05`PF13855.3^LRR_8^Leucine rich repeat^113-172^E:2.5e-07`PF00560.30^LRR_1^Leucine Rich Repeat^161-178^E:1.3`PF00069.22^Pkinase^Protein kinase domain^370-564^E:1.2e-36`PF07714.14^Pkinase_Tyr^Protein tyrosine kinase^371-570^E:1.9e-33	Probable inactive receptor kinase At1g48480;
PASA_cluster_56067	3.5397	PF14380.3^WAK_assoc^Wall-associated receptor kinase C-terminal^159-248^E:2.7e-18	Probable serine/threonine-protein kinase At1g18390;		PASA_cluster_10078	-1.6563	.
PASA_cluster_27169	3.53946	PF00201.15^UDPGT^UDP-glucoronosyl and UDP-glucosyl transferase^17-153^E:1.4e-20	Anthocyanidin 3-O-glucosyltransferase 1;		PASA_cluster_10078	-1.6563	PF13837.3^Myb_DNA-bind_4^Myb/SANT-like DNA-binding domain^29-116^E:7.7e-27`PF12776.4^Myb_DNA-bind_3^Myb/SANT-like DNA-binding domain^32-96^E:1.1e-05	Trihelix transcription factor ASIL2 {ECO:0000305};
PASA_cluster_66242	3.5368	PF05498.8^RALF^Rapid ALkalinization Factor (RALF)^72-136^E:6.3e-22	Protein RALF-like 34;		PASA_cluster_63363	-1.64995	PF13456.3^RVT_3^Reverse transcriptase-like^2-81^E:1.2e-16
PASA_cluster_60633	3.53545	PF00504.18^Chloroa_b-bind^Chlorophyll A-B binding protein^94-135^E:8.6e-05	Early light-induced protein, chloroplastic;		PASA_cluster_63363	-1.64995	PF00226.28^DnaJ^DnaJ domain^20-82^E:2.6e-27	Chaperone protein dnaJ 16;
PASA_cluster_113823	3.52422	PF02365.12^NAM^No apical meristem (NAM) protein^7-133^E:8.6e-25	Putative NAC domain-containing protein 94;		PASA_cluster_15076	-1.64457	PF04851.12^ResIII^Type III restriction enzyme, res subunit^321-498^E:1.1e-08`PF00176.20^SNF2_N^SNF2 family N-terminal domain^328-518^E:9.6e-21`PF00270.26^DEAD^DEAD/DEAH box helicase^343-504^E:8.5e-05`PF00271.28^Helicase_C^Helicase conserved C-terminal domain^671-782^E:6.1e-10	Protein CHROMATIN REMODELING 35 {ECO:0000303|PubMed:16547115, ECO:0000303|PubMed:23770592};
PASA_cluster_126606	3.51293	.			PASA_cluster_15076	-1.64457	PF04851.12^ResIII^Type III restriction enzyme, res subunit^240-417^E:9e-09`PF00176.20^SNF2_N^SNF2 family N-terminal domain^247-437^E:8e-21`PF00270.26^DEAD^DEAD/DEAH box helicase^262-423^E:7.2e-05`PF00271.28^Helicase_C^Helicase conserved C-terminal domain^590-701^E:5.3e-10	Protein CHROMATIN REMODELING 35 {ECO:0000303|PubMed:16547115, ECO:0000303|PubMed:23770592};
PASA_cluster_29310	3.50942	PF14363.3^AAA_assoc^Domain associated at C-terminal with AAA^31-124^E:2.3e-26`PF00004.26^AAA^ATPase family associated with various cellular activities (AAA)^240-386^E:9.1e-15	AAA-ATPase ASD, mitochondrial;		PASA_cluster_129146	-1.64363	PF00856.25^SET^SET domain^105-182^E:1.4e-10	Histone-lysine N-methyltransferase ASHH3;
PASA_cluster_60486	3.50865	PF00083.21^Sugar_tr^Sugar (and other) transporter^28-486^E:1.7e-123`PF07690.13^MFS_1^Major Facilitator Superfamily^70-433^E:5.6e-26	Sugar transport protein 13;		PASA_cluster_129146	-1.64363	.	Histone-lysine N-methyltransferase ASHH3;
PASA_cluster_60486	3.50865	PF02298.14^Cu_bind_like^Plastocyanin-like domain^33-116^E:6.2e-31	Mavicyanin;		PASA_cluster_129146	-1.64363	PF00856.25^SET^SET domain^105-210^E:2.2e-21	Histone-lysine N-methyltransferase ASHH3;
PASA_cluster_104246	3.50815	.			PASA_cluster_129146	-1.64363	PF00856.25^SET^SET domain^105-210^E:5.3e-21	Histone-lysine N-methyltransferase ASHH3;
PASA_cluster_161000	3.50754	.			PASA_cluster_129146	-1.64363	PF00856.25^SET^SET domain^132-237^E:6.2e-21	Histone-lysine N-methyltransferase ASHH3;
PASA_cluster_51508	3.50382	.			PASA_cluster_129146	-1.64363	PF00856.25^SET^SET domain^132-237^E:3e-21	Histone-lysine N-methyltransferase ASHH3;
PASA_cluster_66381	3.50304	PF00847.17^AP2^AP2 domain^65-115^E:7.2e-15	Pathogenesis-related genes transcriptional activator PTI5;		PASA_cluster_71058	-1.64041	PF03398.11^Ist1^Regulator of Vps4 activity in the MVB pathway^10-173^E:3.5e-63	IST1-like protein;
PASA_cluster_3864	3.50022	PF01636.20^APH^Phosphotransferase enzyme family^42-245^E:2.3e-14`PF01633.17^Choline_kinase^Choline/ethanolamine kinase^65-265^E:2.8e-71`PF02958.17^EcKinase^Ecdysteroid kinase^180-241^E:0.00014	Probable choline kinase 1;		PASA_cluster_71058	-1.64041	PF03398.11^Ist1^Regulator of Vps4 activity in the MVB pathway^1-55^E:9.8e-18`PF03398.11^Ist1^Regulator of Vps4 activity in the MVB pathway^85-188^E:2.8e-29	IST1-like protein;
PASA_cluster_3864	3.50022	PF01633.17^Choline_kinase^Choline/ethanolamine kinase^165-225^E:2.6e-14`PF01636.20^APH^Phosphotransferase enzyme family^312-515^E:9.4e-14`PF01633.17^Choline_kinase^Choline/ethanolamine kinase^335-535^E:1e-70	Probable choline kinase 1;		PASA_cluster_145572	-1.63662	.	E3 ubiquitin-protein ligase At3g02290;
PASA_cluster_3864	3.50022	PF01633.17^Choline_kinase^Choline/ethanolamine kinase^65-125^E:1.9e-14`PF01636.20^APH^Phosphotransferase enzyme family^212-415^E:6.4e-14`PF01633.17^Choline_kinase^Choline/ethanolamine kinase^235-435^E:7.2e-71`PF02958.17^EcKinase^Ecdysteroid kinase^357-411^E:0.00028	Probable choline kinase 1;		PASA_cluster_145572	-1.63662	PF12678.4^zf-rbx1^RING-H2 zinc finger domain^218-254^E:1e-09`PF13639.3^zf-RING_2^Ring finger domain^218-254^E:3.1e-08`PF00097.22^zf-C3HC4^Zinc finger, C3HC4 type (RING finger)^222-254^E:9.2e-05`PF13923.3^zf-C3HC4_2^Zinc finger, C3HC4 type (RING finger)^224-254^E:4.6e-07`PF12861.4^zf-ANAPC11^Anaphase-promoting complex subunit 11 RING-H2 finger^224-261^E:1.2e-05	E3 ubiquitin-protein ligase At3g02290;
PASA_cluster_3864	3.50022	PF01636.20^APH^Phosphotransferase enzyme family^96-299^E:3.4e-14`PF01633.17^Choline_kinase^Choline/ethanolamine kinase^119-319^E:4e-71`PF02958.17^EcKinase^Ecdysteroid kinase^240-295^E:0.00018	Probable choline kinase 1;		PASA_cluster_145572	-1.63662	PF12678.4^zf-rbx1^RING-H2 zinc finger domain^172-215^E:5.3e-11`PF12861.4^zf-ANAPC11^Anaphase-promoting complex subunit 11 RING-H2 finger^173-216^E:1.2e-06`PF13639.3^zf-RING_2^Ring finger domain^174-215^E:4.3e-11`PF13923.3^zf-C3HC4_2^Zinc finger, C3HC4 type (RING finger)^175-215^E:2.2e-08`PF17123.2^zf-RING_11^RING-like zinc finger^175-202^E:1.6e-06`PF14634.3^zf-RING_5^zinc-RING finger domain^175-2…	E3 ubiquitin-protein ligase At3g02290;
PASA_cluster_36055	3.49742	.			PASA_cluster_145572	-1.63662	PF12678.4^zf-rbx1^RING-H2 zinc finger domain^172-215^E:5e-11`PF12861.4^zf-ANAPC11^Anaphase-promoting complex subunit 11 RING-H2 finger^173-222^E:2.9e-07`PF13639.3^zf-RING_2^Ring finger domain^174-215^E:4.1e-11`PF13923.3^zf-C3HC4_2^Zinc finger, C3HC4 type (RING finger)^175-215^E:2.1e-08`PF14634.3^zf-RING_5^zinc-RING finger domain^175-217^E:7.7e-07`PF17123.2^zf-RING_11^RING-like zinc finger^175-202…	E3 ubiquitin-protein ligase At3g02290;
PASA_cluster_36055	3.49742	PF03106.12^WRKY^WRKY DNA -binding domain^241-297^E:1.7e-25`PF03106.12^WRKY^WRKY DNA -binding domain^414-471^E:9.4e-26	Probable WRKY transcription factor 33;		PASA_cluster_97281	-1.63382	PF05834.9^Lycopene_cycl^Lycopene cyclase protein^89-481^E:2.5e-147`PF03486.11^HI0933_like^HI0933-like protein^89-121^E:0.00015	Lycopene beta cyclase, chloroplastic/chromoplastic;
PASA_cluster_36055	3.49742	PF03106.12^WRKY^WRKY DNA -binding domain^70-126^E:1.1e-25`PF03106.12^WRKY^WRKY DNA -binding domain^243-300^E:5.8e-26	Probable WRKY transcription factor 33;		PASA_cluster_31608	-1.62661	PF00010.23^HLH^Helix-loop-helix DNA-binding domain^359-404^E:1.3e-09	Transcription factor bHLH122;
PASA_cluster_36055	3.49742	PF03106.12^WRKY^WRKY DNA -binding domain^74-130^E:1.1e-25`PF03106.12^WRKY^WRKY DNA -binding domain^247-304^E:5.9e-26	Probable WRKY transcription factor 33;		PASA_cluster_31608	-1.62661	PF00010.23^HLH^Helix-loop-helix DNA-binding domain^59-103^E:2.2e-10	Transcription factor bHLH130;
PASA_cluster_121937	3.49349	PF03140.12^DUF247^Plant protein of unknown function^42-430^E:5.2e-79	UPF0481 protein At3g47200;		PASA_cluster_31608	-1.62661	.	Transcription factor bHLH130;
PASA_cluster_4708	3.4923	PF07887.8^Calmodulin_bind^Calmodulin binding protein-like^2-85^E:2.7e-21	Calmodulin-binding protein 60 G {ECO:0000303|PubMed:11782485};		PASA_cluster_31608	-1.62661	PF00010.23^HLH^Helix-loop-helix DNA-binding domain^59-104^E:1.7e-10	Transcription factor bHLH130;
PASA_cluster_4708	3.4923	PF00226.28^DnaJ^DnaJ domain^13-78^E:4e-25	Calmodulin-binding protein 60 G {ECO:0000303|PubMed:11782485};		PASA_cluster_31608	-1.62661	PF00010.23^HLH^Helix-loop-helix DNA-binding domain^149-194^E:4.6e-10	Transcription factor bHLH130;
PASA_cluster_4708	3.4923	PF00226.28^DnaJ^DnaJ domain^13-78^E:1e-24	Calmodulin-binding protein 60 G {ECO:0000303|PubMed:11782485};		PASA_cluster_31608	-1.62661	PF00010.23^HLH^Helix-loop-helix DNA-binding domain^44-88^E:1.5e-10	Transcription factor bHLH130;
PASA_cluster_112649	3.48959	PF01048.17^PNP_UDP_1^Phosphorylase superfamily^45-235^E:4.1e-23	Bark storage protein A;		PASA_cluster_31608	-1.62661	PF00010.23^HLH^Helix-loop-helix DNA-binding domain^44-89^E:1.1e-10	Transcription factor bHLH130;
PASA_cluster_112649	3.48959	PF04564.12^U-box^U-box domain^16-86^E:5.4e-16`PF00400.29^WD40^WD domain, G-beta repeat^654-700^E:0.069`PF00400.29^WD40^WD domain, G-beta repeat^708-745^E:0.0021	Putative E3 ubiquitin-protein ligase LIN;		PASA_cluster_63585	-1.61774	.
PASA_cluster_112649	3.48959	PF00400.29^WD40^WD domain, G-beta repeat^220-266^E:0.029`PF00400.29^WD40^WD domain, G-beta repeat^274-311^E:0.00099	Putative E3 ubiquitin-protein ligase LIN-1 {ECO:0000250|UniProtKB:D1FP53};		PASA_cluster_63585	-1.61774	PF00646.30^F-box^F-box domain^37-88^E:1.4e-08`PF01167.15^Tub^Tub family^102-384^E:1.6e-91	Tubby-like F-box protein 3;
PASA_cluster_112649	3.48959	PF04564.12^U-box^U-box domain^64-134^E:2.1e-16	Putative E3 ubiquitin-protein ligase LIN-1 {ECO:0000250|UniProtKB:D1FP53};		PASA_cluster_63585	-1.61774	PF00646.30^F-box^F-box domain^37-88^E:2.3e-09`PF01167.15^Tub^Tub family^102-136^E:4.7e-06	Tubby-like F-box protein 3;
PASA_cluster_112649	3.48959	PF04564.12^U-box^U-box domain^64-134^E:5.7e-16`PF00400.29^WD40^WD domain, G-beta repeat^702-748^E:0.073`PF00400.29^WD40^WD domain, G-beta repeat^756-793^E:0.0022	Putative E3 ubiquitin-protein ligase LIN;		PASA_cluster_63585	-1.61774	PF01167.15^Tub^Tub family^12-265^E:1.2e-81	Tubby-like F-box protein 3;
PASA_cluster_112649	3.48959	PF04564.12^U-box^U-box domain^398-468^E:8.1e-16`PF00400.29^WD40^WD domain, G-beta repeat^1036-1082^E:0.1`PF00400.29^WD40^WD domain, G-beta repeat^1090-1127^E:0.003	Putative E3 ubiquitin-protein ligase LIN;		PASA_cluster_63585	-1.61774	PF00646.30^F-box^F-box domain^37-88^E:1.2e-08`PF01167.15^Tub^Tub family^102-348^E:9.9e-93	Tubby-like F-box protein 3;
PASA_cluster_112649	3.48959	PF01048.17^PNP_UDP_1^Phosphorylase superfamily^45-344^E:5.9e-41	Putative E3 ubiquitin-protein ligase LIN;		PASA_cluster_63585	-1.61774	PF00646.30^F-box^F-box domain^37-88^E:1.4e-08`PF01167.15^Tub^Tub family^102-400^E:6.1e-89	Tubby-like F-box protein 3;
PASA_cluster_112649	3.48959	PF01048.17^PNP_UDP_1^Phosphorylase superfamily^45-344^E:5.9e-41	Putative E3 ubiquitin-protein ligase LIN-1 {ECO:0000250|UniProtKB:D1FP53};		PASA_cluster_63585	-1.61774	PF00646.30^F-box^F-box domain^37-87^E:1.9e-08`PF01167.15^Tub^Tub family^102-384^E:3.4e-91	Tubby-like F-box protein 3;
PASA_cluster_112649	3.48959	PF04564.12^U-box^U-box domain^398-468^E:4.4e-16	Putative E3 ubiquitin-protein ligase LIN-1 {ECO:0000250|UniProtKB:D1FP53};		PASA_cluster_100292	-1.61424	PF10604.6^Polyketide_cyc2^Polyketide cyclase / dehydrase and lipid transport^21-151^E:6.6e-23	Lachrymatory-factor synthase;
PASA_cluster_112649	3.48959	.	Putative E3 ubiquitin-protein ligase LIN;		PASA_cluster_98789	-1.61176	PF05278.9^PEARLI-4^Arabidopsis phospholipase-like protein (PEARLI 4)^191-399^E:4.7e-69
PASA_cluster_112649	3.48959	PF04564.12^U-box^U-box domain^16-86^E:1.8e-16	Putative E3 ubiquitin-protein ligase LIN-1 {ECO:0000250|UniProtKB:D1FP53};		PASA_cluster_98789	-1.61176	PF05278.9^PEARLI-4^Arabidopsis phospholipase-like protein (PEARLI 4)^196-404^E:4.8e-69
PASA_cluster_112649	3.48959	.	Putative E3 ubiquitin-protein ligase LIN-1 {ECO:0000250|UniProtKB:D1FP53};		PASA_cluster_3910	-1.60981	PF00067.19^p450^Cytochrome P450^33-480^E:2.5e-91	Cytochrome P450 81E8 {ECO:0000303|PubMed:14617078};
PASA_cluster_25779	3.48816	.	Metalloendoproteinase 2-MMP {ECO:0000303|PubMed:10574937};		PASA_cluster_11195	-1.60789	PF00249.28^Myb_DNA-binding^Myb-like DNA-binding domain^106-150^E:4.3e-11	Transcription factor MYB1R1;
PASA_cluster_6738	3.48547	PF00011.18^HSP20^Hsp20/alpha crystallin family^50-153^E:3.6e-29	17.9 kDa class II heat shock protein;		PASA_cluster_11195	-1.60789	.	Transcription factor MYB1R1;
PASA_cluster_119496	3.48528	PF01582.17^TIR^TIR domain^15-181^E:2.8e-50`PF13676.3^TIR_2^TIR domain^17-114^E:2.2e-11`PF00931.19^NB-ARC^NB-ARC domain^194-448^E:1.1e-31`PF07725.9^LRR_3^Leucine Rich Repeat^601-620^E:2.5e-07	TMV resistance protein N;		PASA_cluster_59978	-1.60339	PF08240.9^ADH_N^Alcohol dehydrogenase GroES-like domain^41-152^E:3.7e-33`PF16912.2^Glu_dehyd_C^Glucose dehydrogenase C-terminus^161-295^E:4.2e-10`PF00107.23^ADH_zinc_N^Zinc-binding dehydrogenase^192-322^E:1e-22`PF13602.3^ADH_zinc_N_2^Zinc-binding dehydrogenase^225-355^E:5.4e-07	L-idonate 5-dehydrogenase;
PASA_cluster_119496	3.48528	PF13855.3^LRR_8^Leucine rich repeat^398-453^E:6.1e-07	TMV resistance protein N;		PASA_cluster_102063	-1.60114	PF13324.3^GCIP^Grap2 and cyclin-D-interacting^92-364^E:4.2e-52
PASA_cluster_119496	3.48528	PF07725.9^LRR_3^Leucine Rich Repeat^73-92^E:4e-08	Protein SUPPRESSOR OF npr1-1, CONSTITUTIVE 1;		PASA_cluster_102063	-1.60114	PF13324.3^GCIP^Grap2 and cyclin-D-interacting^79-351^E:3.8e-52
PASA_cluster_119496	3.48528	PF13855.3^LRR_8^Leucine rich repeat^65-120^E:4.8e-07	Protein SUPPRESSOR OF npr1-1, CONSTITUTIVE 1;		PASA_cluster_102063	-1.60114	PF13324.3^GCIP^Grap2 and cyclin-D-interacting^52-324^E:3.1e-52
PASA_cluster_119496	3.48528	.			PASA_cluster_100268	-1.60046	PF13181.3^TPR_8^Tetratricopeptide repeat^98-127^E:0.024`PF13181.3^TPR_8^Tetratricopeptide repeat^131-163^E:0.12`PF04969.13^CS^CS domain^218-293^E:2.8e-16`PF05002.12^SGS^SGS domain^334-414^E:1.1e-32	Protein SGT1 homolog B {ECO:0000250|UniProtKB:Q08446};
PASA_cluster_119496	3.48528	PF01582.17^TIR^TIR domain^15-181^E:5.3e-50`PF13676.3^TIR_2^TIR domain^17-114^E:3.8e-11`PF00931.19^NB-ARC^NB-ARC domain^194-390^E:3e-21`PF07725.9^LRR_3^Leucine Rich Repeat^579-598^E:3.9e-07`PF13855.3^LRR_8^Leucine rich repeat^795-850^E:9.1e-07	Protein SUPPRESSOR OF npr1-1, CONSTITUTIVE 1;		PASA_cluster_100268	-1.60046	PF04969.13^CS^CS domain^37-60^E:0.075`PF05002.12^SGS^SGS domain^101-181^E:2.2e-33	Protein SGT1 homolog B {ECO:0000250|UniProtKB:Q08446};
PASA_cluster_119496	3.48528	PF01582.17^TIR^TIR domain^23-187^E:7.9e-50`PF13676.3^TIR_2^TIR domain^25-123^E:6.1e-12`PF00931.19^NB-ARC^NB-ARC domain^202-367^E:2e-16	TMV resistance protein N;		PASA_cluster_100268	-1.60046	PF13181.3^TPR_8^Tetratricopeptide repeat^98-127^E:0.013`PF13181.3^TPR_8^Tetratricopeptide repeat^131-163^E:0.07`PF04969.13^CS^CS domain^218-273^E:3.4e-08	Protein SGT1 homolog B {ECO:0000250|UniProtKB:Q08446};
PASA_cluster_70601	3.48527	.			PASA_cluster_161771	-1.59341	PF00010.23^HLH^Helix-loop-helix DNA-binding domain^219-266^E:5.4e-07	Transcription factor bHLH60;
PASA_cluster_105701	3.48086	PF00909.18^Ammonium_transp^Ammonium Transporter Family^24-444^E:4.4e-78	Ammonium transporter 2;		PASA_cluster_161771	-1.59341	PF12708.4^Pectate_lyase_3^Pectate lyase superfamily protein^40-288^E:1.1e-14`PF00295.14^Glyco_hydro_28^Glycosyl hydrolases family 28^95-387^E:3.9e-24`PF13229.3^Beta_helix^Right handed beta helix region^175-314^E:5.9e-05	Transcription factor bHLH60;
PASA_cluster_105701	3.48086	.	Ammonium transporter 2;		PASA_cluster_161771	-1.59341	PF00010.23^HLH^Helix-loop-helix DNA-binding domain^219-266^E:6.1e-07	Transcription factor bHLH60;
PASA_cluster_105701	3.48086	PF00909.18^Ammonium_transp^Ammonium Transporter Family^24-450^E:1.5e-74	Ammonium transporter 2;		PASA_cluster_4298	-1.59292	PF00046.26^Homeobox^Homeobox domain^81-134^E:2.4e-16`PF05920.8^Homeobox_KN^Homeobox KN domain^105-132^E:0.00021`PF02183.15^HALZ^Homeobox associated leucine zipper^136-177^E:9.9e-16	Homeobox-leucine zipper protein HAT5;
PASA_cluster_26754	3.47412	.			PASA_cluster_70782	-1.57946	PF00564.21^PB1^PB1 domain^126-207^E:2e-19	Protein NLP2;
PASA_cluster_10202	3.4644	.	Probable WRKY transcription factor 40;		PASA_cluster_70782	-1.57946	PF02042.12^RWP-RK^RWP-RK domain^632-679^E:9.8e-25	Protein NLP2;
PASA_cluster_21997	3.46186	PF05201.12^GlutR_N^Glutamyl-tRNAGlu reductase, N-terminal domain^109-259^E:2.2e-39`PF01488.17^Shikimate_DH^Shikimate / quinate 5-dehydrogenase^275-415^E:2e-45`PF02423.12^OCD_Mu_crystall^Ornithine cyclodeaminase/mu-crystallin family^285-371^E:1.9e-05`PF03807.14^F420_oxidored^NADP oxidoreductase coenzyme F420-dependent^290-359^E:6.7e-08`PF03446.12^NAD_binding_2^NAD binding domain of 6-phosphoglucon…	Glutamyl-tRNA reductase 1, chloroplastic;		PASA_cluster_70782	-1.57946	PF02042.12^RWP-RK^RWP-RK domain^632-680^E:4.5e-25`PF00564.21^PB1^PB1 domain^854-935^E:2.4e-18	Protein NLP2;
PASA_cluster_21997	3.46186	.			PASA_cluster_15621	-1.57824	PF00076.19^RRM_1^RNA recognition motif. (a.k.a. RRM, RBD, or RNP domain)^64-109^E:2e-06	Zinc finger CCCH domain-containing protein 55;
PASA_cluster_5621	3.45405	PF07522.11^DRMBL^DNA repair metallo-beta-lactamase^190-297^E:1.5e-20			PASA_cluster_15621	-1.57824	PF00642.21^zf-CCCH^Zinc finger C-x8-C-x5-C-x3-H type (and similar)^237-258^E:3.4e-07`PF14608.3^zf-CCCH_2^RNA-binding, Nab2-type zinc finger^238-258^E:0.67`PF00076.19^RRM_1^RNA recognition motif. (a.k.a. RRM, RBD, or RNP domain)^373-418^E:4.3e-06	Zinc finger CCCH domain-containing protein 55;
PASA_cluster_16467	3.45253	PF00083.21^Sugar_tr^Sugar (and other) transporter^25-513^E:2.1e-48`PF07690.13^MFS_1^Major Facilitator Superfamily^69-456^E:7e-23	Inorganic phosphate transporter 1-4;		PASA_cluster_15621	-1.57824	PF00642.21^zf-CCCH^Zinc finger C-x8-C-x5-C-x3-H type (and similar)^237-258^E:3.3e-07`PF14608.3^zf-CCCH_2^RNA-binding, Nab2-type zinc finger^238-258^E:0.64`PF00076.19^RRM_1^RNA recognition motif. (a.k.a. RRM, RBD, or RNP domain)^373-418^E:4.1e-06	Zinc finger CCCH domain-containing protein 55;
PASA_cluster_155819	3.45004	PF00067.19^p450^Cytochrome P450^61-517^E:8.5e-96	Cytochrome P450 71A1;		PASA_cluster_15621	-1.57824	PF00076.19^RRM_1^RNA recognition motif. (a.k.a. RRM, RBD, or RNP domain)^64-109^E:1.8e-06	Zinc finger CCCH domain-containing protein 55;
PASA_cluster_21297	3.44141	PF00069.22^Pkinase^Protein kinase domain^33-272^E:5.7e-25`PF07714.14^Pkinase_Tyr^Protein tyrosine kinase^37-274^E:1.8e-26`PF07714.14^Pkinase_Tyr^Protein tyrosine kinase^369-535^E:1.3e-21`PF00069.22^Pkinase^Protein kinase domain^371-532^E:3.4e-20	Non-functional pseudokinase ZED1 {ECO:0000305};		PASA_cluster_161854	-1.57443	PF01397.18^Terpene_synth^Terpene synthase, N-terminal domain^170-369^E:4.9e-46`PF03936.13^Terpene_synth_C^Terpene synthase family, metal binding domain^412-676^E:2.9e-76	Ent-kaur-16-ene synthase, chloroplastic;
PASA_cluster_21297	3.44141	PF00069.22^Pkinase^Protein kinase domain^33-272^E:9.5e-26`PF07714.14^Pkinase_Tyr^Protein tyrosine kinase^37-274^E:3e-27	Non-functional pseudokinase ZED1 {ECO:0000305};		PASA_cluster_161854	-1.57443	PF01397.18^Terpene_synth^Terpene synthase, N-terminal domain^281-480^E:5.8e-46`PF03936.13^Terpene_synth_C^Terpene synthase family, metal binding domain^523-787^E:3.5e-76	Ent-kaur-16-ene synthase, chloroplastic;
PASA_cluster_100432	3.4412	PF04564.12^U-box^U-box domain^10-78^E:4.8e-18	U-box domain-containing protein 27;		PASA_cluster_92235	-1.5708	PF00319.15^SRF-TF^SRF-type transcription factor (DNA-binding and dimerisation domain)^10-57^E:5.9e-26`PF01486.14^K-box^K-box region^93-171^E:1.7e-16	MADS-box protein JOINTLESS;
PASA_cluster_109769	3.43419	PF07816.8^DUF1645^Protein of unknown function (DUF1645)^121-363^E:3.5e-52			PASA_cluster_92235	-1.5708	PF00319.15^SRF-TF^SRF-type transcription factor (DNA-binding and dimerisation domain)^10-57^E:6.6e-26`PF01486.14^K-box^K-box region^93-171^E:1.9e-16	MADS-box protein JOINTLESS;
PASA_cluster_41776	3.43354	PF04450.9^BSP^Peptidase of plants and bacteria^29-225^E:3.6e-61	Basic secretory protease {ECO:0000303|PubMed:22773449};		PASA_cluster_92235	-1.5708	PF00319.15^SRF-TF^SRF-type transcription factor (DNA-binding and dimerisation domain)^10-57^E:6.7e-26`PF01486.14^K-box^K-box region^93-171^E:1.9e-16	MADS-box protein JOINTLESS;
PASA_cluster_30358	3.41871	PF03208.16^PRA1^PRA1 family protein^47-173^E:1.8e-18			PASA_cluster_92235	-1.5708	PF00319.15^SRF-TF^SRF-type transcription factor (DNA-binding and dimerisation domain)^10-57^E:4.4e-26`PF01486.14^K-box^K-box region^93-171^E:5.6e-17	MADS-box protein JOINTLESS;
PASA_cluster_6939	3.41207	.			PASA_cluster_92235	-1.5708	PF00319.15^SRF-TF^SRF-type transcription factor (DNA-binding and dimerisation domain)^10-57^E:6.4e-26`PF01486.14^K-box^K-box region^93-171^E:1.9e-16	MADS-box protein JOINTLESS;
PASA_cluster_55654	3.4069	.			PASA_cluster_92235	-1.5708	PF00319.15^SRF-TF^SRF-type transcription factor (DNA-binding and dimerisation domain)^10-57^E:7.4e-26`PF01486.14^K-box^K-box region^93-171^E:2.2e-16	MADS-box protein JOINTLESS;
PASA_cluster_104448	3.39993	PF00069.22^Pkinase^Protein kinase domain^52-309^E:4.8e-71`PF07714.14^Pkinase_Tyr^Protein tyrosine kinase^54-302^E:1.3e-36`PF14531.3^Kinase-like^Kinase-like^155-290^E:1.1e-07	Phosphoenolpyruvate carboxylase kinase 2;		PASA_cluster_64565	-1.55226	PF01470.14^Peptidase_C15^Pyroglutamyl peptidase^11-195^E:2e-18	Pyrrolidone-carboxylate peptidase;
PASA_cluster_112653	3.39962	.	Bark storage protein B;		PASA_cluster_64565	-1.55226	PF01470.14^Peptidase_C15^Pyroglutamyl peptidase^11-194^E:2.8e-18	Pyrrolidone-carboxylate peptidase;
PASA_cluster_34642	3.39472	.			PASA_cluster_64565	-1.55226	.	Pyrrolidone-carboxylate peptidase;
PASA_cluster_31914	3.38642	.			PASA_cluster_61749	-1.54737	PF00046.26^Homeobox^Homeobox domain^58-111^E:3.4e-16`PF02183.15^HALZ^Homeobox associated leucine zipper^113-154^E:1.3e-17	Homeobox-leucine zipper protein ATHB-6;
PASA_cluster_15659	3.37994	.			PASA_cluster_27707	-1.54307	.
PASA_cluster_15659	3.37994	.	Putative disease resistance protein RGA4;		PASA_cluster_27707	-1.54307	.	Disease resistance protein RPM1;
PASA_cluster_15659	3.37994	PF00931.19^NB-ARC^NB-ARC domain^172-454^E:5.2e-68	Putative disease resistance protein RGA1;		PASA_cluster_116882	-1.54009	PF08569.8^Mo25^Mo25-like^4-268^E:4.6e-92	Putative MO25-like protein At5g47540;
PASA_cluster_143230	3.37212	PF00069.22^Pkinase^Protein kinase domain^3-65^E:2.7e-13`PF07714.14^Pkinase_Tyr^Protein tyrosine kinase^4-132^E:2.3e-14`PF11883.5^DUF3403^Domain of unknown function (DUF3403)^139-181^E:2e-09	G-type lectin S-receptor-like serine/threonine-protein kinase At4g27290;		PASA_cluster_116882	-1.54009	.	Putative MO25-like protein At5g47540;
PASA_cluster_143230	3.37212	PF01453.21^B_lectin^D-mannose binding lectin^34-140^E:1.2e-33`PF00954.17^S_locus_glycop^S-locus glycoprotein domain^171-279^E:2.6e-33`PF08276.8^PAN_2^PAN-like domain^301-366^E:3.1e-19`PF07714.14^Pkinase_Tyr^Protein tyrosine kinase^469-735^E:2.1e-46`PF00069.22^Pkinase^Protein kinase domain^469-667^E:3.6e-44`PF11883.5^DUF3403^Domain of unknown function (DUF3403)^742-784^E:1.6e-08	G-type lectin S-receptor-like serine/threonine-protein kinase At4g27290;		PASA_cluster_116882	-1.54009	PF08569.8^Mo25^Mo25-like^4-336^E:5.3e-125	Putative MO25-like protein At5g47540;
PASA_cluster_143230	3.37212	PF01453.21^B_lectin^D-mannose binding lectin^71-177^E:6.2e-34`PF00954.17^S_locus_glycop^S-locus glycoprotein domain^208-316^E:1.4e-33`PF08276.8^PAN_2^PAN-like domain^338-403^E:1.8e-19	G-type lectin S-receptor-like serine/threonine-protein kinase At4g27290;		PASA_cluster_91426	-1.53589	PF03358.12^FMN_red^NADPH-dependent FMN reductase^16-146^E:7.4e-11`PF02525.14^Flavodoxin_2^Flavodoxin-like fold^52-121^E:1.9e-05	Probable NAD(P)H dehydrogenase (quinone) FQR1-like 3 {ECO:0000305};
PASA_cluster_143230	3.37212	PF01453.21^B_lectin^D-mannose binding lectin^34-140^E:5.4e-34`PF00954.17^S_locus_glycop^S-locus glycoprotein domain^171-279^E:1.2e-33`PF08276.8^PAN_2^PAN-like domain^301-366^E:1.6e-19	G-type lectin S-receptor-like serine/threonine-protein kinase At4g27290;		PASA_cluster_91426	-1.53589	PF03358.12^FMN_red^NADPH-dependent FMN reductase^168-296^E:5.2e-10`PF02525.14^Flavodoxin_2^Flavodoxin-like fold^204-271^E:0.0001	Probable NAD(P)H dehydrogenase (quinone) FQR1-like 3 {ECO:0000305};
PASA_cluster_143230	3.37212	PF01453.21^B_lectin^D-mannose binding lectin^34-140^E:4.9e-34`PF00954.17^S_locus_glycop^S-locus glycoprotein domain^171-279^E:1.1e-33`PF08276.8^PAN_2^PAN-like domain^301-366^E:1.5e-19	G-type lectin S-receptor-like serine/threonine-protein kinase At4g27290;		PASA_cluster_91426	-1.53589	PF03358.12^FMN_red^NADPH-dependent FMN reductase^128-256^E:4e-10`PF02525.14^Flavodoxin_2^Flavodoxin-like fold^162-231^E:7.8e-05	Probable NAD(P)H dehydrogenase (quinone) FQR1-like 3 {ECO:0000305};
PASA_cluster_143230	3.37212	PF01453.21^B_lectin^D-mannose binding lectin^71-177^E:5.3e-34`PF00954.17^S_locus_glycop^S-locus glycoprotein domain^208-316^E:1.2e-33`PF08276.8^PAN_2^PAN-like domain^338-403^E:1.6e-19	G-type lectin S-receptor-like serine/threonine-protein kinase At4g27290;		PASA_cluster_91426	-1.53589	.	Probable NAD(P)H dehydrogenase (quinone) FQR1-like 3 {ECO:0000305};
PASA_cluster_143230	3.37212	PF00069.22^Pkinase^Protein kinase domain^33-297^E:4.1e-45`PF07714.14^Pkinase_Tyr^Protein tyrosine kinase^36-300^E:1.6e-48`PF11883.5^DUF3403^Domain of unknown function (DUF3403)^304-349^E:8.4e-15	G-type lectin S-receptor-like serine/threonine-protein kinase At4g27290;		PASA_cluster_91426	-1.53589	PF03358.12^FMN_red^NADPH-dependent FMN reductase^232-360^E:7.4e-10`PF02525.14^Flavodoxin_2^Flavodoxin-like fold^268-335^E:0.00014	Probable NAD(P)H dehydrogenase (quinone) FQR1-like 3 {ECO:0000305};
PASA_cluster_143230	3.37212	PF01453.21^B_lectin^D-mannose binding lectin^69-176^E:4.6e-32`PF00954.17^S_locus_glycop^S-locus glycoprotein domain^207-315^E:3.4e-34`PF08276.8^PAN_2^PAN-like domain^337-402^E:7.1e-22	G-type lectin S-receptor-like serine/threonine-protein kinase At4g27290;		PASA_cluster_91426	-1.53589	PF03358.12^FMN_red^NADPH-dependent FMN reductase^177-305^E:5.5e-10`PF02525.14^Flavodoxin_2^Flavodoxin-like fold^213-280^E:0.0001	Probable NAD(P)H dehydrogenase (quinone) FQR1-like 3 {ECO:0000305};
PASA_cluster_143230	3.37212	PF01453.21^B_lectin^D-mannose binding lectin^71-177^E:1.2e-33`PF00954.17^S_locus_glycop^S-locus glycoprotein domain^208-316^E:2.8e-33`PF08276.8^PAN_2^PAN-like domain^338-403^E:3.3e-19`PF07714.14^Pkinase_Tyr^Protein tyrosine kinase^506-772^E:2.3e-46`PF00069.22^Pkinase^Protein kinase domain^506-704^E:3.9e-44	G-type lectin S-receptor-like serine/threonine-protein kinase At4g27290;		PASA_cluster_91426	-1.53589	.	Anthranilate synthase alpha subunit 2, chloroplastic;
PASA_cluster_143230	3.37212	PF01453.21^B_lectin^D-mannose binding lectin^71-177^E:5.6e-34`PF00954.17^S_locus_glycop^S-locus glycoprotein domain^208-316^E:1.3e-33`PF08276.8^PAN_2^PAN-like domain^338-403^E:1.6e-19	G-type lectin S-receptor-like serine/threonine-protein kinase At4g27290;		PASA_cluster_15143	-1.53494	PF00248.18^Aldo_ket_red^Aldo/keto reductase family^3-110^E:1.3e-17	Non-functional NADPH-dependent codeinone reductase 2;
PASA_cluster_143230	3.37212	PF01453.21^B_lectin^D-mannose binding lectin^71-177^E:1.2e-33`PF00954.17^S_locus_glycop^S-locus glycoprotein domain^208-316^E:2.8e-33`PF08276.8^PAN_2^PAN-like domain^338-403^E:3.3e-19`PF07714.14^Pkinase_Tyr^Protein tyrosine kinase^506-772^E:2.3e-46`PF00069.22^Pkinase^Protein kinase domain^506-704^E:4e-44`PF11883.5^DUF3403^Domain of unknown function (DUF3403)^779-821^E:1.7e-08	G-type lectin S-receptor-like serine/threonine-protein kinase At4g27290;		PASA_cluster_15143	-1.53494	PF00248.18^Aldo_ket_red^Aldo/keto reductase family^5-103^E:1e-13	Non-functional NADPH-dependent codeinone reductase 2;
PASA_cluster_143230	3.37212	PF01453.21^B_lectin^D-mannose binding lectin^69-176^E:1.2e-31`PF00954.17^S_locus_glycop^S-locus glycoprotein domain^207-315^E:9e-34`PF08276.8^PAN_2^PAN-like domain^337-402^E:1.7e-21`PF00069.22^Pkinase^Protein kinase domain^502-765^E:3.7e-44`PF07714.14^Pkinase_Tyr^Protein tyrosine kinase^505-769^E:1.4e-47`PF11883.5^DUF3403^Domain of unknown function (DUF3403)^773-818^E:2.6e-14	G-type lectin S-receptor-like serine/threonine-protein kinase At4g27290;		PASA_cluster_15143	-1.53494	PF00248.18^Aldo_ket_red^Aldo/keto reductase family^3-110^E:1.5e-17	Non-functional NADPH-dependent codeinone reductase 2;
PASA_cluster_143230	3.37212	PF01453.21^B_lectin^D-mannose binding lectin^47-153^E:1.3e-33`PF00954.17^S_locus_glycop^S-locus glycoprotein domain^184-292^E:2.9e-33`PF08276.8^PAN_2^PAN-like domain^314-379^E:3.3e-19`PF07714.14^Pkinase_Tyr^Protein tyrosine kinase^524-790^E:2.4e-46`PF00069.22^Pkinase^Protein kinase domain^524-722^E:4.1e-44	G-type lectin S-receptor-like serine/threonine-protein kinase At4g27290;		PASA_cluster_15143	-1.53494	.	Non-functional NADPH-dependent codeinone reductase 2;
PASA_cluster_143230	3.37212	PF00954.17^S_locus_glycop^S-locus glycoprotein domain^9-117^E:5.3e-34`PF08276.8^PAN_2^PAN-like domain^139-204^E:1e-21`PF00069.22^Pkinase^Protein kinase domain^261-525^E:1.6e-44`PF07714.14^Pkinase_Tyr^Protein tyrosine kinase^264-528^E:6.6e-48`PF11883.5^DUF3403^Domain of unknown function (DUF3403)^532-577^E:1.7e-14	G-type lectin S-receptor-like serine/threonine-protein kinase At4g27290;		PASA_cluster_15143	-1.53494	PF00248.18^Aldo_ket_red^Aldo/keto reductase family^25-295^E:4.7e-51	Non-functional NADPH-dependent codeinone reductase 2;
PASA_cluster_143230	3.37212	PF01453.21^B_lectin^D-mannose binding lectin^71-177^E:7.9e-34`PF00954.17^S_locus_glycop^S-locus glycoprotein domain^208-316^E:1.8e-33`PF08276.8^PAN_2^PAN-like domain^338-403^E:2.2e-19`PF07714.14^Pkinase_Tyr^Protein tyrosine kinase^506-589^E:1.7e-14`PF00069.22^Pkinase^Protein kinase domain^506-587^E:7.6e-12	G-type lectin S-receptor-like serine/threonine-protein kinase At4g27290;		PASA_cluster_15143	-1.53494	PF00248.18^Aldo_ket_red^Aldo/keto reductase family^3-53^E:1.1e-07	Non-functional NADPH-dependent codeinone reductase 2;
PASA_cluster_143230	3.37212	PF01453.21^B_lectin^D-mannose binding lectin^47-153^E:1.2e-33`PF00954.17^S_locus_glycop^S-locus glycoprotein domain^184-292^E:2.7e-33`PF08276.8^PAN_2^PAN-like domain^314-379^E:3.1e-19`PF07714.14^Pkinase_Tyr^Protein tyrosine kinase^482-748^E:2.1e-46`PF00069.22^Pkinase^Protein kinase domain^482-680^E:3.7e-44	G-type lectin S-receptor-like serine/threonine-protein kinase At4g27290;		PASA_cluster_15143	-1.53494	PF00248.18^Aldo_ket_red^Aldo/keto reductase family^14-163^E:3.3e-29	Non-functional NADPH-dependent codeinone reductase 2;
PASA_cluster_143230	3.37212	PF01453.21^B_lectin^D-mannose binding lectin^71-177^E:1.3e-33`PF00954.17^S_locus_glycop^S-locus glycoprotein domain^208-316^E:3e-33`PF08276.8^PAN_2^PAN-like domain^338-403^E:3.5e-19`PF07714.14^Pkinase_Tyr^Protein tyrosine kinase^548-814^E:2.5e-46`PF00069.22^Pkinase^Protein kinase domain^548-746^E:4.3e-44	G-type lectin S-receptor-like serine/threonine-protein kinase At4g27290;		PASA_cluster_3560	-1.52904	PF06813.10^Nodulin-like^Nodulin-like^7-252^E:1e-86	Protein NUCLEAR FUSION DEFECTIVE 4 {ECO:0000303|PubMed:16698901};
PASA_cluster_28188	3.36884	.			PASA_cluster_3560	-1.52904	PF06813.10^Nodulin-like^Nodulin-like^7-106^E:7.8e-42	Protein NUCLEAR FUSION DEFECTIVE 4 {ECO:0000303|PubMed:16698901};
PASA_cluster_1938	3.35843	PF14380.3^WAK_assoc^Wall-associated receptor kinase C-terminal^162-221^E:0.00045	Probable receptor-like protein kinase At1g67000;		PASA_cluster_129287	-1.52841	.
PASA_cluster_1938	3.35843	PF14380.3^WAK_assoc^Wall-associated receptor kinase C-terminal^171-246^E:5.4e-15`PF14380.3^WAK_assoc^Wall-associated receptor kinase C-terminal^719-805^E:3.7e-15`PF07714.14^Pkinase_Tyr^Protein tyrosine kinase^996-1268^E:2.1e-44`PF00069.22^Pkinase^Protein kinase domain^997-1266^E:4.3e-45	Probable receptor-like protein kinase At5g39030;		PASA_cluster_129287	-1.52841	.	CMP-sialic acid transporter 1;
PASA_cluster_1938	3.35843	PF14380.3^WAK_assoc^Wall-associated receptor kinase C-terminal^171-246^E:4.4e-15`PF14380.3^WAK_assoc^Wall-associated receptor kinase C-terminal^639-709^E:1.5e-06`PF07714.14^Pkinase_Tyr^Protein tyrosine kinase^848-1120^E:1.7e-44`PF00069.22^Pkinase^Protein kinase domain^849-1118^E:3.5e-45	Probable receptor-like protein kinase At5g39030;		PASA_cluster_40797	-1.52781	.
PASA_cluster_1938	3.35843	PF14380.3^WAK_assoc^Wall-associated receptor kinase C-terminal^171-246^E:4.8e-15`PF14380.3^WAK_assoc^Wall-associated receptor kinase C-terminal^719-789^E:1.7e-06`PF07714.14^Pkinase_Tyr^Protein tyrosine kinase^928-1200^E:1.9e-44`PF00069.22^Pkinase^Protein kinase domain^929-1198^E:3.9e-45	Probable receptor-like protein kinase At5g39030;		PASA_cluster_40797	-1.52781	PF03016.12^Exostosin^Exostosin family^368-649^E:2.2e-58	Probable glycosyltransferase At5g03795;
PASA_cluster_1938	3.35843	PF14380.3^WAK_assoc^Wall-associated receptor kinase C-terminal^171-246^E:5.1e-15`PF14380.3^WAK_assoc^Wall-associated receptor kinase C-terminal^719-805^E:3.6e-15`PF07714.14^Pkinase_Tyr^Protein tyrosine kinase^987-1259^E:2e-44`PF00069.22^Pkinase^Protein kinase domain^988-1257^E:4.3e-45	Probable receptor-like protein kinase At5g39030;		PASA_cluster_48294	-1.52238	PF03618.11^Kinase-PPPase^Kinase/pyrophosphorylase^163-189^E:0.00086	Pyruvate, phosphate dikinase regulatory protein 1, chloroplastic;
PASA_cluster_1938	3.35843	PF07714.14^Pkinase_Tyr^Protein tyrosine kinase^77-349^E:1.3e-45`PF00069.22^Pkinase^Protein kinase domain^78-347^E:2.8e-46	Probable receptor-like protein kinase At5g39030;		PASA_cluster_48294	-1.52238	PF03618.11^Kinase-PPPase^Kinase/pyrophosphorylase^163-431^E:6.3e-90	Probable pyruvate, phosphate dikinase regulatory protein, chloroplastic;
PASA_cluster_1938	3.35843	PF14380.3^WAK_assoc^Wall-associated receptor kinase C-terminal^159-245^E:2.8e-16	Probable receptor-like protein kinase At5g39030;		PASA_cluster_141416	-1.52228	.	B2 protein;
PASA_cluster_61752	3.35666	PF00447.14^HSF_DNA-bind^HSF-type DNA-binding^44-133^E:1.7e-32	Heat shock factor protein HSF30;		PASA_cluster_141416	-1.52228	PF10539.6^Dev_Cell_Death^Development and cell death domain^166-292^E:6e-40	B2 protein;
PASA_cluster_61752	3.35666	.	Heat shock factor protein HSF30;		PASA_cluster_130103	-1.50658	PF00565.14^SNase^Staphylococcal nuclease homologue^46-140^E:1.8e-25	Staphylococcal-like nuclease CAN1;
PASA_cluster_8805	3.35529	PF02784.13^Orn_Arg_deC_N^Pyridoxal-dependent decarboxylase, pyridoxal binding domain^137-405^E:5.5e-40`PF00278.19^Orn_DAP_Arg_deC^Pyridoxal-dependent decarboxylase, C-terminal sheet domain^499-604^E:1.5e-18	Arginine decarboxylase;		PASA_cluster_130103	-1.50658	PF00565.14^SNase^Staphylococcal nuclease homologue^223-317^E:1e-24	Staphylococcal-like nuclease CAN2;
PASA_cluster_56053	3.34746	PF07887.8^Calmodulin_bind^Calmodulin binding protein-like^91-380^E:1.8e-121	Protein SAR DEFICIENT 1 {ECO:0000303|PubMed:20921422};		PASA_cluster_130103	-1.50658	.	Staphylococcal-like nuclease CAN2;
PASA_cluster_118825	3.34184	.	UDP-glucose 6-dehydrogenase 1;		PASA_cluster_130103	-1.50658	PF00565.14^SNase^Staphylococcal nuclease homologue^2-82^E:9.6e-21	Staphylococcal-like nuclease CAN2;
PASA_cluster_118825	3.34184	PF03721.11^UDPG_MGDP_dh_N^UDP-glucose/GDP-mannose dehydrogenase family, NAD binding domain^3-186^E:2.5e-66`PF00984.16^UDPG_MGDP_dh^UDP-glucose/GDP-mannose dehydrogenase family, central domain^210-304^E:1.7e-31`PF03720.12^UDPG_MGDP_dh_C^UDP-glucose/GDP-mannose dehydrogenase family, UDP binding domain^328-451^E:3.8e-36	UDP-glucose 6-dehydrogenase 1;		PASA_cluster_130103	-1.50658	PF00565.14^SNase^Staphylococcal nuclease homologue^46-140^E:1.8e-25	Staphylococcal-like nuclease CAN2;
PASA_cluster_118825	3.34184	.	AT-rich interactive domain-containing protein 2;		PASA_cluster_157004	-1.50185	PF07145.12^PAM2^Ataxin-2 C-terminal region^8-21^E:0.00019	Protein EARLY RESPONSIVE TO DEHYDRATION 15;
PASA_cluster_1791	3.33367	.	Glycine-rich RNA-binding protein;		PASA_cluster_157004	-1.50185	PF14008.3^Metallophos_C^Iron/zinc purple acid phosphatase-like protein C^69-127^E:6.8e-13	Probable inactive purple acid phosphatase 24;
PASA_cluster_35916	3.33043	PF02365.12^NAM^No apical meristem (NAM) protein^9-132^E:2.2e-27	NAC domain-containing protein 2;		PASA_cluster_157004	-1.50185	PF16656.2^Pur_ac_phosph_N^Purple acid Phosphatase, N-terminal domain^230-329^E:1.7e-14`PF00149.25^Metallophos^Calcineurin-like phosphoesterase^338-548^E:5.3e-20`PF14008.3^Metallophos_C^Iron/zinc purple acid phosphatase-like protein C^580-638^E:9.7e-12	Probable inactive purple acid phosphatase 27;
PASA_cluster_96068	3.33018	.			PASA_cluster_157004	-1.50185	PF07145.12^PAM2^Ataxin-2 C-terminal region^63-76^E:0.00028	Probable inactive purple acid phosphatase 27;
PASA_cluster_64945	3.32691	PF03106.12^WRKY^WRKY DNA -binding domain^238-294^E:1.6e-25`PF03106.12^WRKY^WRKY DNA -binding domain^411-468^E:4.7e-26	Probable WRKY transcription factor 33;		PASA_cluster_157004	-1.50185	PF16656.2^Pur_ac_phosph_N^Purple acid Phosphatase, N-terminal domain^230-329^E:1.4e-14`PF00149.25^Metallophos^Calcineurin-like phosphoesterase^338-508^E:2.4e-08	Probable inactive purple acid phosphatase 27;
PASA_cluster_104195	3.32669	.	NAC domain-containing protein 90;		PASA_cluster_89923	-1.49871	.	Zinc finger CCCH domain-containing protein 38;
PASA_cluster_104195	3.32669	PF02365.12^NAM^No apical meristem (NAM) protein^13-142^E:6.7e-24	NAC domain-containing protein 90;		PASA_cluster_75266	-1.49235	.	Photosystem II D1 precursor processing protein PSB27-H2, chloroplastic;
PASA_cluster_13723	3.32617	PF00067.19^p450^Cytochrome P450^76-516^E:1.1e-58	Cytochrome P450 94A1;		PASA_cluster_75266	-1.49235	PF13326.3^PSII_Pbs27^Photosystem II Pbs27^29-70^E:2.2e-11	Photosystem II D1 precursor processing protein PSB27-H2, chloroplastic;
PASA_cluster_11559	3.32482	PF00012.17^HSP70^Hsp70 protein^4-91^E:3.8e-42`PF00012.17^HSP70^Hsp70 protein^91-475^E:2.1e-146	Heat shock cognate 70 kDa protein 2;		PASA_cluster_75266	-1.49235	PF13326.3^PSII_Pbs27^Photosystem II Pbs27^94-139^E:7.6e-11	Photosystem II D1 precursor processing protein PSB27-H2, chloroplastic;
PASA_cluster_11559	3.32482	PF00012.17^HSP70^Hsp70 protein^1-403^E:1.3e-156	Heat shock cognate 70 kDa protein 2;		PASA_cluster_13823	-1.49218	PF00612.24^IQ^IQ calmodulin-binding motif^120-138^E:1.6e-06
PASA_cluster_11559	3.32482	PF00012.17^HSP70^Hsp70 protein^1-220^E:2.3e-96	Heat shock cognate 70 kDa protein 2;		PASA_cluster_13823	-1.49218	PF00612.24^IQ^IQ calmodulin-binding motif^120-138^E:5.9e-06	Protein IQ-DOMAIN 1;
PASA_cluster_13350	3.3227	.			PASA_cluster_67455	-1.48958	PF13812.3^PPR_3^Pentatricopeptide repeat domain^1-52^E:0.00014`PF01535.17^PPR^PPR repeat^11-41^E:0.037`PF17177.1^PPR_long^Pentacotripeptide-repeat region of PROPR^22-123^E:6.1e-13`PF13812.3^PPR_3^Pentatricopeptide repeat domain^32-77^E:3.8e-05`PF12854.4^PPR_1^PPR repeat^39-72^E:6.6e-06`PF13041.3^PPR_2^PPR repeat family^44-91^E:3.5e-10`PF01535.17^PPR^PPR repeat^48-76^E:3.5e-06`PF13812.3^PPR_3^Pent…	Pentatricopeptide repeat-containing protein At2g22410, mitochondrial;
PASA_cluster_56647	3.31998	PF13855.3^LRR_8^Leucine rich repeat^12-71^E:3.3e-10`PF00560.30^LRR_1^Leucine Rich Repeat^37-58^E:0.16`PF13855.3^LRR_8^Leucine rich repeat^137-197^E:1.3e-08`PF00560.30^LRR_1^Leucine Rich Repeat^450-470^E:0.33`PF13855.3^LRR_8^Leucine rich repeat^520-577^E:2.4e-07	Receptor-like protein 12;		PASA_cluster_67455	-1.48958	PF13041.3^PPR_2^PPR repeat family^124-171^E:1.6e-07`PF01535.17^PPR^PPR repeat^127-155^E:4.3e-06`PF13041.3^PPR_2^PPR repeat family^226-272^E:1.5e-10`PF01535.17^PPR^PPR repeat^228-255^E:1.1e-06`PF13812.3^PPR_3^Pentatricopeptide repeat domain^249-309^E:0.00052`PF13041.3^PPR_2^PPR repeat family^326-359^E:2.1e-07`PF12854.4^PPR_1^PPR repeat^327-354^E:2.2e-06`PF01535.17^PPR^PPR repeat^329-359^E:1e-08`PF…	Pentatricopeptide repeat-containing protein At2g22410, mitochondrial;
PASA_cluster_38175	3.31473	PF02338.16^OTU^OTU-like cysteine protease^100-204^E:1.1e-11	OTU domain-containing protein DDB_G0284757;		PASA_cluster_67455	-1.48958	PF09187.7^DUF1950^Domain of unknown function(DUF1950)^115-232^E:2e-62	Pentatricopeptide repeat-containing protein At2g22410, mitochondrial;
PASA_cluster_38175	3.31473	.			PASA_cluster_67455	-1.48958	PF09187.7^DUF1950^Domain of unknown function(DUF1950)^115-206^E:7.1e-46`PF13041.3^PPR_2^PPR repeat family^300-347^E:2.1e-07`PF01535.17^PPR^PPR repeat^303-331^E:5.7e-06`PF13041.3^PPR_2^PPR repeat family^402-448^E:2e-10`PF01535.17^PPR^PPR repeat^404-431^E:1.4e-06`PF13812.3^PPR_3^Pentatricopeptide repeat domain^425-485^E:0.0007`PF13041.3^PPR_2^PPR repeat family^502-535^E:2.7e-07`PF12854.4^PPR_1^PPR …	Pentatricopeptide repeat-containing protein At2g22410, mitochondrial;
PASA_cluster_30568	3.31414	PF14360.3^PAP2_C^PAP2 superfamily C-terminal^172-240^E:4.6e-23	Phosphatidylinositol:ceramide inositolphosphotransferase 1;		PASA_cluster_67455	-1.48958	PF09187.7^DUF1950^Domain of unknown function(DUF1950)^57-174^E:8.9e-63	Pentatricopeptide repeat-containing protein At2g22410, mitochondrial;
PASA_cluster_30568	3.31414	.	Phosphatidylinositol:ceramide inositolphosphotransferase 2;		PASA_cluster_67455	-1.48958	PF13812.3^PPR_3^Pentatricopeptide repeat domain^1-52^E:0.00013`PF13041.3^PPR_2^PPR repeat family^8-52^E:4.2e-07`PF01535.17^PPR^PPR repeat^11-41^E:0.034`PF17177.1^PPR_long^Pentacotripeptide-repeat region of PROPR^22-118^E:5.3e-10`PF13812.3^PPR_3^Pentatricopeptide repeat domain^32-77^E:3.4e-05`PF12854.4^PPR_1^PPR repeat^39-72^E:6e-06`PF13041.3^PPR_2^PPR repeat family^44-91^E:3.1e-10`PF01535.17^PPR^…	Pentatricopeptide repeat-containing protein At3g22670, mitochondrial;
PASA_cluster_30568	3.31414	PF14360.3^PAP2_C^PAP2 superfamily C-terminal^227-253^E:1.4e-06	Phosphatidylinositol:ceramide inositolphosphotransferase 1;		PASA_cluster_58718	-1.4883	PF12678.4^zf-rbx1^RING-H2 zinc finger domain^715-758^E:6.1e-09`PF13639.3^zf-RING_2^Ring finger domain^717-758^E:6.7e-12`PF13923.3^zf-C3HC4_2^Zinc finger, C3HC4 type (RING finger)^717-757^E:2.5e-08`PF17123.2^zf-RING_11^RING-like zinc finger^717-744^E:1.1e-06`PF00097.22^zf-C3HC4^Zinc finger, C3HC4 type (RING finger)^717-757^E:3.8e-06`PF13445.3^zf-RING_UBOX^RING-type zinc-finger^717-755^E:8.4e-06	Probable E3 ubiquitin-protein ligase HIP1;
PASA_cluster_31209	3.31205	PF01590.23^GAF^GAF domain^183-333^E:3.1e-11`PF00512.22^HisKA^His Kinase A (phospho-acceptor) domain^370-434^E:3e-06`PF02518.23^HATPase_c^Histidine kinase-, DNA gyrase B-, and HSP90-like ATPase^481-596^E:3.2e-08`PF00072.21^Response_reg^Response regulator receiver domain^641-751^E:3.9e-19	Ethylene receptor 2;		PASA_cluster_58718	-1.4883	.	Probable E3 ubiquitin-protein ligase HIP1;
PASA_cluster_31209	3.31205	PF00072.21^Response_reg^Response regulator receiver domain^55-165^E:2e-20	Ethylene receptor 2;		PASA_cluster_18159	-1.47256	.
PASA_cluster_31209	3.31205	PF01590.23^GAF^GAF domain^183-333^E:2e-11`PF00512.22^HisKA^His Kinase A (phospho-acceptor) domain^370-434^E:2.1e-06	Ethylene receptor 2;		PASA_cluster_18159	-1.47256	PF00982.18^Glyco_transf_20^Glycosyltransferase family 20^61-550^E:1.3e-181`PF02358.13^Trehalose_PPase^Trehalose-phosphatase^600-834^E:2.4e-77`PF08282.9^Hydrolase_3^haloacid dehalogenase-like hydrolase^728-805^E:2.9e-07	Alpha,alpha-trehalose-phosphate synthase [UDP-forming] 6;
PASA_cluster_31209	3.31205	.	Ethylene receptor 2;		PASA_cluster_18159	-1.47256	PF00982.18^Glyco_transf_20^Glycosyltransferase family 20^97-586^E:1.4e-181`PF02358.13^Trehalose_PPase^Trehalose-phosphatase^636-870^E:2.6e-77`PF08282.9^Hydrolase_3^haloacid dehalogenase-like hydrolase^764-841^E:3.2e-07	Alpha,alpha-trehalose-phosphate synthase [UDP-forming] 6;
PASA_cluster_77065	3.30958	PF00651.28^BTB^BTB/POZ domain^53-160^E:3.9e-12`PF02135.13^zf-TAZ^TAZ zinc finger^246-330^E:1.6e-12	BTB/POZ and TAZ domain-containing protein 4;		PASA_cluster_26185	-1.45888	PF12937.4^F-box-like^F-box-like^61-106^E:2e-11`PF00646.30^F-box^F-box domain^62-104^E:5.8e-10	F-box protein 7;
PASA_cluster_43168	3.30571	PF13912.3^zf-C2H2_6^C2H2-type zinc finger^76-100^E:8.6e-13`PF13912.3^zf-C2H2_6^C2H2-type zinc finger^130-155^E:2.8e-13	Zinc finger protein ZAT10;		PASA_cluster_26185	-1.45888	PF12937.4^F-box-like^F-box-like^61-106^E:8.4e-12`PF00646.30^F-box^F-box domain^62-104^E:2.5e-10	F-box protein 7;
PASA_cluster_137634	3.29935	PF00069.22^Pkinase^Protein kinase domain^186-448^E:4.6e-46`PF07714.14^Pkinase_Tyr^Protein tyrosine kinase^186-445^E:1.8e-38	G-type lectin S-receptor-like serine/threonine-protein kinase RLK1;		PASA_cluster_26185	-1.45888	.	F-box protein 7;
PASA_cluster_123660	3.29798	PF00011.18^HSP20^Hsp20/alpha crystallin family^50-152^E:4.2e-27`PF00011.18^HSP20^Hsp20/alpha crystallin family^185-288^E:2.9e-28	17.9 kDa class II heat shock protein;		PASA_cluster_26185	-1.45888	PF00646.30^F-box^F-box domain^1-30^E:0.00049`PF12937.4^F-box-like^F-box-like^2-32^E:1.7e-05	F-box protein 7;
PASA_cluster_131956	3.28817	PF05659.8^RPW8^Arabidopsis broad-spectrum mildew resistance protein RPW8^7-129^E:1e-21	RPW8-like protein 1 {ECO:0000303|PubMed:11141561};		PASA_cluster_26185	-1.45888	PF00646.30^F-box^F-box domain^1-30^E:0.00015`PF12937.4^F-box-like^F-box-like^2-32^E:5.1e-06	F-box protein 7;
PASA_cluster_8092	3.28722	PF00625.18^Guanylate_kin^Guanylate kinase^136-316^E:8e-59	Guanylate kinase 2;		PASA_cluster_77879	-1.45848	PF03859.13^CG-1^CG-1 domain^80-194^E:1e-48`PF01833.21^TIG^IPT/TIG domain^564-643^E:6.2e-06`PF12796.4^Ank_2^Ankyrin repeats (3 copies)^768-859^E:8.7e-08`PF00023.27^Ank^Ankyrin repeat^796-825^E:0.017`PF00612.24^IQ^IQ calmodulin-binding motif^972-991^E:0.02`PF00612.24^IQ^IQ calmodulin-binding motif^996-1015^E:0.00024	Calmodulin-binding transcription activator 3;
PASA_cluster_104903	3.28645	.	Ethylene-responsive transcription factor ERF003;		PASA_cluster_77879	-1.45848	PF03859.13^CG-1^CG-1 domain^62-176^E:9.8e-49`PF01833.21^TIG^IPT/TIG domain^546-625^E:6.1e-06`PF12796.4^Ank_2^Ankyrin repeats (3 copies)^750-841^E:8.5e-08`PF00023.27^Ank^Ankyrin repeat^778-807^E:0.017`PF00612.24^IQ^IQ calmodulin-binding motif^954-973^E:0.02`PF00612.24^IQ^IQ calmodulin-binding motif^978-997^E:0.00023	Calmodulin-binding transcription activator 3;
PASA_cluster_139753	3.28622	PF07466.8^DUF1517^Protein of unknown function (DUF1517)^26-166^E:7.9e-20			PASA_cluster_77879	-1.45848	PF12796.4^Ank_2^Ankyrin repeats (3 copies)^99-190^E:2.3e-08`PF00023.27^Ank^Ankyrin repeat^127-156^E:0.0061`PF00612.24^IQ^IQ calmodulin-binding motif^303-322^E:0.0073`PF00612.24^IQ^IQ calmodulin-binding motif^327-346^E:8.5e-05	Calmodulin-binding transcription activator 3;
PASA_cluster_139753	3.28622	PF07466.8^DUF1517^Protein of unknown function (DUF1517)^6-148^E:1.7e-41			PASA_cluster_77879	-1.45848	PF03859.13^CG-1^CG-1 domain^21-135^E:3.8e-49`PF01833.21^TIG^IPT/TIG domain^505-578^E:5.4e-06	Calmodulin-binding transcription activator 3;
PASA_cluster_139753	3.28622	PF07466.8^DUF1517^Protein of unknown function (DUF1517)^26-300^E:3.5e-67			PASA_cluster_77879	-1.45848	PF03859.13^CG-1^CG-1 domain^62-176^E:4.2e-49`PF01833.21^TIG^IPT/TIG domain^546-619^E:5.8e-06	Calmodulin-binding transcription activator 3;
PASA_cluster_139753	3.28622	.			PASA_cluster_77879	-1.45848	PF03859.13^CG-1^CG-1 domain^62-176^E:1.3e-48`PF01833.21^TIG^IPT/TIG domain^778-857^E:7.7e-06`PF12796.4^Ank_2^Ankyrin repeats (3 copies)^982-1073^E:1.1e-07`PF00023.27^Ank^Ankyrin repeat^1010-1039^E:0.021`PF00612.24^IQ^IQ calmodulin-binding motif^1186-1205^E:0.024`PF00612.24^IQ^IQ calmodulin-binding motif^1210-1229^E:0.00029	Calmodulin-binding transcription activator 3;
PASA_cluster_133381	3.27901	PF10591.6^SPARC_Ca_bdg^Secreted protein acidic and rich in cysteine Ca binding region^128-195^E:0.00019`PF13499.3^EF-hand_7^EF-hand domain pair^133-198^E:2e-12`PF00036.29^EF-hand_1^EF hand^134-162^E:2.5e-08`PF13405.3^EF-hand_6^EF-hand domain^134-163^E:8.8e-09`PF13202.3^EF-hand_5^EF hand^136-159^E:6.6e-08`PF13833.3^EF-hand_8^EF-hand domain pair^147-199^E:1.1e-12`PF00036.29^EF-hand_1^EF hand^173-19…	Pentatricopeptide repeat-containing protein At5g39680;		PASA_cluster_61960	-1.4513	PF06058.10^DCP1^Dcp1-like decapping family^17-131^E:4.8e-45	mRNA-decapping enzyme-like protein;
PASA_cluster_133381	3.27901	PF01535.17^PPR^PPR repeat^69-95^E:0.0069`PF01535.17^PPR^PPR repeat^97-124^E:0.00069`PF13041.3^PPR_2^PPR repeat family^197-243^E:4.1e-08`PF01535.17^PPR^PPR repeat^200-228^E:0.0027`PF13041.3^PPR_2^PPR repeat family^298-343^E:5e-11`PF13812.3^PPR_3^Pentatricopeptide repeat domain^298-344^E:7e-05`PF01535.17^PPR^PPR repeat^300-329^E:1.9e-06`PF01535.17^PPR^PPR repeat^373-396^E:0.0032`PF01535.17^PPR^PPR …	Pentatricopeptide repeat-containing protein At5g39680;		PASA_cluster_61960	-1.4513	PF06058.10^DCP1^Dcp1-like decapping family^17-131^E:3.7e-45	mRNA-decapping enzyme-like protein;
PASA_cluster_1115	3.27725	.	Gibberellin receptor GID1B;		PASA_cluster_61960	-1.4513	PF06058.10^DCP1^Dcp1-like decapping family^17-131^E:5.4e-46	mRNA-decapping enzyme-like protein;
PASA_cluster_152581	3.27239	PF12796.4^Ank_2^Ankyrin repeats (3 copies)^42-102^E:7e-08`PF12796.4^Ank_2^Ankyrin repeats (3 copies)^46-102^E:1.5e-07`PF13857.3^Ank_5^Ankyrin repeats (many copies)^57-109^E:2.4e-06`PF13606.3^Ank_3^Ankyrin repeat^71-100^E:7.5e-06`PF00023.27^Ank^Ankyrin repeat^71-102^E:1.8e-05`PF13637.3^Ank_4^Ankyrin repeats (many copies)^72-109^E:8.6e-07`PF00069.22^Pkinase^Protein kinase domain^165-243^E:1.7e-12`P…	Serine/threonine-protein kinase STY46 {ECO:0000305};		PASA_cluster_61960	-1.4513	.	mRNA-decapping enzyme-like protein;
PASA_cluster_152581	3.27239	PF07714.14^Pkinase_Tyr^Protein tyrosine kinase^1-150^E:3.9e-34`PF00069.22^Pkinase^Protein kinase domain^1-148^E:3.9e-33	Serine/threonine-protein kinase STY46 {ECO:0000305};		PASA_cluster_72442	-1.4491	PF10172.6^DDA1^Det1 complexing ubiquitin ligase^64-122^E:8.6e-15`PF02037.24^SAP^SAP domain^179-209^E:4.4e-09
PASA_cluster_152581	3.27239	PF11360.5^DUF3110^Protein of unknown function (DUF3110)^203-250^E:0.00048	Serine/threonine-protein kinase STY46 {ECO:0000305};		PASA_cluster_72442	-1.4491	PF10172.6^DDA1^Det1 complexing ubiquitin ligase^64-122^E:8.4e-15
PASA_cluster_152581	3.27239	.	Serine/threonine-protein kinase STY46 {ECO:0000305};		PASA_cluster_21560	-1.44387	PF02582.11^DUF155^Uncharacterised ACR, YagE family COG1723^184-354^E:8.4e-27
PASA_cluster_152581	3.27239	PF12796.4^Ank_2^Ankyrin repeats (3 copies)^42-102^E:1.8e-07`PF13606.3^Ank_3^Ankyrin repeat^71-100^E:1.6e-05`PF00023.27^Ank^Ankyrin repeat^71-102^E:3.8e-05`PF13637.3^Ank_4^Ankyrin repeats (many copies)^72-109^E:1.7e-06`PF00069.22^Pkinase^Protein kinase domain^165-419^E:3.2e-59`PF07714.14^Pkinase_Tyr^Protein tyrosine kinase^167-421^E:1.1e-64	Serine/threonine-protein kinase STY46 {ECO:0000305};		PASA_cluster_21560	-1.44387	PF02582.11^DUF155^Uncharacterised ACR, YagE family COG1723^6-118^E:2.5e-20
PASA_cluster_152581	3.27239	PF12796.4^Ank_2^Ankyrin repeats (3 copies)^42-102^E:8.2e-08`PF12796.4^Ank_2^Ankyrin repeats (3 copies)^46-102^E:1.7e-07`PF13857.3^Ank_5^Ankyrin repeats (many copies)^57-109^E:2.7e-06`PF13606.3^Ank_3^Ankyrin repeat^71-100^E:8.3e-06`PF00023.27^Ank^Ankyrin repeat^71-102^E:2e-05`PF13637.3^Ank_4^Ankyrin repeats (many copies)^72-109^E:9.5e-07`PF00069.22^Pkinase^Protein kinase domain^165-269^E:5.5e-18`P…	Serine/threonine-protein kinase STY46 {ECO:0000305};		PASA_cluster_21560	-1.44387	PF02582.11^DUF155^Uncharacterised ACR, YagE family COG1723^184-349^E:1.1e-24
PASA_cluster_152581	3.27239	PF00069.22^Pkinase^Protein kinase domain^11-170^E:7.4e-35`PF07714.14^Pkinase_Tyr^Protein tyrosine kinase^21-172^E:1.8e-35	Serine/threonine-protein kinase STY46 {ECO:0000305};		PASA_cluster_49615	-1.44311	.
PASA_cluster_152581	3.27239	.			PASA_cluster_80148	-1.44299	PF01145.22^Band_7^SPFH domain / Band 7 family^12-183^E:2.7e-25	Hypersensitive-induced response protein 4;
PASA_cluster_85893	3.26981	PF08263.9^LRRNT_2^Leucine rich repeat N-terminal domain^35-73^E:7.3e-14`PF13855.3^LRR_8^Leucine rich repeat^243-302^E:1.6e-06`PF13855.3^LRR_8^Leucine rich repeat^267-325^E:3.7e-07`PF13516.3^LRR_6^Leucine Rich repeat^267-279^E:0.34`PF13855.3^LRR_8^Leucine rich repeat^292-351^E:2.7e-06`PF13855.3^LRR_8^Leucine rich repeat^341-400^E:3.9e-10`PF13306.3^LRR_5^Leucine rich repeats (6 copies)^361-445^E:0.…	LRR receptor-like serine/threonine-protein kinase GSO1;		PASA_cluster_80148	-1.44299	PF01145.22^Band_7^SPFH domain / Band 7 family^12-183^E:2e-25	Hypersensitive-induced response protein 4;
PASA_cluster_38973	3.2662	PF00125.21^Histone^Core histone H2A/H2B/H3/H4^17-103^E:3.9e-19`PF16211.2^Histone_H2A_C^C-terminus of histone H2A^104-133^E:9.2e-11	Probable histone H2A variant 3;		PASA_cluster_80148	-1.44299	PF01145.22^Band_7^SPFH domain / Band 7 family^12-167^E:9.6e-23`PF01145.22^Band_7^SPFH domain / Band 7 family^166-246^E:9.6e-09	Hypersensitive-induced response protein 4;
PASA_cluster_38973	3.2662	PF08392.9^FAE1_CUT1_RppA^FAE1/Type III polyketide synthase-like protein^94-383^E:3.5e-142`PF08541.7^ACP_syn_III_C^3-Oxoacyl-[acyl-carrier-protein (ACP)] synthase III C terminal^400-480^E:8e-10`PF02797.12^Chal_sti_synt_C^Chalcone and stilbene synthases, C-terminal domain^402-479^E:4.7e-09	3-ketoacyl-CoA synthase 11 {ECO:0000303|PubMed:18465198};		PASA_cluster_94406	-1.44252	PF01529.17^zf-DHHC^DHHC palmitoyltransferase^138-262^E:2.8e-38	Protein S-acyltransferase 8;
PASA_cluster_113118	3.26403	PF13499.3^EF-hand_7^EF-hand domain pair^11-72^E:5.1e-11`PF13405.3^EF-hand_6^EF-hand domain^13-41^E:3.3e-05`PF13202.3^EF-hand_5^EF hand^13-36^E:0.00092`PF13833.3^EF-hand_8^EF-hand domain pair^35-70^E:8.8e-06`PF13202.3^EF-hand_5^EF hand^55-71^E:0.062`PF13833.3^EF-hand_8^EF-hand domain pair^83-113^E:0.0044`PF13499.3^EF-hand_7^EF-hand domain pair^86-148^E:3.4e-15`PF00036.29^EF-hand_1^EF hand^88-114^E…	Probable calcium-binding protein CML16;		PASA_cluster_94406	-1.44252	PF01529.17^zf-DHHC^DHHC palmitoyltransferase^10-135^E:1.3e-38	Protein S-acyltransferase 8;
PASA_cluster_111128	3.25781	PF01453.21^B_lectin^D-mannose binding lectin^71-157^E:1.8e-17`PF01453.21^B_lectin^D-mannose binding lectin^528-614^E:1.8e-17`PF07714.14^Pkinase_Tyr^Protein tyrosine kinase^952-1217^E:6e-41`PF00069.22^Pkinase^Protein kinase domain^954-1217^E:4.2e-49	G-type lectin S-receptor-like serine/threonine-protein kinase RLK1;		PASA_cluster_94406	-1.44252	.	Probable protein S-acyltransferase 9;
PASA_cluster_115239	3.257	PF06136.10^DUF966^Domain of unknown function (DUF966)^45-386^E:1.6e-125	Protein UPSTREAM OF FLC;		PASA_cluster_94406	-1.44252	PF01529.17^zf-DHHC^DHHC palmitoyltransferase^1-79^E:3e-07	Probable protein S-acyltransferase 9;
PASA_cluster_115239	3.257	PF06136.10^DUF966^Domain of unknown function (DUF966)^3-124^E:1.9e-27	Protein UPSTREAM OF FLC;		PASA_cluster_57582	-1.43676	PF00149.25^Metallophos^Calcineurin-like phosphoesterase^2-141^E:3.2e-09`PF14008.3^Metallophos_C^Iron/zinc purple acid phosphatase-like protein C^166-225^E:2.2e-15	Probable inactive purple acid phosphatase 1;
PASA_cluster_103497	3.25631	PF03330.15^DPBB_1^Lytic transglycolase^94-170^E:9.1e-14`PF01357.18^Pollen_allerg_1^Pollen allergen^184-265^E:3.7e-20	Expansin-like A2;		PASA_cluster_57582	-1.43676	.	Probable inactive purple acid phosphatase 1;
PASA_cluster_22543	3.25305	PF03514.11^GRAS^GRAS domain family^316-685^E:2.7e-114	Scarecrow-like protein 33;		PASA_cluster_57582	-1.43676	PF16656.2^Pur_ac_phosph_N^Purple acid Phosphatase, N-terminal domain^172-275^E:3.1e-08`PF00149.25^Metallophos^Calcineurin-like phosphoesterase^287-502^E:3.2e-19`PF14008.3^Metallophos_C^Iron/zinc purple acid phosphatase-like protein C^527-586^E:8.6e-15	Probable inactive purple acid phosphatase 1;
PASA_cluster_154949	3.2513	PF05678.11^VQ^VQ motif^28-54^E:4.9e-12	Sigma factor binding protein 1, chloroplastic;		PASA_cluster_148516	-1.43427	PF01529.17^zf-DHHC^DHHC palmitoyltransferase^203-335^E:5.9e-30	Probable protein S-acyltransferase 22;
PASA_cluster_19782	3.241	.	VAN3-binding protein {ECO:0000303|PubMed:19363154};		PASA_cluster_148516	-1.43427	.	Probable protein S-acyltransferase 22;
PASA_cluster_19782	3.241	PF05703.8^Auxin_canalis^Auxin canalisation^36-77^E:2.5e-12`PF05703.8^Auxin_canalis^Auxin canalisation^94-240^E:1.8e-51`PF08458.7^PH_2^Plant pleckstrin homology-like region^265-367^E:1e-40	VAN3-binding protein {ECO:0000303|PubMed:19363154};		PASA_cluster_148516	-1.43427	PF01529.17^zf-DHHC^DHHC palmitoyltransferase^202-266^E:7.1e-23	Probable protein S-acyltransferase 22;
PASA_cluster_19782	3.241	PF05703.8^Auxin_canalis^Auxin canalisation^53-94^E:2.7e-12`PF05703.8^Auxin_canalis^Auxin canalisation^111-257^E:2e-51`PF08458.7^PH_2^Plant pleckstrin homology-like region^282-384^E:1.1e-40	VAN3-binding protein {ECO:0000303|PubMed:19363154};		PASA_cluster_148516	-1.43427	PF01529.17^zf-DHHC^DHHC palmitoyltransferase^181-245^E:6.2e-23	Probable protein S-acyltransferase 22;
PASA_cluster_2931	3.24091	.			PASA_cluster_148516	-1.43427	PF01529.17^zf-DHHC^DHHC palmitoyltransferase^182-314^E:5.6e-30	Probable protein S-acyltransferase 22;
PASA_cluster_21809	3.23776	PF04564.12^U-box^U-box domain^267-336^E:2.9e-19`PF05804.9^KAP^Kinesin-associated protein (KAP)^547-696^E:0.00011	U-box domain-containing protein 7;		PASA_cluster_148516	-1.43427	PF01529.17^zf-DHHC^DHHC palmitoyltransferase^202-267^E:3.7e-24	Probable protein S-acyltransferase 22;
PASA_cluster_21809	3.23776	PF04564.12^U-box^U-box domain^328-397^E:3.3e-19`PF05804.9^KAP^Kinesin-associated protein (KAP)^608-744^E:0.00013	U-box domain-containing protein 7;		PASA_cluster_148516	-1.43427	PF01529.17^zf-DHHC^DHHC palmitoyltransferase^181-246^E:3.2e-24	Probable protein S-acyltransferase 22;
PASA_cluster_21809	3.23776	PF04564.12^U-box^U-box domain^328-397^E:2e-19	U-box domain-containing protein 6;		PASA_cluster_60844	-1.43373	.
PASA_cluster_21809	3.23776	PF05804.9^KAP^Kinesin-associated protein (KAP)^85-232^E:2e-05	U-box domain-containing protein 6;		PASA_cluster_60844	-1.43373	PF00400.29^WD40^WD domain, G-beta repeat^407-436^E:0.014`PF07676.9^PD40^WD40-like Beta Propeller Repeat^478-494^E:0.22`PF12490.5^BCAS3^Breast carcinoma amplified sequence 3^552-793^E:9.2e-86	Autophagy-related protein 18f;
PASA_cluster_21809	3.23776	PF05804.9^KAP^Kinesin-associated protein (KAP)^85-233^E:2.5e-05	U-box domain-containing protein 5;		PASA_cluster_60844	-1.43373	PF00400.29^WD40^WD domain, G-beta repeat^407-436^E:0.015`PF07676.9^PD40^WD40-like Beta Propeller Repeat^478-494^E:0.23`PF12490.5^BCAS3^Breast carcinoma amplified sequence 3^552-793^E:9.7e-86	Autophagy-related protein 18f;
PASA_cluster_21809	3.23776	PF04564.12^U-box^U-box domain^267-336^E:1.7e-19	U-box domain-containing protein 6;		PASA_cluster_60844	-1.43373	PF00400.29^WD40^WD domain, G-beta repeat^407-436^E:0.014`PF07676.9^PD40^WD40-like Beta Propeller Repeat^478-494^E:0.22`PF12490.5^BCAS3^Breast carcinoma amplified sequence 3^552-793^E:9e-86	Autophagy-related protein 18f;
PASA_cluster_21809	3.23776	PF04564.12^U-box^U-box domain^328-397^E:3.4e-19`PF05804.9^KAP^Kinesin-associated protein (KAP)^608-757^E:0.00013	U-box domain-containing protein 7;		PASA_cluster_60844	-1.43373	PF00400.29^WD40^WD domain, G-beta repeat^407-436^E:0.012`PF07676.9^PD40^WD40-like Beta Propeller Repeat^478-494^E:0.19`PF12490.5^BCAS3^Breast carcinoma amplified sequence 3^552-755^E:2.1e-71	Autophagy-related protein 18f;
PASA_cluster_21809	3.23776	PF04564.12^U-box^U-box domain^145-214^E:2.3e-19`PF05804.9^KAP^Kinesin-associated protein (KAP)^424-574^E:7.9e-05	U-box domain-containing protein 5;		PASA_cluster_60844	-1.43373	PF12490.5^BCAS3^Breast carcinoma amplified sequence 3^3-37^E:1.9e-05	Autophagy-related protein 18f;
PASA_cluster_23214	3.23698	.	Light-regulated protein;		PASA_cluster_60844	-1.43373	PF00400.29^WD40^WD domain, G-beta repeat^407-436^E:0.014`PF07676.9^PD40^WD40-like Beta Propeller Repeat^478-494^E:0.23`PF12490.5^BCAS3^Breast carcinoma amplified sequence 3^552-793^E:9.5e-86	Autophagy-related protein 18f;
PASA_cluster_123731	3.23553	PF12861.4^zf-ANAPC11^Anaphase-promoting complex subunit 11 RING-H2 finger^223-275^E:5.5e-06`PF12678.4^zf-rbx1^RING-H2 zinc finger domain^225-272^E:1.8e-08`PF13639.3^zf-RING_2^Ring finger domain^229-272^E:7.2e-13`PF17123.2^zf-RING_11^RING-like zinc finger^229-258^E:2.6e-09`PF13923.3^zf-C3HC4_2^Zinc finger, C3HC4 type (RING finger)^229-271^E:3.8e-07`PF00097.22^zf-C3HC4^Zinc finger, C3HC4 type (RING…	E3 ubiquitin-protein ligase ATL31;		PASA_cluster_60844	-1.43373	PF00400.29^WD40^WD domain, G-beta repeat^407-436^E:0.012`PF07676.9^PD40^WD40-like Beta Propeller Repeat^478-494^E:0.19`PF12490.5^BCAS3^Breast carcinoma amplified sequence 3^552-793^E:7.2e-86	Autophagy-related protein 18f;
PASA_cluster_36805	3.23386	PF10591.6^SPARC_Ca_bdg^Secreted protein acidic and rich in cysteine Ca binding region^106-183^E:1e-05`PF13499.3^EF-hand_7^EF-hand domain pair^121-186^E:1.6e-12`PF00036.29^EF-hand_1^EF hand^122-150^E:3.9e-07`PF13405.3^EF-hand_6^EF-hand domain^122-151^E:2.9e-07`PF13202.3^EF-hand_5^EF hand^124-147^E:9.9e-07`PF13833.3^EF-hand_8^EF-hand domain pair^135-186^E:4.6e-13`PF00036.29^EF-hand_1^EF hand^161-18…	Probable calcium-binding protein CML45;		PASA_cluster_60844	-1.43373	PF00400.29^WD40^WD domain, G-beta repeat^407-436^E:0.013`PF07676.9^PD40^WD40-like Beta Propeller Repeat^478-494^E:0.21`PF12490.5^BCAS3^Breast carcinoma amplified sequence 3^552-793^E:8.5e-86	Autophagy-related protein 18f;
PASA_cluster_69554	3.23318	.			PASA_cluster_60844	-1.43373	PF00400.29^WD40^WD domain, G-beta repeat^407-436^E:0.014`PF07676.9^PD40^WD40-like Beta Propeller Repeat^478-494^E:0.22`PF12490.5^BCAS3^Breast carcinoma amplified sequence 3^552-793^E:9.1e-86	Autophagy-related protein 18f;
PASA_cluster_76867	3.23057	PF00847.17^AP2^AP2 domain^1-38^E:6e-06	Ethylene-responsive transcription factor RAP2-12;		PASA_cluster_46732	-1.43363	PF00258.22^Flavodoxin_1^Flavodoxin^83-226^E:2.4e-35`PF00667.17^FAD_binding_1^FAD binding domain^284-506^E:1.7e-76`PF00175.18^NAD_binding_1^Oxidoreductase NAD-binding domain^543-647^E:1.7e-15	NADPH--cytochrome P450 reductase {ECO:0000255|HAMAP-Rule:MF_03212};
PASA_cluster_13176	3.22819	PF02458.12^Transferase^Transferase family^8-459^E:2.5e-107	BAHD acyltransferase DCR;		PASA_cluster_46732	-1.43363	PF00667.17^FAD_binding_1^FAD binding domain^1-40^E:1e-12`PF00175.18^NAD_binding_1^Oxidoreductase NAD-binding domain^77-187^E:1.6e-17	NADPH--cytochrome P450 reductase {ECO:0000255|HAMAP-Rule:MF_03212};
PASA_cluster_132609	3.22674	.			PASA_cluster_46732	-1.43363	PF00258.22^Flavodoxin_1^Flavodoxin^83-226^E:2.5e-35`PF00667.17^FAD_binding_1^FAD binding domain^284-506^E:1.7e-76`PF00175.18^NAD_binding_1^Oxidoreductase NAD-binding domain^543-653^E:1.8e-16	NADPH--cytochrome P450 reductase {ECO:0000255|HAMAP-Rule:MF_03212};
PASA_cluster_17098	3.21853	.			PASA_cluster_160175	-1.43337	PF07777.8^MFMR^G-box binding protein MFMR^1-59^E:2.6e-19`PF00170.18^bZIP_1^bZIP transcription factor^217-279^E:2.8e-21`PF07716.12^bZIP_2^Basic region leucine zipper^219-267^E:8.5e-08	G-box-binding factor 1;
PASA_cluster_97047	3.21817	.			PASA_cluster_160175	-1.43337	PF07777.8^MFMR^G-box binding protein MFMR^1-65^E:1.1e-15`PF00170.18^bZIP_1^bZIP transcription factor^221-283^E:2.8e-21`PF07716.12^bZIP_2^Basic region leucine zipper^223-271^E:8.7e-08	G-box-binding factor 1;
PASA_cluster_6940	3.21074	PF02485.18^Branch^Core-2/I-Branching enzyme^7-153^E:2.1e-54			PASA_cluster_160175	-1.43337	PF07777.8^MFMR^G-box binding protein MFMR^1-93^E:2.2e-28`PF00170.18^bZIP_1^bZIP transcription factor^251-313^E:3e-21`PF07716.12^bZIP_2^Basic region leucine zipper^253-301^E:1e-07	G-box-binding factor 1;
PASA_cluster_140115	3.20895	PF00170.18^bZIP_1^bZIP transcription factor^88-148^E:1.9e-14`PF07716.12^bZIP_2^Basic region leucine zipper^88-141^E:4.3e-10	Transcription factor HY5;		PASA_cluster_84554	-1.42399	PF00085.17^Thioredoxin^Thioredoxin^50-141^E:6.8e-11`PF04777.10^Evr1_Alr^Erv1 / Alr family^308-401^E:6.1e-20	Sulfhydryl oxidase 2;
PASA_cluster_140115	3.20895	.	Transcription factor HY5;		PASA_cluster_84554	-1.42399	PF04777.10^Evr1_Alr^Erv1 / Alr family^15-108^E:1.2e-20	Sulfhydryl oxidase 2;
PASA_cluster_9554	3.19667	PF00293.25^NUDIX^NUDIX domain^11-129^E:3.5e-18	Nudix hydrolase 1;		PASA_cluster_84554	-1.42399	PF00085.17^Thioredoxin^Thioredoxin^50-141^E:1.7e-11	Sulfhydryl oxidase 2;
PASA_cluster_68158	3.19466	PF03732.14^Retrotrans_gag^Retrotransposon gag protein^85-178^E:1.4e-18`PF03078.12^ATHILA^ATHILA ORF-1 family^1014-1178^E:2e-11`PF07714.14^Pkinase_Tyr^Protein tyrosine kinase^1612-1725^E:4e-20`PF00069.22^Pkinase^Protein kinase domain^1615-1723^E:1.1e-26`PF01453.21^B_lectin^D-mannose binding lectin^1775-1862^E:5.1e-17`PF00069.22^Pkinase^Protein kinase domain^2206-2469^E:2.4e-48`PF07714.14^Pkinase_T…	G-type lectin S-receptor-like serine/threonine-protein kinase RLK1;		PASA_cluster_84554	-1.42399	PF04777.10^Evr1_Alr^Erv1 / Alr family^349-442^E:6.9e-20	Sulfhydryl oxidase 2;
PASA_cluster_68158	3.19466	PF03732.14^Retrotrans_gag^Retrotransposon gag protein^85-178^E:1.5e-18`PF07714.14^Pkinase_Tyr^Protein tyrosine kinase^1612-1725^E:4.2e-20`PF00069.22^Pkinase^Protein kinase domain^1615-1723^E:1.2e-26`PF01453.21^B_lectin^D-mannose binding lectin^1775-1862^E:5.4e-17`PF00069.22^Pkinase^Protein kinase domain^2206-2469^E:2.5e-48`PF07714.14^Pkinase_Tyr^Protein tyrosine kinase^2206-2469^E:5.8e-40`PF01453…	G-type lectin S-receptor-like serine/threonine-protein kinase RLK1;		PASA_cluster_84554	-1.42399	PF00085.17^Thioredoxin^Thioredoxin^50-151^E:1.5e-06`PF04777.10^Evr1_Alr^Erv1 / Alr family^328-421^E:6.5e-20	Sulfhydryl oxidase 2;
PASA_cluster_120206	3.19358	PF08263.9^LRRNT_2^Leucine rich repeat N-terminal domain^36-57^E:0.0017`PF13855.3^LRR_8^Leucine rich repeat^526-585^E:1.4e-08`PF00560.30^LRR_1^Leucine Rich Repeat^551-572^E:0.078`PF07714.14^Pkinase_Tyr^Protein tyrosine kinase^692-919^E:2.4e-37`PF00069.22^Pkinase^Protein kinase domain^693-926^E:1.1e-37`PF08263.9^LRRNT_2^Leucine rich repeat N-terminal domain^1026-1049^E:0.16`PF13855.3^LRR_8^Leucine …	Probable LRR receptor-like serine/threonine-protein kinase At3g47570;		PASA_cluster_84554	-1.42399	PF00085.17^Thioredoxin^Thioredoxin^50-141^E:6.8e-11`PF04777.10^Evr1_Alr^Erv1 / Alr family^308-401^E:6.2e-20	Sulfhydryl oxidase 2;
PASA_cluster_11880	3.18922	PF11976.5^Rad60-SLD^Ubiquitin-2 like Rad60 SUMO-like^1-71^E:5.8e-16`PF00240.20^ubiquitin^Ubiquitin family^3-74^E:8.5e-34`PF14560.3^Ubiquitin_2^Ubiquitin-like domain^13-69^E:0.00041`PF13881.3^Rad60-SLD_2^Ubiquitin-2 like Rad60 SUMO-like^14-71^E:0.097`PF11976.5^Rad60-SLD^Ubiquitin-2 like Rad60 SUMO-like^77-147^E:5.8e-16`PF00240.20^ubiquitin^Ubiquitin family^79-150^E:8.5e-34`PF13881.3^Rad60-SLD_2^Ub…	Polyubiquitin 11;		PASA_cluster_25875	-1.42327	PF00160.18^Pro_isomerase^Cyclophilin type peptidyl-prolyl cis-trans isomerase/CLD^16-168^E:6.5e-44	Peptidyl-prolyl cis-trans isomerase CYP57;
PASA_cluster_4640	3.18805	PF00069.22^Pkinase^Protein kinase domain^12-266^E:7.2e-75`PF07714.14^Pkinase_Tyr^Protein tyrosine kinase^13-262^E:5.7e-40`PF14531.3^Kinase-like^Kinase-like^102-213^E:5.9e-09`PF03822.11^NAF^NAF domain^312-370^E:1.1e-23	CBL-interacting protein kinase 2;		PASA_cluster_84986	-1.41852	PF05147.10^LANC_like^Lanthionine synthetase C-like protein^75-416^E:1.4e-94	LanC-like protein GCL2;
PASA_cluster_9865	3.18555	PF03168.10^LEA_2^Late embryogenesis abundant protein^3-81^E:1.2e-05	Late embryogenesis abundant protein At1g64065 {ECO:0000305};		PASA_cluster_84986	-1.41852	PF05147.10^LANC_like^Lanthionine synthetase C-like protein^8-260^E:1.1e-73	LanC-like protein GCL2;
PASA_cluster_9865	3.18555	PF03168.10^LEA_2^Late embryogenesis abundant protein^102-201^E:1.2e-11	Late embryogenesis abundant protein At1g64065 {ECO:0000305};		PASA_cluster_158817	-1.40941	PF08263.9^LRRNT_2^Leucine rich repeat N-terminal domain^31-65^E:0.00013`PF13855.3^LRR_8^Leucine rich repeat^173-232^E:1.6e-07`PF00560.30^LRR_1^Leucine Rich Repeat^197-217^E:1.1`PF13855.3^LRR_8^Leucine rich repeat^284-329^E:3.5e-07`PF13516.3^LRR_6^Leucine Rich repeat^317-331^E:0.75`PF00069.22^Pkinase^Protein kinase domain^525-798^E:4.9e-19`PF07714.14^Pkinase_Tyr^Protein tyrosine kinase^526-799^E:1…	Probable LRR receptor-like serine/threonine-protein kinase At2g16250;
PASA_cluster_4368	3.18018	PF13962.3^PGG^Domain of unknown function^10-135^E:8.6e-15			PASA_cluster_158817	-1.40941	.	Probable LRR receptor-like serine/threonine-protein kinase At2g16250;
PASA_cluster_66354	3.17652	PF13458.3^Peripla_BP_6^Periplasmic binding protein^68-412^E:8.7e-17`PF01094.25^ANF_receptor^Receptor family ligand binding region^72-412^E:2.4e-42`PF10613.6^Lig_chan-Glu_bd^Ligated ion channel L-glutamate- and glycine-binding site^487-582^E:9.8e-08`PF00497.17^SBP_bac_3^Bacterial extracellular solute-binding proteins, family 3^493-816^E:3.4e-16`PF00060.23^Lig_chan^Ligand-gated ion channel^598-847^…	Glutamate receptor 2.9;		PASA_cluster_156769	-1.40832	PF06454.8^DUF1084^Protein of unknown function (DUF1084)^22-184^E:2.6e-70	Tobamovirus multiplication protein 1;
PASA_cluster_66354	3.17652	PF10613.6^Lig_chan-Glu_bd^Ligated ion channel L-glutamate- and glycine-binding site^75-171^E:5.6e-08`PF00497.17^SBP_bac_3^Bacterial extracellular solute-binding proteins, family 3^136-405^E:1.6e-13`PF00060.23^Lig_chan^Ligand-gated ion channel^187-434^E:4.2e-29`PF13458.3^Peripla_BP_6^Periplasmic binding protein^513-868^E:1.2e-17`PF01094.25^ANF_receptor^Receptor family ligand binding region^528-868…	Glutamate receptor 2.9;		PASA_cluster_156769	-1.40832	PF06454.8^DUF1084^Protein of unknown function (DUF1084)^22-291^E:4.5e-145	Tobamovirus multiplication protein 1;
PASA_cluster_66354	3.17652	PF10613.6^Lig_chan-Glu_bd^Ligated ion channel L-glutamate- and glycine-binding site^75-171^E:5.3e-08`PF00497.17^SBP_bac_3^Bacterial extracellular solute-binding proteins, family 3^136-405^E:1.5e-13`PF00060.23^Lig_chan^Ligand-gated ion channel^187-434^E:3.9e-29`PF13458.3^Peripla_BP_6^Periplasmic binding protein^498-853^E:1.1e-17`PF01094.25^ANF_receptor^Receptor family ligand binding region^513-853…	Glutamate receptor 2.9;		PASA_cluster_156769	-1.40832	.	Tobamovirus multiplication protein 1;
PASA_cluster_66354	3.17652	PF10613.6^Lig_chan-Glu_bd^Ligated ion channel L-glutamate- and glycine-binding site^75-171^E:5.5e-08`PF00497.17^SBP_bac_3^Bacterial extracellular solute-binding proteins, family 3^136-405^E:1.6e-13`PF00060.23^Lig_chan^Ligand-gated ion channel^187-434^E:4.1e-29`PF13458.3^Peripla_BP_6^Periplasmic binding protein^498-853^E:1.2e-17`PF01094.25^ANF_receptor^Receptor family ligand binding region^513-853…	Glutamate receptor 2.9;		PASA_cluster_14779	-1.40474	PF00642.21^zf-CCCH^Zinc finger C-x8-C-x5-C-x3-H type (and similar)^225-250^E:2.1e-12`PF14608.3^zf-CCCH_2^RNA-binding, Nab2-type zinc finger^230-250^E:0.25	Zinc finger CCCH domain-containing protein 15;
PASA_cluster_66354	3.17652	PF10613.6^Lig_chan-Glu_bd^Ligated ion channel L-glutamate- and glycine-binding site^75-171^E:5.2e-08`PF00497.17^SBP_bac_3^Bacterial extracellular solute-binding proteins, family 3^136-405^E:1.5e-13`PF00060.23^Lig_chan^Ligand-gated ion channel^187-434^E:3.8e-29`PF13458.3^Peripla_BP_6^Periplasmic binding protein^498-853^E:1.1e-17`PF01094.25^ANF_receptor^Receptor family ligand binding region^513-853…	Glutamate receptor 2.9;		PASA_cluster_14779	-1.40474	PF11976.5^Rad60-SLD^Ubiquitin-2 like Rad60 SUMO-like^152-220^E:9.8e-11	Zinc finger CCCH domain-containing protein 15;
PASA_cluster_66354	3.17652	PF00497.17^SBP_bac_3^Bacterial extracellular solute-binding proteins, family 3^15-223^E:7.5e-09`PF00060.23^Lig_chan^Ligand-gated ion channel^66-179^E:1e-25	Glutamate receptor 2.9;		PASA_cluster_14779	-1.40474	PF00642.21^zf-CCCH^Zinc finger C-x8-C-x5-C-x3-H type (and similar)^225-250^E:2.7e-12`PF14608.3^zf-CCCH_2^RNA-binding, Nab2-type zinc finger^230-250^E:0.31	Zinc finger CCCH domain-containing protein 15;
PASA_cluster_66354	3.17652	PF13458.3^Peripla_BP_6^Periplasmic binding protein^87-416^E:2.9e-19`PF01094.25^ANF_receptor^Receptor family ligand binding region^91-431^E:2.3e-43	Glutamate receptor 2.9;		PASA_cluster_14779	-1.40474	.	Putative zinc finger protein At1g68190;
PASA_cluster_66354	3.17652	PF00497.17^SBP_bac_3^Bacterial extracellular solute-binding proteins, family 3^1-261^E:6e-12`PF00060.23^Lig_chan^Ligand-gated ion channel^43-290^E:5e-29	Glutamate receptor 2.9;		PASA_cluster_14779	-1.40474	PF11976.5^Rad60-SLD^Ubiquitin-2 like Rad60 SUMO-like^152-221^E:7.2e-12	Small ubiquitin-related modifier 1;
PASA_cluster_66354	3.17652	PF10613.6^Lig_chan-Glu_bd^Ligated ion channel L-glutamate- and glycine-binding site^75-171^E:5.6e-08`PF00497.17^SBP_bac_3^Bacterial extracellular solute-binding proteins, family 3^136-405^E:1.6e-13`PF00060.23^Lig_chan^Ligand-gated ion channel^187-434^E:4.2e-29`PF13458.3^Peripla_BP_6^Periplasmic binding protein^498-853^E:1.2e-17`PF01094.25^ANF_receptor^Receptor family ligand binding region^513-853…	Glutamate receptor 2.9;		PASA_cluster_14779	-1.40474	.	Small ubiquitin-related modifier 1;
PASA_cluster_41396	3.16853	PF00069.22^Pkinase^Protein kinase domain^2-104^E:2.4e-09`PF07714.14^Pkinase_Tyr^Protein tyrosine kinase^3-106^E:3.3e-11	Wall-associated receptor kinase 4;		PASA_cluster_40329	-1.40287	.	Probable disease resistance RPP8-like protein 2;
PASA_cluster_71616	3.16736	.			PASA_cluster_52872	-1.40038	PF00319.15^SRF-TF^SRF-type transcription factor (DNA-binding and dimerisation domain)^14-61^E:1.9e-18	Probable GTP diphosphokinase CRSH, chloroplastic;
PASA_cluster_126846	3.16722	PF00481.18^PP2C^Protein phosphatase 2C^119-362^E:3.3e-55	Probable protein phosphatase 2C 30;		PASA_cluster_52872	-1.40038	PF13328.3^HD_4^HD domain^121-259^E:2.3e-19`PF04607.14^RelA_SpoT^Region found in RelA / SpoT proteins^303-425^E:7.3e-29`PF00036.29^EF-hand_1^EF hand^466-491^E:1.7e-07`PF13202.3^EF-hand_5^EF hand^466-489^E:1e-07`PF13499.3^EF-hand_7^EF-hand domain pair^467-522^E:6.2e-10`PF13405.3^EF-hand_6^EF-hand domain^467-493^E:3.3e-06`PF13833.3^EF-hand_8^EF-hand domain pair^468-491^E:0.028`PF13202.3^EF-hand_5^EF…	Probable GTP diphosphokinase CRSH, chloroplastic;
PASA_cluster_51382	3.16272	PF00072.21^Response_reg^Response regulator receiver domain^59-170^E:3.8e-21`PF06203.11^CCT^CCT motif^629-671^E:1.1e-16	Two-component response regulator-like APRR5;		PASA_cluster_52872	-1.40038	PF13328.3^HD_4^HD domain^121-259^E:2.5e-19`PF04607.14^RelA_SpoT^Region found in RelA / SpoT proteins^326-448^E:7.8e-29`PF00036.29^EF-hand_1^EF hand^489-514^E:1.7e-07`PF13202.3^EF-hand_5^EF hand^489-512^E:1.1e-07`PF13499.3^EF-hand_7^EF-hand domain pair^490-545^E:6.6e-10`PF13405.3^EF-hand_6^EF-hand domain^490-516^E:3.4e-06`PF13833.3^EF-hand_8^EF-hand domain pair^491-514^E:0.029`PF13202.3^EF-hand_5^…	Probable GTP diphosphokinase CRSH, chloroplastic;
PASA_cluster_1790	3.15763	PF00076.19^RRM_1^RNA recognition motif. (a.k.a. RRM, RBD, or RNP domain)^11-79^E:1.5e-23	Glycine-rich RNA-binding protein;		PASA_cluster_10532	-1.39486	PF13499.3^EF-hand_7^EF-hand domain pair^32-119^E:1.7e-08`PF13202.3^EF-hand_5^EF hand^37-54^E:0.063`PF13833.3^EF-hand_8^EF-hand domain pair^93-122^E:0.00042`PF13202.3^EF-hand_5^EF hand^100-115^E:0.1	Calcineurin subunit B;
PASA_cluster_135972	3.15614	.	Methionine aminopeptidase 1A {ECO:0000255|HAMAP-Rule:MF_03174};		PASA_cluster_4666	-1.39166	PF00514.20^Arm^Armadillo/beta-catenin-like repeat^193-225^E:2.1e-06`PF00514.20^Arm^Armadillo/beta-catenin-like repeat^228-267^E:1.7e-06`PF00514.20^Arm^Armadillo/beta-catenin-like repeat^312-351^E:4.4e-05`PF00651.28^BTB^BTB/POZ domain^533-572^E:1e-08	ARM REPEAT PROTEIN INTERACTING WITH ABF2;
PASA_cluster_132034	3.15424	PF00091.22^Tubulin^Tubulin/FtsZ family, GTPase domain^3-141^E:1.5e-37	Tubulin beta-1 chain;		PASA_cluster_4666	-1.39166	PF00651.28^BTB^BTB/POZ domain^19-80^E:2.8e-12	ARM REPEAT PROTEIN INTERACTING WITH ABF2;
PASA_cluster_101836	3.15382	PF00447.14^HSF_DNA-bind^HSF-type DNA-binding^131-220^E:4.7e-31	Heat stress transcription factor A-3;		PASA_cluster_4666	-1.39166	PF00514.20^Arm^Armadillo/beta-catenin-like repeat^193-225^E:2.5e-06`PF00514.20^Arm^Armadillo/beta-catenin-like repeat^228-267^E:2e-06`PF00514.20^Arm^Armadillo/beta-catenin-like repeat^312-351^E:5.3e-05`PF00651.28^BTB^BTB/POZ domain^533-635^E:2.6e-26	ARM REPEAT PROTEIN INTERACTING WITH ABF2;
PASA_cluster_101836	3.15382	.	Heat stress transcription factor A-3;		PASA_cluster_4666	-1.39166	PF00651.28^BTB^BTB/POZ domain^1-42^E:1.1e-06	ARM REPEAT PROTEIN INTERACTING WITH ABF2;
PASA_cluster_101836	3.15382	PF00447.14^HSF_DNA-bind^HSF-type DNA-binding^131-189^E:2.5e-20	Heat stress transcription factor A-3;		PASA_cluster_4666	-1.39166	PF00651.28^BTB^BTB/POZ domain^87-189^E:4.2e-27	ARM REPEAT PROTEIN INTERACTING WITH ABF2;
PASA_cluster_101836	3.15382	PF00447.14^HSF_DNA-bind^HSF-type DNA-binding^131-189^E:1.8e-20	Heat stress transcription factor A-3;		PASA_cluster_4666	-1.39166	PF00651.28^BTB^BTB/POZ domain^25-64^E:1.5e-05	ARM REPEAT PROTEIN INTERACTING WITH ABF2;
PASA_cluster_101836	3.15382	PF00447.14^HSF_DNA-bind^HSF-type DNA-binding^131-220^E:3.3e-31	Heat stress transcription factor A-3;		PASA_cluster_18914	-1.38834	PF16495.2^SWIRM-assoc_1^SWIRM-associated region 1^163-242^E:4.6e-24	SWI/SNF complex subunit SWI3D;
PASA_cluster_140897	3.15324	PF11721.5^Malectin^Di-glucose binding within endoplasmic reticulum^32-144^E:1.5e-07	Probable receptor-like protein kinase At5g59700;		PASA_cluster_148843	-1.38755	.	Probable inactive histone-lysine N-methyltransferase SUVR2;
PASA_cluster_140897	3.15324	PF12819.4^Malectin_like^Carbohydrate-binding protein of the ER^3-137^E:1.6e-19`PF11721.5^Malectin^Di-glucose binding within endoplasmic reticulum^9-129^E:2.3e-08	Probable receptor-like protein kinase At5g59700;		PASA_cluster_148843	-1.38755	PF10440.6^WIYLD^Ubiquitin-binding WIYLD domain^42-95^E:2.4e-23`PF05033.13^Pre-SET^Pre-SET motif^509-656^E:7.5e-09`PF00856.25^SET^SET domain^676-801^E:2.2e-17	Probable inactive histone-lysine N-methyltransferase SUVR2;
PASA_cluster_33301	3.15316	PF03552.11^Cellulose_synt^Cellulose synthase^6-384^E:1.6e-196`PF13632.3^Glyco_trans_2_3^Glycosyl transferase family group 2^84-207^E:2.5e-07	Cellulose synthase-like protein D3;		PASA_cluster_148843	-1.38755	PF10440.6^WIYLD^Ubiquitin-binding WIYLD domain^42-95^E:2.3e-23`PF05033.13^Pre-SET^Pre-SET motif^509-656^E:6.2e-09`PF00856.25^SET^SET domain^676-801^E:2e-17	Probable inactive histone-lysine N-methyltransferase SUVR2;
PASA_cluster_33301	3.15316	PF14570.3^zf-RING_4^RING/Ubox like zinc-binding domain^129-178^E:7.7e-17`PF03552.11^Cellulose_synt^Cellulose synthase^373-692^E:2.9e-150	Cellulose synthase-like protein D3;		PASA_cluster_14424	-1.38745	PF06058.10^DCP1^Dcp1-like decapping family^1-54^E:3.6e-15	mRNA-decapping enzyme-like protein;
PASA_cluster_126367	3.15208	.	Probable WRKY transcription factor 11;		PASA_cluster_14424	-1.38745	.	mRNA-decapping enzyme-like protein;
PASA_cluster_105190	3.13807	PF00931.19^NB-ARC^NB-ARC domain^1-66^E:7.5e-08	Disease resistance protein RRS1 {ECO:0000303|PubMed:19519800};		PASA_cluster_14424	-1.38745	PF06058.10^DCP1^Dcp1-like decapping family^1-54^E:3.3e-15	mRNA-decapping enzyme-like protein;
PASA_cluster_2238	3.13456	.			PASA_cluster_42444	-1.38147	PF00651.28^BTB^BTB/POZ domain^2-64^E:8.1e-09	BTB/POZ domain-containing protein At1g04390;
PASA_cluster_138888	3.12237	.	Probable calcium-binding protein CML23;		PASA_cluster_42444	-1.38147	.	BTB/POZ domain-containing protein At1g04390;
PASA_cluster_25355	3.11518	PF00069.22^Pkinase^Protein kinase domain^77-219^E:1.1e-24`PF07714.14^Pkinase_Tyr^Protein tyrosine kinase^78-219^E:2.8e-27	Protein kinase APK1A, chloroplastic;		PASA_cluster_42444	-1.38147	PF00651.28^BTB^BTB/POZ domain^130-194^E:8.3e-09	BTB/POZ domain-containing protein At1g04390;
PASA_cluster_25355	3.11518	PF00069.22^Pkinase^Protein kinase domain^2-108^E:4.9e-10`PF07714.14^Pkinase_Tyr^Protein tyrosine kinase^6-110^E:2.2e-09	Protein kinase APK1A, chloroplastic;		PASA_cluster_42444	-1.38147	PF00651.28^BTB^BTB/POZ domain^854-918^E:6e-08	BTB/POZ domain-containing protein At1g04390;
PASA_cluster_125856	3.10846	PF02519.11^Auxin_inducible^Auxin responsive protein^62-141^E:5.5e-20	Auxin-responsive protein SAUR36 {ECO:0000305};		PASA_cluster_42444	-1.38147	PF00651.28^BTB^BTB/POZ domain^475-539^E:3.3e-08	BTB/POZ domain-containing protein At1g04390;
PASA_cluster_118381	3.10658	PF11443.5^DUF2828^Domain of unknown function (DUF2828)^58-638^E:2.7e-222	Uncharacterized protein L728;		PASA_cluster_60506	-1.38005	PF01477.20^PLAT^PLAT/LH2 domain^69-167^E:3.1e-17`PF00305.16^Lipoxygenase^Lipoxygenase^180-392^E:1.4e-72	Probable linoleate 9S-lipoxygenase 5;
PASA_cluster_85227	3.1065	.			PASA_cluster_60506	-1.38005	PF00305.16^Lipoxygenase^Lipoxygenase^4-463^E:3.7e-240	Probable linoleate 9S-lipoxygenase 5;
PASA_cluster_35298	3.10164	PF05659.8^RPW8^Arabidopsis broad-spectrum mildew resistance protein RPW8^7-133^E:2.8e-14`PF00931.19^NB-ARC^NB-ARC domain^190-452^E:6.2e-40	Probable disease resistance protein At4g33300;		PASA_cluster_60506	-1.38005	PF00305.16^Lipoxygenase^Lipoxygenase^2-427^E:2.2e-224	Probable linoleate 9S-lipoxygenase 5;
PASA_cluster_58296	3.09333	PF08241.9^Methyltransf_11^Methyltransferase domain^98-188^E:3e-05	Uncharacterized protein At3g49720;		PASA_cluster_60506	-1.38005	PF00305.16^Lipoxygenase^Lipoxygenase^1-431^E:5.3e-227	Probable linoleate 9S-lipoxygenase 5;
PASA_cluster_4970	3.09132	PF01453.21^B_lectin^D-mannose binding lectin^73-182^E:1.3e-30`PF00954.17^S_locus_glycop^S-locus glycoprotein domain^212-321^E:1.1e-29`PF08276.8^PAN_2^PAN-like domain^343-409^E:2.6e-22	G-type lectin S-receptor-like serine/threonine-protein kinase At4g27290;		PASA_cluster_60506	-1.38005	PF01477.20^PLAT^PLAT/LH2 domain^69-167^E:1.1e-16`PF00305.16^Lipoxygenase^Lipoxygenase^180-851^E:0	Probable linoleate 9S-lipoxygenase 5;
PASA_cluster_4970	3.09132	PF01453.21^B_lectin^D-mannose binding lectin^73-182^E:1.5e-30`PF00954.17^S_locus_glycop^S-locus glycoprotein domain^212-321^E:1.3e-29`PF08276.8^PAN_2^PAN-like domain^343-409^E:2.9e-22	G-type lectin S-receptor-like serine/threonine-protein kinase At4g27290;		PASA_cluster_60506	-1.38005	PF00305.16^Lipoxygenase^Lipoxygenase^1-407^E:1.5e-213	Probable linoleate 9S-lipoxygenase 5;
PASA_cluster_4970	3.09132	PF00069.22^Pkinase^Protein kinase domain^74-274^E:1.5e-45`PF07714.14^Pkinase_Tyr^Protein tyrosine kinase^75-339^E:1.2e-50`PF11883.5^DUF3403^Domain of unknown function (DUF3403)^347-390^E:1.7e-11	G-type lectin S-receptor-like serine/threonine-protein kinase SD1-1;		PASA_cluster_6311	-1.37861	PF02362.18^B3^B3 DNA binding domain^32-133^E:1.7e-22`PF06507.10^Auxin_resp^Auxin response factor^159-239^E:5.3e-35	Auxin response factor 3;
PASA_cluster_4970	3.09132	PF01453.21^B_lectin^D-mannose binding lectin^76-183^E:9.5e-31`PF00954.17^S_locus_glycop^S-locus glycoprotein domain^214-323^E:3.2e-29`PF08276.8^PAN_2^PAN-like domain^345-411^E:1.1e-22	G-type lectin S-receptor-like serine/threonine-protein kinase SD1-1;		PASA_cluster_6311	-1.37861	PF02362.18^B3^B3 DNA binding domain^139-240^E:2.2e-22`PF06507.10^Auxin_resp^Auxin response factor^266-346^E:6.8e-35	Auxin response factor 3;
PASA_cluster_4970	3.09132	PF01453.21^B_lectin^D-mannose binding lectin^73-182^E:1.4e-30`PF00954.17^S_locus_glycop^S-locus glycoprotein domain^212-321^E:1.1e-29`PF08276.8^PAN_2^PAN-like domain^343-409^E:2.6e-22	G-type lectin S-receptor-like serine/threonine-protein kinase SD1-1;		PASA_cluster_6311	-1.37861	PF06507.10^Auxin_resp^Auxin response factor^2-78^E:4.4e-34	Auxin response factor 4;
PASA_cluster_4970	3.09132	PF01453.21^B_lectin^D-mannose binding lectin^73-182^E:1.4e-30`PF00954.17^S_locus_glycop^S-locus glycoprotein domain^212-321^E:1.1e-29`PF08276.8^PAN_2^PAN-like domain^343-409^E:1.1e-22	G-type lectin S-receptor-like serine/threonine-protein kinase SD1-1;		PASA_cluster_6311	-1.37861	PF02362.18^B3^B3 DNA binding domain^32-122^E:1.6e-21	Auxin response factor 4;
PASA_cluster_4970	3.09132	PF08276.8^PAN_2^PAN-like domain^2-38^E:7.8e-13`PF07714.14^Pkinase_Tyr^Protein tyrosine kinase^96-361^E:1.1e-50`PF00069.22^Pkinase^Protein kinase domain^96-296^E:8.7e-46`PF11883.5^DUF3403^Domain of unknown function (DUF3403)^369-412^E:1.9e-11	G-type lectin S-receptor-like serine/threonine-protein kinase SD1-1;		PASA_cluster_6311	-1.37861	PF06507.10^Auxin_resp^Auxin response factor^2-78^E:4.3e-34	Auxin response factor 4;
PASA_cluster_4970	3.09132	PF08276.8^PAN_2^PAN-like domain^2-38^E:8.8e-13`PF07714.14^Pkinase_Tyr^Protein tyrosine kinase^135-400^E:1.4e-50`PF00069.22^Pkinase^Protein kinase domain^135-335^E:1.1e-45`PF11883.5^DUF3403^Domain of unknown function (DUF3403)^408-451^E:2.1e-11	G-type lectin S-receptor-like serine/threonine-protein kinase SD1-1;		PASA_cluster_37228	-1.37697	PF16135.2^Jas^TPL-binding domain in jasmonate signalling^459-522^E:5.8e-06
PASA_cluster_4970	3.09132	PF07714.14^Pkinase_Tyr^Protein tyrosine kinase^1-98^E:1.2e-08`PF11883.5^DUF3403^Domain of unknown function (DUF3403)^106-149^E:3.6e-12	Receptor-like serine/threonine-protein kinase SD1-6;		PASA_cluster_37228	-1.37697	PF16135.2^Jas^TPL-binding domain in jasmonate signalling^419-482^E:5.3e-06
PASA_cluster_4970	3.09132	PF00069.22^Pkinase^Protein kinase domain^285-484^E:9.8e-46`PF07714.14^Pkinase_Tyr^Protein tyrosine kinase^287-484^E:2.7e-47`PF01453.21^B_lectin^D-mannose binding lectin^576-685^E:1.1e-29`PF00954.17^S_locus_glycop^S-locus glycoprotein domain^715-824^E:9e-29`PF08276.8^PAN_2^PAN-like domain^846-912^E:1.7e-21`PF07714.14^Pkinase_Tyr^Protein tyrosine kinase^1009-1273^E:2.3e-49`PF00069.22^Pkinase^Protei…	Receptor-like serine/threonine-protein kinase SD1-8;		PASA_cluster_14029	-1.37137	PF00149.25^Metallophos^Calcineurin-like phosphoesterase^17-276^E:5.9e-13
PASA_cluster_4970	3.09132	PF00069.22^Pkinase^Protein kinase domain^285-350^E:3.3e-09`PF07714.14^Pkinase_Tyr^Protein tyrosine kinase^287-346^E:3e-07`PF07714.14^Pkinase_Tyr^Protein tyrosine kinase^348-458^E:8.2e-24`PF00069.22^Pkinase^Protein kinase domain^359-458^E:1.8e-25`PF01453.21^B_lectin^D-mannose binding lectin^550-659^E:1e-29`PF00954.17^S_locus_glycop^S-locus glycoprotein domain^689-798^E:8.7e-29`PF08276.8^PAN_2^PAN-…	G-type lectin S-receptor-like serine/threonine-protein kinase At4g27290;		PASA_cluster_14029	-1.37137	PF14510.3^ABC_trans_N^ABC-transporter extracellular N-terminal^95-151^E:2.2e-13`PF00005.24^ABC_tran^ABC transporter^176-358^E:3.4e-16`PF01061.21^ABC2_membrane^ABC-2 type transporter^512-724^E:2e-38`PF08370.8^PDR_assoc^Plant PDR ABC transporter associated^729-795^E:8.1e-26`PF00005.24^ABC_tran^ABC transporter^874-1025^E:7.6e-19`PF01061.21^ABC2_membrane^ABC-2 type transporter^1171-1383^E:4.4e-55	ABC transporter G family member 39;
PASA_cluster_4970	3.09132	PF00069.22^Pkinase^Protein kinase domain^285-484^E:9.6e-46`PF07714.14^Pkinase_Tyr^Protein tyrosine kinase^287-484^E:2.6e-47`PF01453.21^B_lectin^D-mannose binding lectin^576-685^E:1.1e-29`PF00954.17^S_locus_glycop^S-locus glycoprotein domain^715-824^E:8.8e-29`PF08276.8^PAN_2^PAN-like domain^846-912^E:1.7e-21`PF07714.14^Pkinase_Tyr^Protein tyrosine kinase^1009-1273^E:2.3e-49`PF00069.22^Pkinase^Prot…	G-type lectin S-receptor-like serine/threonine-protein kinase At4g27290;		PASA_cluster_3168	-1.36499	PF00782.17^DSPc^Dual specificity phosphatase, catalytic domain^55-179^E:1e-25	Protein-tyrosine-phosphatase IBR5;
PASA_cluster_4970	3.09132	PF07714.14^Pkinase_Tyr^Protein tyrosine kinase^101-365^E:1.1e-49`PF00069.22^Pkinase^Protein kinase domain^101-300^E:1.2e-44`PF01453.21^B_lectin^D-mannose binding lectin^565-672^E:3.9e-30`PF00954.17^S_locus_glycop^S-locus glycoprotein domain^703-812^E:1.3e-28`PF08276.8^PAN_2^PAN-like domain^834-900^E:4e-22`PF00069.22^Pkinase^Protein kinase domain^987-1187^E:1.8e-44`PF07714.14^Pkinase_Tyr^Protein t…	G-type lectin S-receptor-like serine/threonine-protein kinase At4g27290;		PASA_cluster_20824	-1.3641	PF12783.4^Sec7_N^Guanine nucleotide exchange factor in Golgi transport N-terminal^393-554^E:2.6e-33`PF01369.17^Sec7^Sec7 domain^640-823^E:7.5e-64	ARF guanine-nucleotide exchange factor GNOM;
PASA_cluster_4970	3.09132	PF00069.22^Pkinase^Protein kinase domain^285-484^E:2.9e-46`PF07714.14^Pkinase_Tyr^Protein tyrosine kinase^287-484^E:8.2e-48`PF01453.21^B_lectin^D-mannose binding lectin^576-685^E:3.8e-30`PF00954.17^S_locus_glycop^S-locus glycoprotein domain^715-824^E:3.2e-29`PF08276.8^PAN_2^PAN-like domain^846-912^E:6.6e-22	G-type lectin S-receptor-like serine/threonine-protein kinase At4g27290;		PASA_cluster_37737	-1.36356	.
PASA_cluster_4970	3.09132	PF00069.22^Pkinase^Protein kinase domain^285-484^E:1e-45`PF07714.14^Pkinase_Tyr^Protein tyrosine kinase^287-484^E:2.8e-47`PF01453.21^B_lectin^D-mannose binding lectin^576-685^E:1.1e-29`PF00954.17^S_locus_glycop^S-locus glycoprotein domain^715-824^E:9.2e-29`PF08276.8^PAN_2^PAN-like domain^846-912^E:1.8e-21`PF07714.14^Pkinase_Tyr^Protein tyrosine kinase^1009-1273^E:2.4e-49`PF00069.22^Pkinase^Protei…	Receptor-like serine/threonine-protein kinase SD1-8;		PASA_cluster_37737	-1.36356	PF14543.3^TAXi_N^Xylanase inhibitor N-terminal^84-247^E:4.1e-41`PF00026.20^Asp^Eukaryotic aspartyl protease^84-421^E:2.3e-32`PF14541.3^TAXi_C^Xylanase inhibitor C-terminal^268-421^E:1.1e-28	Aspartic proteinase-like protein 2;
PASA_cluster_4970	3.09132	PF00069.22^Pkinase^Protein kinase domain^285-484^E:9.8e-46`PF07714.14^Pkinase_Tyr^Protein tyrosine kinase^287-484^E:2.7e-47`PF01453.21^B_lectin^D-mannose binding lectin^576-685^E:1.1e-29`PF00954.17^S_locus_glycop^S-locus glycoprotein domain^715-824^E:9e-29`PF08276.8^PAN_2^PAN-like domain^846-912^E:1.7e-21`PF07714.14^Pkinase_Tyr^Protein tyrosine kinase^1009-1273^E:2.3e-49`PF00069.22^Pkinase^Protei…	G-type lectin S-receptor-like serine/threonine-protein kinase At4g27290;		PASA_cluster_37737	-1.36356	PF14541.3^TAXi_C^Xylanase inhibitor C-terminal^2-63^E:2.8e-08`PF00026.20^Asp^Eukaryotic aspartyl protease^5-63^E:4.6e-06	Aspartic proteinase-like protein 2;
PASA_cluster_4970	3.09132	PF00069.22^Pkinase^Protein kinase domain^316-516^E:6.9e-47`PF07714.14^Pkinase_Tyr^Protein tyrosine kinase^318-583^E:7.5e-49`PF11883.5^DUF3403^Domain of unknown function (DUF3403)^590-632^E:5.5e-10	G-type lectin S-receptor-like serine/threonine-protein kinase SD1-1;		PASA_cluster_37737	-1.36356	PF14543.3^TAXi_N^Xylanase inhibitor N-terminal^84-247^E:6.3e-42`PF00026.20^Asp^Eukaryotic aspartyl protease^84-250^E:2.3e-17	Aspartic proteinase-like protein 2;
PASA_cluster_30704	3.08864	.			PASA_cluster_27267	-1.36269	.
PASA_cluster_30704	3.08864	.	Fructan 6-exohydrolase {ECO:0000312|EMBL:CAD48404.1};		PASA_cluster_82233	-1.36237	.	Autophagy-related protein 13b {ECO:0000303|PubMed:12114572};
PASA_cluster_30704	3.08864	PF00251.17^Glyco_hydro_32N^Glycosyl hydrolases family 32 N-terminal domain^53-369^E:5.7e-103`PF08244.9^Glyco_hydro_32C^Glycosyl hydrolases family 32 C terminal^444-526^E:4.1e-18	Beta-fructofuranosidase, insoluble isoenzyme CWINV1;		PASA_cluster_82233	-1.36237	PF10033.6^ATG13^Autophagy-related protein 13^37-277^E:9.4e-41	Autophagy-related protein 13b {ECO:0000303|PubMed:12114572};
PASA_cluster_30704	3.08864	PF00251.17^Glyco_hydro_32N^Glycosyl hydrolases family 32 N-terminal domain^56-374^E:4.4e-100`PF08244.9^Glyco_hydro_32C^Glycosyl hydrolases family 32 C terminal^449-531^E:2e-17`PF00251.17^Glyco_hydro_32N^Glycosyl hydrolases family 32 N-terminal domain^634-739^E:4.5e-24`PF08244.9^Glyco_hydro_32C^Glycosyl hydrolases family 32 C terminal^826-907^E:3.9e-17	Beta-fructofuranosidase, insoluble isoenzyme CWINV1;		PASA_cluster_82233	-1.36237	PF10033.6^ATG13^Autophagy-related protein 13^19-259^E:8.8e-41	Autophagy-related protein 13b {ECO:0000303|PubMed:12114572};
PASA_cluster_30704	3.08864	PF00251.17^Glyco_hydro_32N^Glycosyl hydrolases family 32 N-terminal domain^53-376^E:4.5e-102`PF08244.9^Glyco_hydro_32C^Glycosyl hydrolases family 32 C terminal^451-533^E:4.2e-18	Beta-fructofuranosidase, insoluble isoenzyme CWINV1;		PASA_cluster_58467	-1.35718	.	Double-stranded RNA-binding protein 2;
PASA_cluster_30704	3.08864	PF00251.17^Glyco_hydro_32N^Glycosyl hydrolases family 32 N-terminal domain^5-314^E:2.1e-95`PF08244.9^Glyco_hydro_32C^Glycosyl hydrolases family 32 C terminal^389-471^E:1.8e-17`PF00251.17^Glyco_hydro_32N^Glycosyl hydrolases family 32 N-terminal domain^574-679^E:4.1e-24`PF08244.9^Glyco_hydro_32C^Glycosyl hydrolases family 32 C terminal^766-847^E:3.6e-17	Beta-fructofuranosidase, insoluble isoenzyme CWINV1;		PASA_cluster_58467	-1.35718	PF00035.23^dsrm^Double-stranded RNA binding motif^6-71^E:1.1e-14`PF00035.23^dsrm^Double-stranded RNA binding motif^92-156^E:9.4e-15	Double-stranded RNA-binding protein 2;
PASA_cluster_30704	3.08864	PF00251.17^Glyco_hydro_32N^Glycosyl hydrolases family 32 N-terminal domain^53-372^E:4.4e-109`PF08244.9^Glyco_hydro_32C^Glycosyl hydrolases family 32 C terminal^447-529^E:4.2e-18	Beta-fructofuranosidase, insoluble isoenzyme CWINV1;		PASA_cluster_58467	-1.35718	PF00035.23^dsrm^Double-stranded RNA binding motif^2-67^E:1.1e-14`PF00035.23^dsrm^Double-stranded RNA binding motif^88-152^E:9.3e-15	Double-stranded RNA-binding protein 2;
PASA_cluster_815	3.08862	PF00083.21^Sugar_tr^Sugar (and other) transporter^25-514^E:8.8e-48`PF07690.13^MFS_1^Major Facilitator Superfamily^69-456^E:7.4e-22	Probable inorganic phosphate transporter 1-7;		PASA_cluster_25481	-1.35657	PF13334.3^DUF4094^Domain of unknown function (DUF4094)^16-94^E:3.3e-09`PF01762.18^Galactosyl_T^Galactosyltransferase^128-323^E:1.8e-33	Probable beta-1,3-galactosyltransferase 11;
PASA_cluster_59676	3.08176	PF04833.12^COBRA^COBRA-like protein^221-400^E:8.1e-61	COBRA-like protein 7;		PASA_cluster_25481	-1.35657	PF13334.3^DUF4094^Domain of unknown function (DUF4094)^16-94^E:3.6e-09`PF01762.18^Galactosyl_T^Galactosyltransferase^128-323^E:2.1e-33	Probable beta-1,3-galactosyltransferase 11;
PASA_cluster_50576	3.07426	.	E3 ubiquitin-protein ligase At3g02290;		PASA_cluster_55003	-1.34424	PF00481.18^PP2C^Protein phosphatase 2C^29-266^E:3.7e-64`PF13672.3^PP2C_2^Protein phosphatase 2C^62-245^E:3e-06	Probable protein phosphatase 2C 11;
PASA_cluster_50576	3.07426	PF12678.4^zf-rbx1^RING-H2 zinc finger domain^132-180^E:9.6e-12`PF12861.4^zf-ANAPC11^Anaphase-promoting complex subunit 11 RING-H2 finger^137-185^E:1.1e-05`PF13639.3^zf-RING_2^Ring finger domain^139-180^E:4.9e-12`PF13923.3^zf-C3HC4_2^Zinc finger, C3HC4 type (RING finger)^140-180^E:9.5e-10`PF00097.22^zf-C3HC4^Zinc finger, C3HC4 type (RING finger)^140-180^E:1.1e-08`PF13445.3^zf-RING_UBOX^RING-type z…	E3 ubiquitin-protein ligase At3g02290;		PASA_cluster_93431	-1.3413	.	Protein EARLY FLOWERING 3;
PASA_cluster_50576	3.07426	PF12678.4^zf-rbx1^RING-H2 zinc finger domain^132-180^E:8.3e-12`PF12861.4^zf-ANAPC11^Anaphase-promoting complex subunit 11 RING-H2 finger^137-186^E:7e-07`PF13639.3^zf-RING_2^Ring finger domain^139-180^E:4.3e-12`PF13923.3^zf-C3HC4_2^Zinc finger, C3HC4 type (RING finger)^140-180^E:8.3e-10`PF00097.22^zf-C3HC4^Zinc finger, C3HC4 type (RING finger)^140-180^E:9.8e-09`PF13445.3^zf-RING_UBOX^RING-type zin…	E3 ubiquitin-protein ligase At3g02290;		PASA_cluster_53181	-1.33443	PF11744.5^ALMT^Aluminium activated malate transporter^71-560^E:2.2e-190`PF13515.3^FUSC_2^Fusaric acid resistance protein-like^109-231^E:7.9e-13`PF04632.9^FUSC^Fusaric acid resistance protein family^111-266^E:1.6e-10	Aluminum-activated malate transporter 9;
PASA_cluster_50576	3.07426	PF12678.4^zf-rbx1^RING-H2 zinc finger domain^155-203^E:1.1e-11`PF12861.4^zf-ANAPC11^Anaphase-promoting complex subunit 11 RING-H2 finger^160-208^E:1.2e-05`PF13639.3^zf-RING_2^Ring finger domain^162-203^E:5.9e-12`PF13923.3^zf-C3HC4_2^Zinc finger, C3HC4 type (RING finger)^163-203^E:1.1e-09`PF00097.22^zf-C3HC4^Zinc finger, C3HC4 type (RING finger)^163-203^E:1.3e-08`PF13445.3^zf-RING_UBOX^RING-type z…	E3 ubiquitin-protein ligase At3g02290;		PASA_cluster_6659	-1.33425	.
PASA_cluster_50576	3.07426	.			PASA_cluster_104032	-1.32721	PF00025.18^Arf^ADP-ribosylation factor family^14-115^E:1e-10`PF00071.19^Ras^Ras family^16-121^E:1.2e-39`PF08477.10^Roc^Ras of Complex, Roc, domain of DAPkinase^16-118^E:8.4e-31`PF01926.20^MMR_HSR1^50S ribosome-binding GTPase^16-111^E:2.4e-05	Ras-related protein RABA5a;
PASA_cluster_113119	3.07114	PF13499.3^EF-hand_7^EF-hand domain pair^11-72^E:5.1e-11`PF13405.3^EF-hand_6^EF-hand domain^13-41^E:3.3e-05`PF13202.3^EF-hand_5^EF hand^13-36^E:0.00092`PF13833.3^EF-hand_8^EF-hand domain pair^35-70^E:8.8e-06`PF13202.3^EF-hand_5^EF hand^55-71^E:0.062`PF13833.3^EF-hand_8^EF-hand domain pair^83-113^E:0.0044`PF13499.3^EF-hand_7^EF-hand domain pair^86-148^E:3.4e-15`PF00036.29^EF-hand_1^EF hand^88-114^E…	Probable calcium-binding protein CML16;		PASA_cluster_104032	-1.32721	PF00071.19^Ras^Ras family^2-59^E:1.2e-15	Ras-related protein RABA5a;
PASA_cluster_52520	3.05708	.			PASA_cluster_104032	-1.32721	PF00025.18^Arf^ADP-ribosylation factor family^14-172^E:3.6e-16`PF00071.19^Ras^Ras family^16-176^E:6.2e-61`PF08477.10^Roc^Ras of Complex, Roc, domain of DAPkinase^16-130^E:2.6e-34`PF04670.9^Gtr1_RagA^Gtr1/RagA G protein conserved region^16-185^E:1.7e-05`PF01926.20^MMR_HSR1^50S ribosome-binding GTPase^16-111^E:5.3e-05	Ras-related protein RABA5a;
PASA_cluster_31610	3.04712	.			PASA_cluster_9659	-1.32582	PF00170.18^bZIP_1^bZIP transcription factor^81-140^E:2e-12`PF07716.12^bZIP_2^Basic region leucine zipper^82-133^E:5.2e-09	Transcription factor HY5-like;
PASA_cluster_81558	3.03908	PF00036.29^EF-hand_1^EF hand^79-104^E:3.5e-06`PF13202.3^EF-hand_5^EF hand^80-100^E:0.00018`PF13405.3^EF-hand_6^EF-hand domain^81-104^E:4.3e-06`PF00036.29^EF-hand_1^EF hand^145-170^E:1.5e-06`PF13405.3^EF-hand_6^EF-hand domain^145-169^E:1.5e-06`PF13202.3^EF-hand_5^EF hand^147-167^E:0.00032	Probable calcium-binding protein CML48;		PASA_cluster_9659	-1.32582	.	Transcription factor HY5-like;
PASA_cluster_77315	3.03881	PF03106.12^WRKY^WRKY DNA -binding domain^122-142^E:7.7e-07	Probable WRKY transcription factor 46;		PASA_cluster_152590	-1.32186	PF05008.12^V-SNARE^Vesicle transport v-SNARE protein N-terminus^76-155^E:3.6e-24`PF12352.5^V-SNARE_C^Snare region anchored in the vesicle membrane C-terminus^213-277^E:2.7e-24`PF03908.10^Sec20^Sec20^221-301^E:5.1e-07	Vesicle transport v-SNARE 12;
PASA_cluster_77315	3.03881	PF03106.12^WRKY^WRKY DNA -binding domain^2-24^E:1.3e-05	Probable WRKY transcription factor 46;		PASA_cluster_152590	-1.32186	PF05008.12^V-SNARE^Vesicle transport v-SNARE protein N-terminus^55-134^E:2.8e-24`PF12352.5^V-SNARE_C^Snare region anchored in the vesicle membrane C-terminus^172-236^E:2.1e-24`PF03908.10^Sec20^Sec20^180-260^E:4.1e-07	Vesicle transport v-SNARE 12;
PASA_cluster_77315	3.03881	PF03106.12^WRKY^WRKY DNA -binding domain^122-181^E:7e-27	Probable WRKY transcription factor 46;		PASA_cluster_152590	-1.32186	PF05008.12^V-SNARE^Vesicle transport v-SNARE protein N-terminus^76-155^E:3.2e-24`PF12352.5^V-SNARE_C^Snare region anchored in the vesicle membrane C-terminus^193-257^E:2.4e-24`PF03908.10^Sec20^Sec20^201-281^E:4.7e-07	Vesicle transport v-SNARE 12;
PASA_cluster_85942	3.03578	PF08263.9^LRRNT_2^Leucine rich repeat N-terminal domain^41-79^E:3.5e-14`PF13516.3^LRR_6^Leucine Rich repeat^128-140^E:1.1`PF13855.3^LRR_8^Leucine rich repeat^129-187^E:2.3e-07`PF00560.30^LRR_1^Leucine Rich Repeat^129-148^E:0.25`PF13516.3^LRR_6^Leucine Rich repeat^278-290^E:0.36`PF00560.30^LRR_1^Leucine Rich Repeat^280-300^E:1.8`PF13516.3^LRR_6^Leucine Rich repeat^302-315^E:1.1`PF13855.3^LRR_8^Leu…	LRR receptor-like serine/threonine-protein kinase GSO1;		PASA_cluster_133946	-1.31877	PF05623.9^DUF789^Protein of unknown function (DUF789)^731-1061^E:8.8e-69
PASA_cluster_92333	3.03522	PF00804.22^Syntaxin^Syntaxin^37-185^E:4e-44	Syntaxin-121;		PASA_cluster_93321	-1.31051	PF00076.19^RRM_1^RNA recognition motif. (a.k.a. RRM, RBD, or RNP domain)^43-107^E:1.1e-08`PF00076.19^RRM_1^RNA recognition motif. (a.k.a. RRM, RBD, or RNP domain)^184-237^E:2e-09`PF07744.10^SPOC^SPOC domain^487-583^E:1.6e-08	Flowering time control protein FPA;
PASA_cluster_58022	3.03441	.	Separase;		PASA_cluster_120351	-1.30953	.	Uncharacterized PKHD-type hydroxylase At1g22950;
PASA_cluster_159695	3.02636	.			PASA_cluster_160742	-1.30589	.
PASA_cluster_91734	3.02545	.	Transportin-1;		PASA_cluster_79493	-1.30498	.
PASA_cluster_56066	3.02515	PF14380.3^WAK_assoc^Wall-associated receptor kinase C-terminal^165-254^E:3.4e-16	Probable serine/threonine-protein kinase At1g18390;		PASA_cluster_137450	-1.29937	PF13499.3^EF-hand_7^EF-hand domain pair^58-117^E:4.5e-10`PF13833.3^EF-hand_8^EF-hand domain pair^58-85^E:0.014`PF00036.29^EF-hand_1^EF hand^59-86^E:6.1e-06`PF13405.3^EF-hand_6^EF-hand domain^60-87^E:5.1e-06`PF13202.3^EF-hand_5^EF hand^60-81^E:0.0033`PF13833.3^EF-hand_8^EF-hand domain pair^73-119^E:7.8e-07	Probable calcium-binding protein CML21;
PASA_cluster_15727	3.02482	PF00027.26^cNMP_binding^Cyclic nucleotide-binding domain^122-206^E:8.6e-20	Potassium channel SKOR;		PASA_cluster_137450	-1.29937	PF13499.3^EF-hand_7^EF-hand domain pair^58-117^E:1.1e-09`PF13833.3^EF-hand_8^EF-hand domain pair^58-85^E:0.027`PF13405.3^EF-hand_6^EF-hand domain^60-87^E:1e-05`PF13202.3^EF-hand_5^EF hand^60-81^E:0.0069`PF13833.3^EF-hand_8^EF-hand domain pair^73-119^E:2e-06`PF13499.3^EF-hand_7^EF-hand domain pair^147-210^E:8.3e-09`PF13202.3^EF-hand_5^EF hand^150-170^E:0.00039`PF13833.3^EF-hand_8^EF-hand domain pa…	Probable calcium-binding protein CML21;
PASA_cluster_15727	3.02482	PF00520.28^Ion_trans^Ion transport protein^32-178^E:5.3e-15`PF07885.13^Ion_trans_2^Ion channel^119-176^E:1.3e-07`PF00027.26^cNMP_binding^Cyclic nucleotide-binding domain^305-389^E:6.7e-19`PF13637.3^Ank_4^Ankyrin repeats (many copies)^437-483^E:7.9e-05`PF12796.4^Ank_2^Ankyrin repeats (3 copies)^437-522^E:7.6e-12`PF13857.3^Ank_5^Ankyrin repeats (many copies)^452-500^E:1.9e-09`PF00023.27^Ank^Ankyrin…	Potassium channel SKOR;		PASA_cluster_132693	-1.29871	PF02214.19^BTB_2^BTB/POZ domain^12-98^E:1.4e-18`PF00805.19^Pentapeptide^Pentapeptide repeats (8 copies)^134-168^E:1.2e-05`PF00805.19^Pentapeptide^Pentapeptide repeats (8 copies)^151-189^E:9.9e-07`PF00805.19^Pentapeptide^Pentapeptide repeats (8 copies)^170-207^E:6.2e-08`PF13599.3^Pentapeptide_4^Pentapeptide repeats (9 copies)^176-237^E:1.1e-07`PF00805.19^Pentapeptide^Pentapeptide repeats (8 copies…	FH protein interacting protein FIP2;
PASA_cluster_15727	3.02482	PF00520.28^Ion_trans^Ion transport protein^7-125^E:4.8e-12`PF07885.13^Ion_trans_2^Ion channel^66-123^E:1.2e-07`PF00027.26^cNMP_binding^Cyclic nucleotide-binding domain^219-303^E:5.5e-19`PF13637.3^Ank_4^Ankyrin repeats (many copies)^351-397^E:6.7e-05`PF12796.4^Ank_2^Ankyrin repeats (3 copies)^351-436^E:6.3e-12`PF13857.3^Ank_5^Ankyrin repeats (many copies)^366-414^E:1.6e-09`PF00023.27^Ank^Ankyrin r…	Potassium channel SKOR;		PASA_cluster_132693	-1.29871	PF02214.19^BTB_2^BTB/POZ domain^11-97^E:1.6e-18`PF00805.19^Pentapeptide^Pentapeptide repeats (8 copies)^133-167^E:1.4e-05`PF00805.19^Pentapeptide^Pentapeptide repeats (8 copies)^150-188^E:1.1e-06`PF13599.3^Pentapeptide_4^Pentapeptide repeats (9 copies)^151-226^E:2.8e-08`PF00805.19^Pentapeptide^Pentapeptide repeats (8 copies)^169-206^E:7.2e-08`PF13599.3^Pentapeptide_4^Pentapeptide repeats (9 copie…	FH protein interacting protein FIP2;
PASA_cluster_15727	3.02482	PF00520.28^Ion_trans^Ion transport protein^32-178^E:4.4e-15`PF07885.13^Ion_trans_2^Ion channel^119-176^E:1.3e-07`PF00027.26^cNMP_binding^Cyclic nucleotide-binding domain^264-323^E:1.2e-09`PF13637.3^Ank_4^Ankyrin repeats (many copies)^371-417^E:7e-05`PF12796.4^Ank_2^Ankyrin repeats (3 copies)^371-456^E:6.6e-12`PF13857.3^Ank_5^Ankyrin repeats (many copies)^386-434^E:1.7e-09`PF00023.27^Ank^Ankyrin r…	Potassium channel SKOR;		PASA_cluster_132693	-1.29871	PF02214.19^BTB_2^BTB/POZ domain^11-97^E:6.2e-19`PF00805.19^Pentapeptide^Pentapeptide repeats (8 copies)^133-167^E:6.3e-06`PF00805.19^Pentapeptide^Pentapeptide repeats (8 copies)^150-188^E:5e-07	FH protein interacting protein FIP2;
PASA_cluster_140627	3.02104	PF15511.3^CENP-T_C^Centromere kinetochore component CENP-T histone fold^35-96^E:1.4e-08`PF02969.14^TAF^TATA box binding protein associated factor (TAF)^35-92^E:0.00016	Histone H4;		PASA_cluster_10752	-1.2894	PF00635.23^Motile_Sperm^MSP (Major sperm protein) domain^10-102^E:3.1e-27`PF00635.23^Motile_Sperm^MSP (Major sperm protein) domain^325-421^E:8.9e-28	Vesicle-associated protein 2-2;
PASA_cluster_68159	3.01834	PF00069.22^Pkinase^Protein kinase domain^198-461^E:6.6e-50`PF07714.14^Pkinase_Tyr^Protein tyrosine kinase^198-461^E:1.5e-41	G-type lectin S-receptor-like serine/threonine-protein kinase RLK1;		PASA_cluster_10752	-1.2894	.	Vesicle-associated protein 2-2;
PASA_cluster_68159	3.01834	PF07714.14^Pkinase_Tyr^Protein tyrosine kinase^1-188^E:1.3e-23`PF00069.22^Pkinase^Protein kinase domain^22-188^E:2.2e-32	G-type lectin S-receptor-like serine/threonine-protein kinase RLK1;		PASA_cluster_10752	-1.2894	PF00635.23^Motile_Sperm^MSP (Major sperm protein) domain^2-93^E:9.7e-27`PF00635.23^Motile_Sperm^MSP (Major sperm protein) domain^321-413^E:2.4e-27	Vesicle-associated protein 2-2;
PASA_cluster_68159	3.01834	PF01453.21^B_lectin^D-mannose binding lectin^71-157^E:2.3e-18	G-type lectin S-receptor-like serine/threonine-protein kinase RLK1;		PASA_cluster_10752	-1.2894	PF00635.23^Motile_Sperm^MSP (Major sperm protein) domain^6-110^E:1.4e-29	Vesicle-associated protein 2-2;
PASA_cluster_103382	3.01287	PF13947.3^GUB_WAK_bind^Wall-associated receptor kinase galacturonan-binding^30-132^E:1.8e-27`PF08488.8^WAK^Wall-associated kinase^161-270^E:2.2e-05`PF07645.12^EGF_CA^Calcium-binding EGF domain^287-323^E:4.1e-09`PF00069.22^Pkinase^Protein kinase domain^415-681^E:1.2e-44`PF07714.14^Pkinase_Tyr^Protein tyrosine kinase^417-683^E:1.6e-45	Wall-associated receptor kinase 5;		PASA_cluster_107681	-1.28723	PF09335.8^SNARE_assoc^SNARE associated Golgi protein^105-251^E:2.9e-17	Uncharacterized membrane protein At4g09580;
PASA_cluster_103382	3.01287	PF13947.3^GUB_WAK_bind^Wall-associated receptor kinase galacturonan-binding^30-132^E:1.5e-27`PF07645.12^EGF_CA^Calcium-binding EGF domain^209-245^E:3.6e-09`PF00069.22^Pkinase^Protein kinase domain^337-603^E:9.3e-45`PF07714.14^Pkinase_Tyr^Protein tyrosine kinase^339-605^E:1.2e-45	Wall-associated receptor kinase 5;		PASA_cluster_107681	-1.28723	PF09335.8^SNARE_assoc^SNARE associated Golgi protein^105-224^E:3.6e-19	Uncharacterized membrane protein At4g09580;
PASA_cluster_103382	3.01287	PF13947.3^GUB_WAK_bind^Wall-associated receptor kinase galacturonan-binding^30-132^E:5.7e-28`PF08488.8^WAK^Wall-associated kinase^161-270^E:6.7e-06`PF07645.12^EGF_CA^Calcium-binding EGF domain^287-324^E:1.6e-09	Wall-associated receptor kinase 2;		PASA_cluster_153014	-1.28364	PF00995.20^Sec1^Sec1 family^35-599^E:2e-93	SEC1 family transport protein SLY1;
PASA_cluster_35847	3.00314	PF03514.11^GRAS^GRAS domain family^418-792^E:2.2e-114	Scarecrow-like protein 14;		PASA_cluster_45577	-1.28284	.
PASA_cluster_35847	3.00314	.	Scarecrow-like protein 14;		PASA_cluster_45577	-1.28284	PF04278.9^Tic22^Tic22-like family^201-275^E:1.3e-07
PASA_cluster_35847	3.00314	PF03514.11^GRAS^GRAS domain family^167-541^E:7.9e-115	Scarecrow-like protein 14;		PASA_cluster_144595	-1.2733	PF08797.8^HIRAN^HIRAN domain^96-189^E:6.1e-19`PF00176.20^SNF2_N^SNF2 family N-terminal domain^270-651^E:1.5e-77`PF00097.22^zf-C3HC4^Zinc finger, C3HC4 type (RING finger)^692-730^E:3.8e-06`PF00271.28^Helicase_C^Helicase conserved C-terminal domain^761-877^E:2.8e-13	Putative SWI/SNF-related matrix-associated actin-dependent regulator of chromatin subfamily A member 3-like 1;
PASA_cluster_2239	3.00142	.			PASA_cluster_144595	-1.2733	PF08797.8^HIRAN^HIRAN domain^96-189^E:6.1e-19`PF00176.20^SNF2_N^SNF2 family N-terminal domain^270-651^E:1.5e-77`PF00097.22^zf-C3HC4^Zinc finger, C3HC4 type (RING finger)^691-729^E:3.8e-06`PF00271.28^Helicase_C^Helicase conserved C-terminal domain^760-876^E:2.8e-13	Putative SWI/SNF-related matrix-associated actin-dependent regulator of chromatin subfamily A member 3-like 1;
PASA_cluster_149514	2.99957	PF01476.17^LysM^LysM domain^120-165^E:0.039`PF01476.17^LysM^LysM domain^188-230^E:0.016`PF00069.22^Pkinase^Protein kinase domain^374-615^E:4.2e-35`PF07714.14^Pkinase_Tyr^Protein tyrosine kinase^379-617^E:1.2e-36	LysM domain receptor-like kinase 4;		PASA_cluster_117561	-1.26667	PF08879.7^WRC^WRC^19-59^E:1.8e-13`PF10497.6^zf-4CXXC_R1^Zinc-finger domain of monoamine-oxidase A repressor R1^192-257^E:6.5e-09`PF02373.19^JmjC^JmjC domain, hydroxylase^768-860^E:3.6e-07	Lysine-specific demethylase JMJ25;
PASA_cluster_148077	2.9995	.	Leucine-rich repeat receptor protein kinase EMS1 {ECO:0000305};		PASA_cluster_117561	-1.26667	.	Lysine-specific demethylase JMJ25;
PASA_cluster_148077	2.9995	PF13516.3^LRR_6^Leucine Rich repeat^49-60^E:0.39`PF00560.30^LRR_1^Leucine Rich Repeat^50-70^E:0.37	Leucine-rich repeat receptor protein kinase EMS1 {ECO:0000305};		PASA_cluster_117561	-1.26667	PF01789.13^PsbP^PsbP^12-112^E:2.5e-22	Lysine-specific demethylase JMJ25;
PASA_cluster_60558	2.99864	PF13891.3^zf-C3Hc3H^Potential DNA-binding domain^145-179^E:2.3e-09			PASA_cluster_117561	-1.26667	PF08879.7^WRC^WRC^19-59^E:1.9e-13`PF10497.6^zf-4CXXC_R1^Zinc-finger domain of monoamine-oxidase A repressor R1^192-257^E:6.8e-09`PF02373.19^JmjC^JmjC domain, hydroxylase^768-860^E:3.8e-07	Lysine-specific demethylase JMJ25;
PASA_cluster_87483	2.99341	.	Probable E3 ubiquitin-protein ligase LUL4;		PASA_cluster_117561	-1.26667	PF08879.7^WRC^WRC^19-59^E:1.9e-13`PF10497.6^zf-4CXXC_R1^Zinc-finger domain of monoamine-oxidase A repressor R1^192-257^E:6.9e-09`PF02373.19^JmjC^JmjC domain, hydroxylase^776-868^E:3.9e-07	Lysine-specific demethylase JMJ25;
PASA_cluster_87483	2.99341	PF13920.3^zf-C3HC4_3^Zinc finger, C3HC4 type (RING finger)^371-417^E:1.8e-15`PF14447.3^Prok-RING_4^Prokaryotic RING finger family 4^373-415^E:9.8e-07	Probable E3 ubiquitin-protein ligase LUL4;		PASA_cluster_20240	-1.26511	PF05383.14^La^La domain^13-81^E:5.1e-19`PF08777.8^RRM_3^RNA binding motif^356-442^E:4.5e-10	La protein 1;
PASA_cluster_87483	2.99341	PF13920.3^zf-C3HC4_3^Zinc finger, C3HC4 type (RING finger)^368-415^E:7.1e-17`PF14447.3^Prok-RING_4^Prokaryotic RING finger family 4^371-414^E:2e-08	Probable E3 ubiquitin-protein ligase LUL4;		PASA_cluster_20240	-1.26511	PF08777.8^RRM_3^RNA binding motif^246-332^E:3e-10	La protein 1;
PASA_cluster_33462	2.9911	.			PASA_cluster_20240	-1.26511	PF05383.14^La^La domain^13-43^E:1.5e-11`PF08777.8^RRM_3^RNA binding motif^270-356^E:3.3e-10	La protein 1;
PASA_cluster_33462	2.9911	PF00643.21^zf-B_box^B-box zinc finger^35-76^E:1.5e-05	B-box zinc finger protein 32 {ECO:0000303|PubMed:19920209};		PASA_cluster_100262	-1.26495	PF02891.17^zf-MIZ^MIZ/SP-RING zinc finger^319-367^E:2.5e-18	E4 SUMO-protein ligase PIAL2 {ECO:0000303|PubMed:25415977};
PASA_cluster_33462	2.9911	PF00643.21^zf-B_box^B-box zinc finger^4-42^E:2.6e-05	B-box zinc finger protein 32 {ECO:0000303|PubMed:19920209};		PASA_cluster_41415	-1.26398	PF00856.25^SET^SET domain^204-273^E:5e-08	Histone-lysine N-methyltransferase ASHR2;
PASA_cluster_140821	2.98731	PF07231.9^Hs1pro-1_N^Hs1pro-1 N-terminus^61-264^E:1.5e-84`PF07014.9^Hs1pro-1_C^Hs1pro-1 protein C-terminus^267-525^E:1.4e-137	Nematode resistance protein-like HSPRO2;		PASA_cluster_150857	-1.25896	.
PASA_cluster_114973	2.98463	.	Protein EARLY RESPONSIVE TO DEHYDRATION 15;		PASA_cluster_150857	-1.25896	PF00646.30^F-box^F-box domain^53-101^E:1.6e-08`PF01167.15^Tub^Tub family^118-146^E:7.8e-06	Tubby-like F-box protein 3;
PASA_cluster_154475	2.98459	.			PASA_cluster_150857	-1.25896	PF00646.30^F-box^F-box domain^53-101^E:6.1e-08`PF01167.15^Tub^Tub family^118-402^E:2.3e-93	Tubby-like F-box protein 3;
PASA_cluster_78486	2.97995	PF08246.9^Inhibitor_I29^Cathepsin propeptide inhibitor domain (I29)^51-107^E:2.7e-18`PF00112.20^Peptidase_C1^Papain family cysteine protease^138-354^E:4.6e-87`PF00396.15^Granulin^Granulin^394-440^E:9.4e-11	Cysteine proteinase RD21a;		PASA_cluster_150857	-1.25896	PF00646.30^F-box^F-box domain^53-101^E:3.6e-08`PF01167.15^Tub^Tub family^118-253^E:5.8e-36	Tubby-like F-box protein 3;
PASA_cluster_79675	2.97961	.			PASA_cluster_150857	-1.25896	PF00646.30^F-box^F-box domain^53-101^E:2.9e-08`PF01167.15^Tub^Tub family^118-252^E:6.3e-36	Tubby-like F-box protein 3;
PASA_cluster_40787	2.971	.	Probable calcium-binding protein CML23;		PASA_cluster_150857	-1.25896	PF01167.15^Tub^Tub family^1-146^E:1.5e-47	Tubby-like F-box protein 3;
PASA_cluster_130098	2.96191	PF07107.8^WI12^Wound-induced protein WI12^94-221^E:1.1e-41	Wound-induced protein 1;		PASA_cluster_150857	-1.25896	PF00646.30^F-box^F-box domain^53-101^E:4.6e-08`PF01167.15^Tub^Tub family^118-253^E:4.5e-36	Tubby-like F-box protein 3;
PASA_cluster_130098	2.96191	.	Wound-induced protein 1;		PASA_cluster_150857	-1.25896	PF00646.30^F-box^F-box domain^42-90^E:3.3e-08`PF01167.15^Tub^Tub family^107-242^E:2.4e-36	Tubby-like F-box protein 3;
PASA_cluster_41397	2.95076	PF13947.3^GUB_WAK_bind^Wall-associated receptor kinase galacturonan-binding^113-216^E:8.7e-26	Wall-associated receptor kinase 2;		PASA_cluster_23233	-1.2574	PF00645.15^zf-PARP^Poly(ADP-ribose) polymerase and DNA-Ligase Zn-finger region^11-86^E:9.9e-21`PF00645.15^zf-PARP^Poly(ADP-ribose) polymerase and DNA-Ligase Zn-finger region^106-177^E:1.9e-15`PF08063.9^PADR1^PADR1 (NUC008) domain^292-341^E:9.1e-22`PF00533.23^BRCT^BRCA1 C Terminus (BRCT) domain^397-472^E:2.2e-06`PF05406.12^WGR^WGR domain^525-604^E:1.8e-18`PF02877.11^PARP_reg^Poly(ADP-ribose) polym…	Poly [ADP-ribose] polymerase 1;
PASA_cluster_99919	2.94712	PF05542.8^DUF760^Protein of unknown function (DUF760)^109-234^E:8.5e-24`PF05542.8^DUF760^Protein of unknown function (DUF760)^295-376^E:0.00093	UV-B-induced protein At3g17800, chloroplastic {ECO:0000305};		PASA_cluster_23233	-1.2574	PF00645.15^zf-PARP^Poly(ADP-ribose) polymerase and DNA-Ligase Zn-finger region^11-86^E:9.6e-21`PF00645.15^zf-PARP^Poly(ADP-ribose) polymerase and DNA-Ligase Zn-finger region^106-177^E:1.8e-15`PF08063.9^PADR1^PADR1 (NUC008) domain^292-341^E:8.9e-22`PF00533.23^BRCT^BRCA1 C Terminus (BRCT) domain^397-472^E:2.2e-06`PF05406.12^WGR^WGR domain^525-606^E:4.4e-14`PF02877.11^PARP_reg^Poly(ADP-ribose) polym…	Poly [ADP-ribose] polymerase 1;
PASA_cluster_104725	2.94549	PF13912.3^zf-C2H2_6^C2H2-type zinc finger^83-107^E:2.8e-13`PF13894.3^zf-C2H2_4^C2H2-type zinc finger^83-105^E:0.00052`PF12874.4^zf-met^Zinc-finger of C2H2 type^83-106^E:0.023`PF13912.3^zf-C2H2_6^C2H2-type zinc finger^139-164^E:3.1e-13	Zinc finger protein AZF2;		PASA_cluster_23233	-1.2574	PF00645.15^zf-PARP^Poly(ADP-ribose) polymerase and DNA-Ligase Zn-finger region^11-86^E:9.6e-21`PF00645.15^zf-PARP^Poly(ADP-ribose) polymerase and DNA-Ligase Zn-finger region^106-177^E:1.8e-15`PF08063.9^PADR1^PADR1 (NUC008) domain^292-341^E:8.9e-22`PF00533.23^BRCT^BRCA1 C Terminus (BRCT) domain^397-472^E:2.2e-06`PF05406.12^WGR^WGR domain^525-604^E:1.7e-18`PF02877.11^PARP_reg^Poly(ADP-ribose) polym…	Poly [ADP-ribose] polymerase 1;
PASA_cluster_139141	2.94047	PF08263.9^LRRNT_2^Leucine rich repeat N-terminal domain^2-19^E:0.00018`PF13855.3^LRR_8^Leucine rich repeat^103-162^E:9.9e-08`PF12799.4^LRR_4^Leucine Rich repeats (2 copies)^150-190^E:1.1e-06`PF00560.30^LRR_1^Leucine Rich Repeat^175-195^E:0.53`PF13855.3^LRR_8^Leucine rich repeat^199-259^E:1.2e-09`PF00560.30^LRR_1^Leucine Rich Repeat^226-246^E:1.2`PF00560.30^LRR_1^Leucine Rich Repeat^368-389^E:0.21…	DNA-damage-repair/toleration protein DRT100;		PASA_cluster_30326	-1.25215	.
PASA_cluster_22955	2.93399	PF04859.9^DUF641^Plant protein of unknown function (DUF641)^76-199^E:7.2e-44	IRK-interacting protein {ECO:0000303|PubMed:15618632};		PASA_cluster_13510	-1.24987	PF07714.14^Pkinase_Tyr^Protein tyrosine kinase^45-307^E:4e-29`PF00069.22^Pkinase^Protein kinase domain^48-306^E:1.7e-21	E3 ubiquitin-protein ligase KEG;
PASA_cluster_56658	2.93318	PF01453.21^B_lectin^D-mannose binding lectin^77-181^E:3.1e-28`PF00954.17^S_locus_glycop^S-locus glycoprotein domain^212-323^E:1.1e-24`PF08276.8^PAN_2^PAN-like domain^357-415^E:7.3e-16`PF14295.3^PAN_4^PAN domain^372-402^E:0.24`PF00069.22^Pkinase^Protein kinase domain^520-787^E:6.9e-47`PF07714.14^Pkinase_Tyr^Protein tyrosine kinase^521-788^E:2.6e-49`PF01453.21^B_lectin^D-mannose binding lectin^852-…	G-type lectin S-receptor-like serine/threonine-protein kinase At1g61390;		PASA_cluster_13510	-1.24987	.	E3 ubiquitin-protein ligase KEG;
PASA_cluster_56658	2.93318	PF01453.21^B_lectin^D-mannose binding lectin^77-181^E:3.2e-28`PF00954.17^S_locus_glycop^S-locus glycoprotein domain^212-323^E:1.1e-24`PF08276.8^PAN_2^PAN-like domain^357-415^E:7.5e-16`PF14295.3^PAN_4^PAN domain^372-402^E:0.24`PF00069.22^Pkinase^Protein kinase domain^520-787^E:7.1e-47`PF07714.14^Pkinase_Tyr^Protein tyrosine kinase^521-788^E:2.6e-49`PF01453.21^B_lectin^D-mannose binding lectin^852-…	G-type lectin S-receptor-like serine/threonine-protein kinase At1g61390;		PASA_cluster_13510	-1.24987	PF07714.14^Pkinase_Tyr^Protein tyrosine kinase^45-307^E:2.9e-28`PF00069.22^Pkinase^Protein kinase domain^48-306^E:1.2e-20	E3 ubiquitin-protein ligase KEG;
PASA_cluster_56658	2.93318	PF01453.21^B_lectin^D-mannose binding lectin^77-181^E:3.3e-28`PF00954.17^S_locus_glycop^S-locus glycoprotein domain^212-323^E:1.2e-24`PF08276.8^PAN_2^PAN-like domain^357-415^E:7.6e-16`PF14295.3^PAN_4^PAN domain^372-402^E:0.25`PF00069.22^Pkinase^Protein kinase domain^520-787^E:7.2e-47`PF07714.14^Pkinase_Tyr^Protein tyrosine kinase^521-788^E:2.7e-49`PF01453.21^B_lectin^D-mannose binding lectin^852-…	G-type lectin S-receptor-like serine/threonine-protein kinase At1g61390;		PASA_cluster_13994	-1.24889	PF00076.19^RRM_1^RNA recognition motif. (a.k.a. RRM, RBD, or RNP domain)^117-183^E:7.5e-13`PF00076.19^RRM_1^RNA recognition motif. (a.k.a. RRM, RBD, or RNP domain)^208-273^E:1.5e-15	UBP1-associated protein 2A;
PASA_cluster_56658	2.93318	PF01453.21^B_lectin^D-mannose binding lectin^77-181^E:3.3e-28`PF00954.17^S_locus_glycop^S-locus glycoprotein domain^212-323^E:1.2e-24`PF08276.8^PAN_2^PAN-like domain^357-415^E:7.7e-16`PF14295.3^PAN_4^PAN domain^372-402^E:0.25`PF00069.22^Pkinase^Protein kinase domain^520-787^E:7.4e-47`PF07714.14^Pkinase_Tyr^Protein tyrosine kinase^521-788^E:2.8e-49`PF01453.21^B_lectin^D-mannose binding lectin^901-…	G-type lectin S-receptor-like serine/threonine-protein kinase At1g61390;		PASA_cluster_13994	-1.24889	PF00076.19^RRM_1^RNA recognition motif. (a.k.a. RRM, RBD, or RNP domain)^117-183^E:7.6e-13`PF00076.19^RRM_1^RNA recognition motif. (a.k.a. RRM, RBD, or RNP domain)^208-273^E:1.6e-15	UBP1-associated protein 2A;
PASA_cluster_56658	2.93318	PF01453.21^B_lectin^D-mannose binding lectin^77-181^E:3.4e-28`PF00954.17^S_locus_glycop^S-locus glycoprotein domain^212-323^E:1.2e-24`PF08276.8^PAN_2^PAN-like domain^357-415^E:7.8e-16`PF14295.3^PAN_4^PAN domain^372-402^E:0.26`PF00069.22^Pkinase^Protein kinase domain^520-787^E:7.5e-47`PF07714.14^Pkinase_Tyr^Protein tyrosine kinase^521-788^E:2.8e-49`PF01453.21^B_lectin^D-mannose binding lectin^901-…	G-type lectin S-receptor-like serine/threonine-protein kinase At1g61390;		PASA_cluster_13994	-1.24889	PF00076.19^RRM_1^RNA recognition motif. (a.k.a. RRM, RBD, or RNP domain)^43-108^E:5.9e-16	UBP1-associated protein 2C;
PASA_cluster_47121	2.93241	PF00106.22^adh_short^short chain dehydrogenase^40-227^E:7.4e-50`PF08659.7^KR^KR domain^40-200^E:1.8e-14`PF13561.3^adh_short_C2^Enoyl-(Acyl carrier protein) reductase^47-281^E:1.7e-56	Tropinone reductase homolog At2g29360 {ECO:0000305};		PASA_cluster_128023	-1.24375	PF00293.25^NUDIX^NUDIX domain^115-236^E:2.8e-21	Nudix hydrolase 10;
PASA_cluster_47121	2.93241	PF00106.22^adh_short^short chain dehydrogenase^28-215^E:6.6e-50`PF08659.7^KR^KR domain^28-188^E:1.6e-14`PF13561.3^adh_short_C2^Enoyl-(Acyl carrier protein) reductase^35-269^E:1.5e-56	Tropinone reductase homolog At2g29360 {ECO:0000305};		PASA_cluster_128023	-1.24375	PF00293.25^NUDIX^NUDIX domain^134-255^E:3.2e-21	Nudix hydrolase 10;
PASA_cluster_134097	2.9295	PF02365.12^NAM^No apical meristem (NAM) protein^12-135^E:4.2e-27	NAC domain-containing protein 2;		PASA_cluster_14021	-1.2372	PF01370.18^Epimerase^NAD dependent epimerase/dehydratase family^30-203^E:1.5e-06	3-oxo-Delta(4,5)-steroid 5-beta-reductase;
PASA_cluster_11333	2.92097	.			PASA_cluster_48962	-1.22946	PF01842.22^ACT^ACT domain^67-115^E:1.8e-09`PF13740.3^ACT_6^ACT domain^69-112^E:4.9e-05`PF01842.22^ACT^ACT domain^285-342^E:2.7e-06	ACT domain-containing protein ACR6 {ECO:0000305};
PASA_cluster_115868	2.92011	PF05899.9^Cupin_3^Protein of unknown function (DUF861)^19-92^E:9e-30			PASA_cluster_48962	-1.22946	PF01842.22^ACT^ACT domain^7-55^E:1.4e-09`PF13740.3^ACT_6^ACT domain^9-52^E:3.8e-05`PF01842.22^ACT^ACT domain^225-282^E:2.1e-06	ACT domain-containing protein ACR6 {ECO:0000305};
PASA_cluster_149316	2.91945	PF01582.17^TIR^TIR domain^15-147^E:5.1e-36`PF13676.3^TIR_2^TIR domain^17-108^E:2.7e-10	TMV resistance protein N;		PASA_cluster_48962	-1.22946	PF01842.22^ACT^ACT domain^28-77^E:1.8e-06`PF01842.22^ACT^ACT domain^117-165^E:1.5e-09`PF13740.3^ACT_6^ACT domain^119-162^E:4.1e-05	ACT domain-containing protein ACR6 {ECO:0000305};
PASA_cluster_85715	2.91888	PF00139.16^Lectin_legB^Legume lectin domain^21-272^E:1.6e-81`PF00069.22^Pkinase^Protein kinase domain^344-611^E:2.1e-46`PF07714.14^Pkinase_Tyr^Protein tyrosine kinase^346-613^E:1e-44	L-type lectin-domain containing receptor kinase IV.1;		PASA_cluster_48962	-1.22946	PF01842.22^ACT^ACT domain^28-77^E:1.7e-07	ACT domain-containing protein ACR6 {ECO:0000305};
PASA_cluster_45596	2.91809	PF00403.23^HMA^Heavy-metal-associated domain^62-110^E:2.2e-07	Putative late blight resistance protein homolog R1A-3;		PASA_cluster_48962	-1.22946	PF01842.22^ACT^ACT domain^28-77^E:2.1e-07	ACT domain-containing protein ACR6 {ECO:0000305};
PASA_cluster_45596	2.91809	.			PASA_cluster_48962	-1.22946	PF01842.22^ACT^ACT domain^28-77^E:1.5e-06`PF01842.22^ACT^ACT domain^117-165^E:1.2e-09`PF13740.3^ACT_6^ACT domain^119-162^E:3.4e-05	ACT domain-containing protein ACR6 {ECO:0000305};
PASA_cluster_144257	2.91605	PF02657.12^SufE^Fe-S metabolism associated domain^83-203^E:8e-29	SufE-like protein 2, chloroplastic;		PASA_cluster_48962	-1.22946	.	ACT domain-containing protein ACR6 {ECO:0000305};
PASA_cluster_144257	2.91605	.	Quinolinate synthase, chloroplastic;		PASA_cluster_48962	-1.22946	PF01842.22^ACT^ACT domain^28-77^E:2.6e-06`PF01842.22^ACT^ACT domain^117-165^E:2.2e-09	ACT domain-containing protein ACR6 {ECO:0000305};
PASA_cluster_144257	2.91605	PF02657.12^SufE^Fe-S metabolism associated domain^83-203^E:8.2e-29	SufE-like protein 2, chloroplastic;		PASA_cluster_48962	-1.22946	PF01842.22^ACT^ACT domain^67-115^E:1.1e-09`PF13740.3^ACT_6^ACT domain^69-112^E:3.2e-05	ACT domain-containing protein ACR6 {ECO:0000305};
PASA_cluster_144257	2.91605	PF02657.12^SufE^Fe-S metabolism associated domain^83-203^E:1.1e-28	SufE-like protein 2, chloroplastic;		PASA_cluster_102890	-1.21743	PF12796.4^Ank_2^Ankyrin repeats (3 copies)^42-130^E:7.7e-14`PF13637.3^Ank_4^Ankyrin repeats (many copies)^42-91^E:7.6e-06`PF13857.3^Ank_5^Ankyrin repeats (many copies)^64-108^E:5.7e-08`PF00023.27^Ank^Ankyrin repeat^70-101^E:2.5e-06`PF13606.3^Ank_3^Ankyrin repeat^70-98^E:0.00011`PF07714.14^Pkinase_Tyr^Protein tyrosine kinase^161-278^E:3.4e-26`PF00069.22^Pkinase^Protein kinase domain^171-282^E:2.5e…	Serine/threonine-protein kinase CTR1 {ECO:0000303|PubMed:8431946};
PASA_cluster_144257	2.91605	PF02657.12^SufE^Fe-S metabolism associated domain^83-203^E:9.5e-29	SufE-like protein 2, chloroplastic;		PASA_cluster_102890	-1.21743	PF07714.14^Pkinase_Tyr^Protein tyrosine kinase^4-64^E:9.2e-05	Serine/threonine-protein kinase CTR1 {ECO:0000303|PubMed:8431946};
PASA_cluster_144257	2.91605	.			PASA_cluster_102890	-1.21743	PF12796.4^Ank_2^Ankyrin repeats (3 copies)^42-101^E:2.6e-09`PF13637.3^Ank_4^Ankyrin repeats (many copies)^42-91^E:1.9e-05`PF13857.3^Ank_5^Ankyrin repeats (many copies)^65-107^E:2e-06`PF00023.27^Ank^Ankyrin repeat^70-101^E:5.9e-06`PF13606.3^Ank_3^Ankyrin repeat^70-98^E:0.00026`PF12796.4^Ank_2^Ankyrin repeats (3 copies)^152-240^E:2.4e-13`PF13637.3^Ank_4^Ankyrin repeats (many copies)^152-201^E:1.9e-…	Potassium channel GORK;
PASA_cluster_144257	2.91605	.	Putative transcription elongation factor SPT5 homolog 1;		PASA_cluster_102890	-1.21743	PF12796.4^Ank_2^Ankyrin repeats (3 copies)^42-101^E:2.9e-09`PF13637.3^Ank_4^Ankyrin repeats (many copies)^42-91^E:2.2e-05`PF13857.3^Ank_5^Ankyrin repeats (many copies)^65-107^E:2.2e-06`PF00023.27^Ank^Ankyrin repeat^70-101^E:6.5e-06`PF13606.3^Ank_3^Ankyrin repeat^70-98^E:0.00029`PF12796.4^Ank_2^Ankyrin repeats (3 copies)^152-240^E:2.7e-13`PF13637.3^Ank_4^Ankyrin repeats (many copies)^152-201^E:2.2…	Serine/threonine-protein kinase HT1;
PASA_cluster_144257	2.91605	PF02657.12^SufE^Fe-S metabolism associated domain^83-203^E:8.9e-29	SufE-like protein 2, chloroplastic;		PASA_cluster_102890	-1.21743	PF12796.4^Ank_2^Ankyrin repeats (3 copies)^42-101^E:2.8e-09`PF13637.3^Ank_4^Ankyrin repeats (many copies)^42-91^E:2.1e-05`PF13857.3^Ank_5^Ankyrin repeats (many copies)^65-107^E:2.1e-06`PF00023.27^Ank^Ankyrin repeat^70-101^E:6.3e-06`PF13606.3^Ank_3^Ankyrin repeat^70-98^E:0.00028`PF12796.4^Ank_2^Ankyrin repeats (3 copies)^152-240^E:2.6e-13`PF13637.3^Ank_4^Ankyrin repeats (many copies)^152-201^E:2.1…	Serine/threonine-protein kinase HT1;
PASA_cluster_128967	2.91547	.			PASA_cluster_102890	-1.21743	PF12796.4^Ank_2^Ankyrin repeats (3 copies)^42-130^E:1.6e-13`PF13637.3^Ank_4^Ankyrin repeats (many copies)^42-91^E:1.4e-05`PF13857.3^Ank_5^Ankyrin repeats (many copies)^65-108^E:1.1e-07`PF00023.27^Ank^Ankyrin repeat^70-101^E:4.3e-06`PF13606.3^Ank_3^Ankyrin repeat^70-98^E:0.00019`PF07714.14^Pkinase_Tyr^Protein tyrosine kinase^161-410^E:3.7e-54`PF00069.22^Pkinase^Protein kinase domain^171-407^E:1.3e…	Serine/threonine-protein kinase STY8 {ECO:0000305};
PASA_cluster_29180	2.91326	PF04116.10^FA_hydroxylase^Fatty acid hydroxylase superfamily^89-226^E:1e-14	Dihydroceramide fatty acyl 2-hydroxylase FAH1 {ECO:0000305};		PASA_cluster_125331	-1.21301	.
PASA_cluster_70102	2.91313	PF04833.12^COBRA^COBRA-like protein^57-211^E:1.5e-67	COBRA-like protein 1;		PASA_cluster_142744	-1.2092	PF05383.14^La^La domain^12-65^E:1.5e-15	La-related protein 6B;
PASA_cluster_70102	2.91313	.	COBRA-like protein 1;		PASA_cluster_142744	-1.2092	.	La-related protein 6B;
PASA_cluster_70102	2.91313	PF04833.12^COBRA^COBRA-like protein^57-211^E:2.8e-68	COBRA-like protein 1;		PASA_cluster_142744	-1.2092	PF07145.12^PAM2^Ataxin-2 C-terminal region^37-50^E:0.00018`PF05383.14^La^La domain^192-248^E:6.8e-17	La-related protein 6B;
PASA_cluster_70102	2.91313	PF04833.12^COBRA^COBRA-like protein^57-220^E:8.6e-74	COBRA-like protein 1;		PASA_cluster_8459	-1.20765	.
PASA_cluster_139157	2.9081	PF13516.3^LRR_6^Leucine Rich repeat^20-32^E:0.22`PF13855.3^LRR_8^Leucine rich repeat^21-79^E:9.1e-08`PF00560.30^LRR_1^Leucine Rich Repeat^21-40^E:0.047`PF13855.3^LRR_8^Leucine rich repeat^173-231^E:1.8e-08`PF13516.3^LRR_6^Leucine Rich repeat^173-186^E:0.081`PF00560.30^LRR_1^Leucine Rich Repeat^175-193^E:1.3`PF00560.30^LRR_1^Leucine Rich Repeat^272-293^E:0.68	Leucine-rich repeat receptor protein kinase MSP1 {ECO:0000305};		PASA_cluster_8459	-1.20765	PF16544.2^STAR_dimer^Homodimerisation region of STAR domain protein^75-109^E:1.7e-10	KH domain-containing protein At1g09660/At1g09670;
PASA_cluster_43781	2.90745	PF03106.12^WRKY^WRKY DNA -binding domain^6-47^E:3.1e-13	Probable WRKY transcription factor 41;		PASA_cluster_8459	-1.20765	PF16544.2^STAR_dimer^Homodimerisation region of STAR domain protein^34-68^E:7.6e-11`PF00013.26^KH_1^KH domain^145-183^E:0.00037	KH domain-containing protein At1g09660/At1g09670;
PASA_cluster_43781	2.90745	PF03106.12^WRKY^WRKY DNA -binding domain^129-149^E:7.1e-07	Probable WRKY transcription factor 41;		PASA_cluster_8459	-1.20765	PF00013.26^KH_1^KH domain^95-134^E:0.00035	KH domain-containing protein At1g09660/At1g09670;
PASA_cluster_43781	2.90745	PF03140.12^DUF247^Plant protein of unknown function^45-444^E:1.9e-80	Probable WRKY transcription factor 53;		PASA_cluster_8459	-1.20765	PF16544.2^STAR_dimer^Homodimerisation region of STAR domain protein^34-68^E:1.4e-10	KH domain-containing protein At1g09660/At1g09670;
PASA_cluster_43781	2.90745	PF03106.12^WRKY^WRKY DNA -binding domain^205-264^E:3.7e-27	Probable WRKY transcription factor 53;		PASA_cluster_8459	-1.20765	PF16544.2^STAR_dimer^Homodimerisation region of STAR domain protein^34-68^E:1.5e-10	KH domain-containing protein At1g09660/At1g09670;
PASA_cluster_43781	2.90745	PF03106.12^WRKY^WRKY DNA -binding domain^129-188^E:2.8e-27	Probable WRKY transcription factor 53;		PASA_cluster_59232	-1.20603	PF00022.16^Actin^Actin^75-566^E:1.1e-17	Actin-related protein 9;
PASA_cluster_49636	2.90416	PF03721.11^UDPG_MGDP_dh_N^UDP-glucose/GDP-mannose dehydrogenase family, NAD binding domain^3-185^E:3.7e-66`PF00984.16^UDPG_MGDP_dh^UDP-glucose/GDP-mannose dehydrogenase family, central domain^210-304^E:3.7e-32`PF03720.12^UDPG_MGDP_dh_C^UDP-glucose/GDP-mannose dehydrogenase family, UDP binding domain^328-451^E:8.9e-35	UDP-glucose 6-dehydrogenase 1;		PASA_cluster_59232	-1.20603	PF00022.16^Actin^Actin^94-645^E:3.8e-25	Actin-related protein 9;
PASA_cluster_67272	2.90349	PF01442.15^Apolipoprotein^Apolipoprotein A1/A4/E domain^166-220^E:1`PF01544.15^CorA^CorA-like Mg2+ transporter protein^280-383^E:2.3e-08`PF01442.15^Apolipoprotein^Apolipoprotein A1/A4/E domain^280-305^E:580	Magnesium transporter MRS2-2;		PASA_cluster_74356	-1.20205	PF00534.17^Glycos_transf_1^Glycosyl transferases group 1^163-332^E:8.6e-40`PF13692.3^Glyco_trans_1_4^Glycosyl transferases group 1^164-319^E:2.9e-17	Alpha-1,3/1,6-mannosyltransferase ALG2;
PASA_cluster_67272	2.90349	.	E3 ubiquitin protein ligase DRIP2;		PASA_cluster_74356	-1.20205	PF00534.17^Glycos_transf_1^Glycosyl transferases group 1^163-338^E:2.8e-39`PF13692.3^Glyco_trans_1_4^Glycosyl transferases group 1^164-325^E:8.3e-16	Alpha-1,3/1,6-mannosyltransferase ALG2;
PASA_cluster_67272	2.90349	.			PASA_cluster_74356	-1.20205	PF13692.3^Glyco_trans_1_4^Glycosyl transferases group 1^10-135^E:3.2e-16`PF00534.17^Glycos_transf_1^Glycosyl transferases group 1^12-148^E:6.3e-34	Alpha-1,3/1,6-mannosyltransferase ALG2;
PASA_cluster_67272	2.90349	PF13923.3^zf-C3HC4_2^Zinc finger, C3HC4 type (RING finger)^34-74^E:4.2e-07`PF13445.3^zf-RING_UBOX^RING-type zinc-finger^34-67^E:2.1e-06`PF00097.22^zf-C3HC4^Zinc finger, C3HC4 type (RING finger)^34-74^E:3.8e-05	E3 ubiquitin protein ligase DRIP2;		PASA_cluster_74356	-1.20205	PF13439.3^Glyco_transf_4^Glycosyltransferase Family 4^20-200^E:1.3e-16`PF13579.3^Glyco_trans_4_4^Glycosyl transferase 4-like domain^21-177^E:2.4e-09	Alpha-1,3/1,6-mannosyltransferase ALG2;
PASA_cluster_67272	2.90349	PF13923.3^zf-C3HC4_2^Zinc finger, C3HC4 type (RING finger)^19-59^E:4e-07`PF13445.3^zf-RING_UBOX^RING-type zinc-finger^19-52^E:2e-06`PF00097.22^zf-C3HC4^Zinc finger, C3HC4 type (RING finger)^19-59^E:3.5e-05	E3 ubiquitin protein ligase DRIP2;		PASA_cluster_74356	-1.20205	PF00534.17^Glycos_transf_1^Glycosyl transferases group 1^163-264^E:3e-12	Alpha-1,3/1,6-mannosyltransferase ALG2;
PASA_cluster_67272	2.90349	PF13923.3^zf-C3HC4_2^Zinc finger, C3HC4 type (RING finger)^19-59^E:5.6e-07`PF13445.3^zf-RING_UBOX^RING-type zinc-finger^19-51^E:3.8e-06`PF00097.22^zf-C3HC4^Zinc finger, C3HC4 type (RING finger)^19-59^E:5e-05	E3 ubiquitin protein ligase DRIP2;		PASA_cluster_74356	-1.20205	PF13439.3^Glyco_transf_4^Glycosyltransferase Family 4^20-200^E:9.2e-16`PF13579.3^Glyco_trans_4_4^Glycosyl transferase 4-like domain^21-177^E:1.5e-08`PF00534.17^Glycos_transf_1^Glycosyl transferases group 1^211-380^E:1.2e-39`PF13692.3^Glyco_trans_1_4^Glycosyl transferases group 1^212-367^E:3.9e-17	Alpha-1,3/1,6-mannosyltransferase ALG2;
PASA_cluster_67272	2.90349	.	Magnesium transporter MRS2-2;		PASA_cluster_158146	-1.19928	.
PASA_cluster_67272	2.90349	PF13923.3^zf-C3HC4_2^Zinc finger, C3HC4 type (RING finger)^19-59^E:5.6e-07`PF13445.3^zf-RING_UBOX^RING-type zinc-finger^19-51^E:3.8e-06`PF00097.22^zf-C3HC4^Zinc finger, C3HC4 type (RING finger)^19-59^E:5e-05	Magnesium transporter MRS2-2;		PASA_cluster_158146	-1.19928	PF13540.3^RCC1_2^Regulator of chromosome condensation (RCC1) repeat^52-79^E:2.6e-05`PF00415.15^RCC1^Regulator of chromosome condensation (RCC1) repeat^68-118^E:4.1e-08`PF13540.3^RCC1_2^Regulator of chromosome condensation (RCC1) repeat^106-134^E:8e-08`PF00415.15^RCC1^Regulator of chromosome condensation (RCC1) repeat^122-171^E:6.2e-13`PF13540.3^RCC1_2^Regulator of chromosome condensation (RCC1) r…	Ultraviolet-B receptor UVR8;
PASA_cluster_67272	2.90349	PF13923.3^zf-C3HC4_2^Zinc finger, C3HC4 type (RING finger)^34-74^E:5.9e-07`PF13445.3^zf-RING_UBOX^RING-type zinc-finger^34-66^E:3.7e-06`PF00097.22^zf-C3HC4^Zinc finger, C3HC4 type (RING finger)^34-74^E:5.2e-05	E3 ubiquitin protein ligase DRIP2;		PASA_cluster_158146	-1.19928	PF13540.3^RCC1_2^Regulator of chromosome condensation (RCC1) repeat^165-192^E:3.6e-05`PF00415.15^RCC1^Regulator of chromosome condensation (RCC1) repeat^181-231^E:5.9e-08`PF13540.3^RCC1_2^Regulator of chromosome condensation (RCC1) repeat^219-247^E:1.1e-07`PF00415.15^RCC1^Regulator of chromosome condensation (RCC1) repeat^235-284^E:8.9e-13`PF13540.3^RCC1_2^Regulator of chromosome condensation (RC…	Ultraviolet-B receptor UVR8;
PASA_cluster_67272	2.90349	.	Magnesium transporter MRS2-I;		PASA_cluster_53171	-1.19346	.
PASA_cluster_67272	2.90349	PF01544.15^CorA^CorA-like Mg2+ transporter protein^78-181^E:4.4e-09	Magnesium transporter MRS2-I;		PASA_cluster_53171	-1.19346	PF14543.3^TAXi_N^Xylanase inhibitor N-terminal^201-376^E:1e-47`PF00026.20^Asp^Eukaryotic aspartyl protease^201-558^E:2.8e-19`PF14541.3^TAXi_C^Xylanase inhibitor C-terminal^420-557^E:4.6e-14	Aspartic proteinase Asp1;
PASA_cluster_67272	2.90349	PF01442.15^Apolipoprotein^Apolipoprotein A1/A4/E domain^166-220^E:0.73`PF01442.15^Apolipoprotein^Apolipoprotein A1/A4/E domain^292-308^E:300	Magnesium transporter MRS2-I;		PASA_cluster_53171	-1.19346	PF14543.3^TAXi_N^Xylanase inhibitor N-terminal^201-370^E:1e-41`PF00026.20^Asp^Eukaryotic aspartyl protease^201-552^E:2.4e-18`PF14541.3^TAXi_C^Xylanase inhibitor C-terminal^414-551^E:4.5e-14	Aspartic proteinase Asp1;
PASA_cluster_67272	2.90349	PF13923.3^zf-C3HC4_2^Zinc finger, C3HC4 type (RING finger)^19-59^E:5.6e-07`PF13445.3^zf-RING_UBOX^RING-type zinc-finger^19-51^E:3.8e-06`PF00097.22^zf-C3HC4^Zinc finger, C3HC4 type (RING finger)^19-59^E:5e-05	Magnesium transporter MRS2-I;		PASA_cluster_53374	-1.19148	.
PASA_cluster_132040	2.89993	PF11961.5^DUF3475^Domain of unknown function (DUF3475)^137-193^E:8.2e-25`PF05003.9^DUF668^Protein of unknown function (DUF668)^357-441^E:1.1e-32			PASA_cluster_53374	-1.19148	.	Mediator of RNA polymerase II transcription subunit 16;
PASA_cluster_132040	2.89993	PF11961.5^DUF3475^Domain of unknown function (DUF3475)^137-193^E:4.4e-25`PF05003.9^DUF668^Protein of unknown function (DUF668)^357-379^E:1.8e-05			PASA_cluster_155456	-1.18761	.	Protein CHROMATIN REMODELING 4 {ECO:0000303|PubMed:16547115};
PASA_cluster_132040	2.89993	PF05003.9^DUF668^Protein of unknown function (DUF668)^4-32^E:1.2e-06			PASA_cluster_128935	-1.18383	.
PASA_cluster_56065	2.89933	PF14380.3^WAK_assoc^Wall-associated receptor kinase C-terminal^163-245^E:9.6e-17`PF14380.3^WAK_assoc^Wall-associated receptor kinase C-terminal^386-461^E:5.3e-15`PF14380.3^WAK_assoc^Wall-associated receptor kinase C-terminal^620-708^E:4.1e-15`PF14380.3^WAK_assoc^Wall-associated receptor kinase C-terminal^897-986^E:3.6e-17`PF00069.22^Pkinase^Protein kinase domain^1079-1347^E:2.5e-47`PF07714.14^Pki…	Probable serine/threonine-protein kinase At1g18390;		PASA_cluster_128935	-1.18383	PF00022.16^Actin^Actin^2-361^E:1.6e-66	Actin-related protein 7;
PASA_cluster_56065	2.89933	PF14380.3^WAK_assoc^Wall-associated receptor kinase C-terminal^159-248^E:1.3e-17`PF00069.22^Pkinase^Protein kinase domain^341-609^E:6.2e-48`PF07714.14^Pkinase_Tyr^Protein tyrosine kinase^342-611^E:9.9e-49	Probable serine/threonine-protein kinase At1g18390;		PASA_cluster_5847	-1.16842	PF00503.17^G-alpha^G-protein alpha subunit^457-833^E:4.3e-66	Extra-large guanine nucleotide-binding protein 3;
PASA_cluster_56065	2.89933	PF14380.3^WAK_assoc^Wall-associated receptor kinase C-terminal^5-73^E:6.9e-15`PF00069.22^Pkinase^Protein kinase domain^181-449^E:3.2e-48`PF07714.14^Pkinase_Tyr^Protein tyrosine kinase^182-451^E:5.1e-49	Probable serine/threonine-protein kinase At1g18390;		PASA_cluster_68615	-1.16663	PF00071.19^Ras^Ras family^7-132^E:9.6e-05`PF10199.6^Adaptin_binding^Alpha and gamma adaptin binding protein p34^146-322^E:2.8e-17
PASA_cluster_56065	2.89933	PF14380.3^WAK_assoc^Wall-associated receptor kinase C-terminal^162-245^E:7.2e-18	Probable serine/threonine-protein kinase At1g18390;		PASA_cluster_68615	-1.16663	PF08477.10^Roc^Ras of Complex, Roc, domain of DAPkinase^15-126^E:1.3e-07`PF00071.19^Ras^Ras family^16-198^E:1.1e-11	Ras-related protein RABD1;
PASA_cluster_56065	2.89933	PF14380.3^WAK_assoc^Wall-associated receptor kinase C-terminal^159-248^E:2.7e-18	Probable serine/threonine-protein kinase At1g18390;		PASA_cluster_68615	-1.16663	PF10199.6^Adaptin_binding^Alpha and gamma adaptin binding protein p34^101-162^E:6.6e-09	Ras-related protein RABD1;
PASA_cluster_56065	2.89933	PF00069.22^Pkinase^Protein kinase domain^82-350^E:1.7e-48`PF07714.14^Pkinase_Tyr^Protein tyrosine kinase^83-352^E:2.8e-49	Probable serine/threonine-protein kinase At1g18390;		PASA_cluster_68615	-1.16663	PF08477.10^Roc^Ras of Complex, Roc, domain of DAPkinase^15-132^E:7.8e-07`PF00071.19^Ras^Ras family^16-204^E:2.4e-09`PF10199.6^Adaptin_binding^Alpha and gamma adaptin binding protein p34^218-394^E:4.5e-17	Ras-related protein RABD1;
PASA_cluster_56065	2.89933	PF14380.3^WAK_assoc^Wall-associated receptor kinase C-terminal^163-245^E:9.9e-17`PF14380.3^WAK_assoc^Wall-associated receptor kinase C-terminal^386-461^E:5.4e-15`PF14380.3^WAK_assoc^Wall-associated receptor kinase C-terminal^653-741^E:4.2e-15`PF14380.3^WAK_assoc^Wall-associated receptor kinase C-terminal^922-1011^E:3.7e-17`PF00069.22^Pkinase^Protein kinase domain^1104-1372^E:2.6e-47`PF07714.14^Pk…	Probable serine/threonine-protein kinase At1g18390;		PASA_cluster_68615	-1.16663	PF08477.10^Roc^Ras of Complex, Roc, domain of DAPkinase^15-126^E:3.5e-07`PF00071.19^Ras^Ras family^16-198^E:3.9e-11`PF10199.6^Adaptin_binding^Alpha and gamma adaptin binding protein p34^212-388^E:4.4e-17	Ras-related protein RABD1;
PASA_cluster_34096	2.88629	PF13833.3^EF-hand_8^EF-hand domain pair^13-42^E:0.013`PF13202.3^EF-hand_5^EF hand^22-38^E:0.023`PF10591.6^SPARC_Ca_bdg^Secreted protein acidic and rich in cysteine Ca binding region^46-111^E:4.6e-06`PF13405.3^EF-hand_6^EF-hand domain^61-82^E:6.7e-06`PF00036.29^EF-hand_1^EF hand^62-81^E:1.3e-06`PF13202.3^EF-hand_5^EF hand^62-81^E:7.8e-07`PF13499.3^EF-hand_7^EF-hand domain pair^62-114^E:1.4e-10`PF1…	Calcium-dependent protein kinase 28;		PASA_cluster_30120	-1.16645	PF12265.5^CAF1C_H4-bd^Histone-binding protein RBBP4 or subunit C of CAF1 complex^22-88^E:4.1e-18`PF00400.29^WD40^WD domain, G-beta repeat^170-204^E:0.18`PF00400.29^WD40^WD domain, G-beta repeat^254-289^E:0.13`PF00400.29^WD40^WD domain, G-beta repeat^302-334^E:0.011`PF00400.29^WD40^WD domain, G-beta repeat^344-383^E:2.4e-06	WD-40 repeat-containing protein MSI4;
PASA_cluster_34096	2.88629	PF00069.22^Pkinase^Protein kinase domain^102-362^E:9.2e-70`PF07714.14^Pkinase_Tyr^Protein tyrosine kinase^104-354^E:5.3e-30`PF06293.11^Kdo^Lipopolysaccharide kinase (Kdo/WaaP) family^131-245^E:9.8e-05`PF14531.3^Kinase-like^Kinase-like^191-314^E:8.7e-07`PF13202.3^EF-hand_5^EF hand^410-432^E:6e-05`PF10591.6^SPARC_Ca_bdg^Secreted protein acidic and rich in cysteine Ca binding region^454-518^E:5.5e-0…	Calcium-dependent protein kinase 28;		PASA_cluster_30120	-1.16645	PF12265.5^CAF1C_H4-bd^Histone-binding protein RBBP4 or subunit C of CAF1 complex^22-114^E:7.7e-09`PF00400.29^WD40^WD domain, G-beta repeat^618-650^E:0.04`PF00400.29^WD40^WD domain, G-beta repeat^660-699^E:8.9e-06`PF02990.13^EMP70^Endomembrane protein 70^846-1384^E:2.5e-220	Transmembrane 9 superfamily member 7 {ECO:0000305};
PASA_cluster_34096	2.88629	PF00069.22^Pkinase^Protein kinase domain^102-362^E:1e-69`PF07714.14^Pkinase_Tyr^Protein tyrosine kinase^104-354^E:5.8e-30`PF06293.11^Kdo^Lipopolysaccharide kinase (Kdo/WaaP) family^131-245^E:0.0001`PF14531.3^Kinase-like^Kinase-like^191-314^E:9.4e-07`PF13499.3^EF-hand_7^EF-hand domain pair^409-470^E:7e-09`PF13202.3^EF-hand_5^EF hand^410-432^E:2.3e-05`PF13405.3^EF-hand_6^EF-hand domain^410-436^E:3.…	Calcium-dependent protein kinase 28;		PASA_cluster_30120	-1.16645	PF12265.5^CAF1C_H4-bd^Histone-binding protein RBBP4 or subunit C of CAF1 complex^22-76^E:2.8e-13`PF00400.29^WD40^WD domain, G-beta repeat^629-661^E:0.04`PF00400.29^WD40^WD domain, G-beta repeat^671-710^E:8.9e-06`PF02990.13^EMP70^Endomembrane protein 70^857-1395^E:2.6e-220	Transmembrane 9 superfamily member 7 {ECO:0000305};
PASA_cluster_34096	2.88629	.	Calcium-dependent protein kinase 28;		PASA_cluster_30120	-1.16645	PF02990.13^EMP70^Endomembrane protein 70^52-590^E:2.7e-221	Transmembrane 9 superfamily member 7 {ECO:0000305};
PASA_cluster_34096	2.88629	PF00069.22^Pkinase^Protein kinase domain^102-384^E:4.6e-66`PF07714.14^Pkinase_Tyr^Protein tyrosine kinase^104-376^E:2.9e-26`PF13202.3^EF-hand_5^EF hand^459-475^E:0.15`PF10591.6^SPARC_Ca_bdg^Secreted protein acidic and rich in cysteine Ca binding region^483-547^E:6.1e-05`PF13405.3^EF-hand_6^EF-hand domain^498-519^E:4.7e-05`PF13202.3^EF-hand_5^EF hand^499-518^E:5e-06`PF13499.3^EF-hand_7^EF-hand dom…	Calcium-dependent protein kinase 28;		PASA_cluster_157007	-1.16026	PF00443.26^UCH^Ubiquitin carboxyl-terminal hydrolase^175-523^E:2.4e-44`PF13423.3^UCH_1^Ubiquitin carboxyl-terminal hydrolase^256-505^E:6.8e-16	Ubiquitin carboxyl-terminal hydrolase 24;
PASA_cluster_144980	2.88317	PF08263.9^LRRNT_2^Leucine rich repeat N-terminal domain^53-92^E:4.3e-11`PF13855.3^LRR_8^Leucine rich repeat^145-205^E:9.9e-09`PF08263.9^LRRNT_2^Leucine rich repeat N-terminal domain^156-169^E:670`PF00560.30^LRR_1^Leucine Rich Repeat^194-214^E:0.17`PF13855.3^LRR_8^Leucine rich repeat^247-306^E:1.8e-08`PF00560.30^LRR_1^Leucine Rich Repeat^247-269^E:1.5	LRR receptor-like serine/threonine-protein kinase EFR;		PASA_cluster_116504	-1.15849	.
PASA_cluster_143330	2.8793	.			PASA_cluster_131054	-1.15405	PF13912.3^zf-C2H2_6^C2H2-type zinc finger^158-181^E:0.01`PF12874.4^zf-met^Zinc-finger of C2H2 type^160-179^E:0.0021	Protein SENSITIVE TO PROTON RHIZOTOXICITY 1;
PASA_cluster_84903	2.87481	PF00069.22^Pkinase^Protein kinase domain^155-439^E:3.4e-68`PF07714.14^Pkinase_Tyr^Protein tyrosine kinase^158-368^E:2.3e-31	Probable serine/threonine-protein kinase At1g54610;		PASA_cluster_145069	-1.15172	PF00249.28^Myb_DNA-binding^Myb-like DNA-binding domain^431-478^E:8.2e-08`PF13921.3^Myb_DNA-bind_6^Myb-like DNA-binding domain^431-496^E:2.1e-06	Telomere-binding protein 1;
PASA_cluster_84903	2.87481	PF00069.22^Pkinase^Protein kinase domain^163-447^E:3.5e-68`PF07714.14^Pkinase_Tyr^Protein tyrosine kinase^166-376^E:2.4e-31	Probable serine/threonine-protein kinase At1g54610;		PASA_cluster_15505	-1.14635	PF05623.9^DUF789^Protein of unknown function (DUF789)^6-112^E:5.8e-37
PASA_cluster_126676	2.87437	PF13947.3^GUB_WAK_bind^Wall-associated receptor kinase galacturonan-binding^29-108^E:5.4e-06`PF00069.22^Pkinase^Protein kinase domain^301-569^E:1.3e-43`PF07714.14^Pkinase_Tyr^Protein tyrosine kinase^301-570^E:2.7e-43	Probable receptor-like protein kinase At5g39030;		PASA_cluster_15505	-1.14635	PF05623.9^DUF789^Protein of unknown function (DUF789)^89-176^E:3.2e-32`PF05623.9^DUF789^Protein of unknown function (DUF789)^180-284^E:1.2e-35
PASA_cluster_47160	2.87111	PF00249.28^Myb_DNA-binding^Myb-like DNA-binding domain^157-206^E:4.3e-06	Transcription factor LUX;		PASA_cluster_15505	-1.14635	PF05623.9^DUF789^Protein of unknown function (DUF789)^4-57^E:9.5e-10`PF05623.9^DUF789^Protein of unknown function (DUF789)^102-154^E:1.1e-11
PASA_cluster_39938	2.87073	PF06026.11^Rib_5-P_isom_A^Ribose 5-phosphate isomerase A (phosphoriboisomerase A)^82-261^E:1.9e-61	Probable ribose-5-phosphate isomerase 2;		PASA_cluster_15505	-1.14635	PF05623.9^DUF789^Protein of unknown function (DUF789)^4-183^E:3.3e-68
PASA_cluster_142272	2.87036	.	Protein kinase 2B, chloroplastic;		PASA_cluster_11497	-1.14295	PF04433.14^SWIRM^SWIRM domain^144-229^E:1.7e-19`PF00569.14^ZZ^Zinc finger, ZZ type^302-338^E:6.8e-09`PF00249.28^Myb_DNA-binding^Myb-like DNA-binding domain^360-402^E:3.4e-11`PF13921.3^Myb_DNA-bind_6^Myb-like DNA-binding domain^362-401^E:7.1e-06`PF16495.2^SWIRM-assoc_1^SWIRM-associated region 1^865-943^E:2.2e-25	SWI/SNF complex subunit SWI3D;
PASA_cluster_142272	2.87036	PF00069.22^Pkinase^Protein kinase domain^5-136^E:2e-14`PF07714.14^Pkinase_Tyr^Protein tyrosine kinase^5-137^E:3.3e-13	Protein kinase 2B, chloroplastic;		PASA_cluster_11497	-1.14295	PF04433.14^SWIRM^SWIRM domain^55-140^E:1.4e-19`PF00569.14^ZZ^Zinc finger, ZZ type^213-249^E:5.7e-09`PF00249.28^Myb_DNA-binding^Myb-like DNA-binding domain^271-313^E:2.8e-11`PF13921.3^Myb_DNA-bind_6^Myb-like DNA-binding domain^273-312^E:5.9e-06`PF16495.2^SWIRM-assoc_1^SWIRM-associated region 1^720-798^E:1.8e-25	SWI/SNF complex subunit SWI3D;
PASA_cluster_142272	2.87036	PF07714.14^Pkinase_Tyr^Protein tyrosine kinase^28-79^E:1.7e-10`PF00069.22^Pkinase^Protein kinase domain^28-78^E:2.7e-08	Protein kinase 2B, chloroplastic;		PASA_cluster_11497	-1.14295	PF04433.14^SWIRM^SWIRM domain^144-229^E:1.6e-19`PF00569.14^ZZ^Zinc finger, ZZ type^302-338^E:6.6e-09`PF00249.28^Myb_DNA-binding^Myb-like DNA-binding domain^360-402^E:3.3e-11`PF13921.3^Myb_DNA-bind_6^Myb-like DNA-binding domain^362-401^E:6.8e-06`PF16495.2^SWIRM-assoc_1^SWIRM-associated region 1^830-908^E:2.1e-25	SWI/SNF complex subunit SWI3D;
PASA_cluster_142272	2.87036	PF00069.22^Pkinase^Protein kinase domain^87-226^E:1.3e-21`PF07714.14^Pkinase_Tyr^Protein tyrosine kinase^88-226^E:9.9e-26	Protein kinase 2B, chloroplastic;		PASA_cluster_11497	-1.14295	PF04433.14^SWIRM^SWIRM domain^144-229^E:1.7e-19`PF00569.14^ZZ^Zinc finger, ZZ type^302-338^E:6.9e-09`PF00249.28^Myb_DNA-binding^Myb-like DNA-binding domain^360-402^E:3.4e-11`PF13921.3^Myb_DNA-bind_6^Myb-like DNA-binding domain^362-401^E:7.2e-06`PF16495.2^SWIRM-assoc_1^SWIRM-associated region 1^869-947^E:2.2e-25	SWI/SNF complex subunit SWI3D;
PASA_cluster_142272	2.87036	PF00069.22^Pkinase^Protein kinase domain^87-361^E:4.8e-42`PF07714.14^Pkinase_Tyr^Protein tyrosine kinase^88-362^E:3.6e-45	Protein kinase 2B, chloroplastic;		PASA_cluster_99844	-1.14164	PF00612.24^IQ^IQ calmodulin-binding motif^97-116^E:4.2e-05	Protein IQ-DOMAIN 1;
PASA_cluster_142272	2.87036	PF00069.22^Pkinase^Protein kinase domain^2-108^E:1.2e-08`PF07714.14^Pkinase_Tyr^Protein tyrosine kinase^6-108^E:5.4e-08	Protein kinase 2B, chloroplastic;		PASA_cluster_53422	-1.14064	.
PASA_cluster_102161	2.85797	.	Nudix hydrolase 13, mitochondrial;		PASA_cluster_53422	-1.14064	PF00013.26^KH_1^KH domain^46-101^E:9.6e-12`PF00013.26^KH_1^KH domain^185-251^E:2.3e-14`PF00013.26^KH_1^KH domain^328-377^E:8.2e-10`PF00013.26^KH_1^KH domain^414-481^E:8e-12`PF00013.26^KH_1^KH domain^609-672^E:2.2e-09	KH domain-containing protein At4g18375;
PASA_cluster_102161	2.85797	PF00293.25^NUDIX^NUDIX domain^76-192^E:9.6e-10	Nudix hydrolase 13, mitochondrial;		PASA_cluster_53422	-1.14064	.	KH domain-containing protein At4g18375;
PASA_cluster_102161	2.85797	PF00293.25^NUDIX^NUDIX domain^76-172^E:3.9e-08	Nudix hydrolase 13, mitochondrial;		PASA_cluster_53422	-1.14064	PF00013.26^KH_1^KH domain^46-101^E:9.8e-12`PF00013.26^KH_1^KH domain^185-251^E:2.3e-14`PF00013.26^KH_1^KH domain^328-377^E:8.4e-10`PF00013.26^KH_1^KH domain^414-481^E:8.2e-12`PF00013.26^KH_1^KH domain^609-672^E:2.2e-09	KH domain-containing protein At4g18375;
PASA_cluster_102161	2.85797	PF00293.25^NUDIX^NUDIX domain^75-116^E:3.2e-07	Nudix hydrolase 13, mitochondrial;		PASA_cluster_152668	-1.12979	PF01774.14^UreD^UreD urease accessory protein^45-224^E:4.7e-53`PF08621.7^RPAP1_N^RPAP1-like, N-terminal^572-615^E:2.5e-18	Transcriptional elongation regulator MINIYO {ECO:0000303|PubMed:21620701};
PASA_cluster_132962	2.85794	PF10358.6^NT-C2^N-terminal C2 in EEIG1 and EHBP1 proteins^67-178^E:1.3e-10			PASA_cluster_152668	-1.12979	.	Transcriptional elongation regulator MINIYO {ECO:0000303|PubMed:21620701};
PASA_cluster_132962	2.85794	PF10358.6^NT-C2^N-terminal C2 in EEIG1 and EHBP1 proteins^66-178^E:3.7e-11			PASA_cluster_152668	-1.12979	PF08621.7^RPAP1_N^RPAP1-like, N-terminal^306-349^E:5.7e-18`PF08620.7^RPAP1_C^RPAP1-like, C-terminal^433-511^E:2.1e-14	Transcriptional elongation regulator MINIYO {ECO:0000303|PubMed:21620701};
PASA_cluster_132962	2.85794	.			PASA_cluster_152668	-1.12979	PF08621.7^RPAP1_N^RPAP1-like, N-terminal^351-394^E:5.9e-18`PF08620.7^RPAP1_C^RPAP1-like, C-terminal^478-556^E:2.2e-14	Transcriptional elongation regulator MINIYO {ECO:0000303|PubMed:21620701};
PASA_cluster_60439	2.8527	.	Phospholipid:diacylglycerol acyltransferase 1;		PASA_cluster_152668	-1.12979	PF01774.14^UreD^UreD urease accessory protein^45-224^E:4.8e-53`PF08621.7^RPAP1_N^RPAP1-like, N-terminal^572-615^E:2.5e-18	Transcriptional elongation regulator MINIYO {ECO:0000303|PubMed:21620701};
PASA_cluster_60439	2.8527	PF02450.12^LCAT^Lecithin:cholesterol acyltransferase^2-424^E:6.3e-45	Phospholipid:diacylglycerol acyltransferase 1;		PASA_cluster_152668	-1.12979	.	Urease accessory protein D;
PASA_cluster_60439	2.8527	PF02450.12^LCAT^Lecithin:cholesterol acyltransferase^9-174^E:4.1e-40	Phospholipid:diacylglycerol acyltransferase 1;		PASA_cluster_152668	-1.12979	PF01774.14^UreD^UreD urease accessory protein^44-274^E:2.5e-57	Urease accessory protein D;
PASA_cluster_60439	2.8527	PF02450.12^LCAT^Lecithin:cholesterol acyltransferase^134-631^E:2.3e-63	Phospholipid:diacylglycerol acyltransferase 1;		PASA_cluster_144252	-1.12597	.
PASA_cluster_115248	2.84454	.			PASA_cluster_36514	-1.12574	PF00107.23^ADH_zinc_N^Zinc-binding dehydrogenase^2-112^E:2.1e-21	Alcohol dehydrogenase-like 1;
PASA_cluster_62850	2.84036	PF01373.14^Glyco_hydro_14^Glycosyl hydrolase family 14^119-542^E:1.4e-137	Beta-amylase 1, chloroplastic;		PASA_cluster_36514	-1.12574	PF08240.9^ADH_N^Alcohol dehydrogenase GroES-like domain^91-215^E:3.8e-24	Alcohol dehydrogenase-like 1;
PASA_cluster_45397	2.83894	PF00847.17^AP2^AP2 domain^122-171^E:2.3e-12	Ethylene-responsive transcription factor CRF4;		PASA_cluster_36514	-1.12574	PF00107.23^ADH_zinc_N^Zinc-binding dehydrogenase^2-112^E:3.9e-20	Alcohol dehydrogenase-like 1;
PASA_cluster_45397	2.83894	.	Ethylene-responsive transcription factor CRF4;		PASA_cluster_36514	-1.12574	PF08240.9^ADH_N^Alcohol dehydrogenase GroES-like domain^99-223^E:1e-23`PF00107.23^ADH_zinc_N^Zinc-binding dehydrogenase^266-388^E:4.8e-23	Alcohol dehydrogenase-like 1;
PASA_cluster_56189	2.83746	.			PASA_cluster_36514	-1.12574	PF08240.9^ADH_N^Alcohol dehydrogenase GroES-like domain^91-215^E:9.8e-24`PF00107.23^ADH_zinc_N^Zinc-binding dehydrogenase^258-379^E:6.7e-23	Alcohol dehydrogenase-like 2;
PASA_cluster_17386	2.83183	PF00643.21^zf-B_box^B-box zinc finger^53-94^E:1.9e-06	B-box zinc finger protein 22 {ECO:0000303|PubMed:19920209};		PASA_cluster_36514	-1.12574	PF00107.23^ADH_zinc_N^Zinc-binding dehydrogenase^2-112^E:2e-15	Alcohol dehydrogenase-like 2;
PASA_cluster_17386	2.83183	PF00643.21^zf-B_box^B-box zinc finger^53-94^E:1.1e-06	B-box zinc finger protein 22 {ECO:0000303|PubMed:19920209};		PASA_cluster_36514	-1.12574	PF08240.9^ADH_N^Alcohol dehydrogenase GroES-like domain^91-215^E:1.4e-23`PF00107.23^ADH_zinc_N^Zinc-binding dehydrogenase^258-324^E:1.2e-11	Alcohol dehydrogenase-like 3;
PASA_cluster_17386	2.83183	.			PASA_cluster_36514	-1.12574	PF08240.9^ADH_N^Alcohol dehydrogenase GroES-like domain^38-162^E:9.3e-24`PF00107.23^ADH_zinc_N^Zinc-binding dehydrogenase^205-271^E:8.6e-12	Alcohol dehydrogenase-like 3;
PASA_cluster_57172	2.83134	PF00400.29^WD40^WD domain, G-beta repeat^173-204^E:0.095`PF00400.29^WD40^WD domain, G-beta repeat^259-295^E:0.15	Protein TRANSPARENT TESTA GLABRA 1;		PASA_cluster_36514	-1.12574	PF08240.9^ADH_N^Alcohol dehydrogenase GroES-like domain^202-281^E:1.1e-20`PF00107.23^ADH_zinc_N^Zinc-binding dehydrogenase^319-440^E:8e-18`PF01535.17^PPR^PPR repeat^595-622^E:1.6e-05`PF01535.17^PPR^PPR repeat^727-751^E:2.2e-05`PF01535.17^PPR^PPR repeat^758-788^E:0.00018`PF01535.17^PPR^PPR repeat^832-858^E:0.76`PF17177.1^PPR_long^Pentacotripeptide-repeat region of PROPR^842-979^E:4.2e-08`PF13041.3…	Pentatricopeptide repeat-containing protein At4g14050, mitochondrial;
PASA_cluster_89365	2.82552	PF00168.27^C2^C2 domain^5-98^E:4.1e-11	BON1-associated protein 2;		PASA_cluster_36514	-1.12574	PF01535.17^PPR^PPR repeat^206-233^E:1.8e-05`PF01535.17^PPR^PPR repeat^338-362^E:2.5e-05`PF01535.17^PPR^PPR repeat^369-399^E:0.0002`PF01535.17^PPR^PPR repeat^443-469^E:0.83`PF17177.1^PPR_long^Pentacotripeptide-repeat region of PROPR^453-590^E:5.9e-08`PF13041.3^PPR_2^PPR repeat family^468-515^E:4.2e-10`PF01535.17^PPR^PPR repeat^471-497^E:0.00018`PF01535.17^PPR^PPR repeat^506-533^E:0.03`PF01535.17^P…	Pentatricopeptide repeat-containing protein At4g14050, mitochondrial;
PASA_cluster_40393	2.82381	PF01121.17^CoaE^Dephospho-CoA kinase^2-61^E:9.2e-13	Wall-associated receptor kinase-like 2;		PASA_cluster_36514	-1.12574	PF08240.9^ADH_N^Alcohol dehydrogenase GroES-like domain^38-162^E:1.9e-23`PF00107.23^ADH_zinc_N^Zinc-binding dehydrogenase^207-323^E:9.9e-21	Pentatricopeptide repeat-containing protein At4g14050, mitochondrial;
PASA_cluster_40393	2.82381	PF01476.17^LysM^LysM domain^189-232^E:1.9e-06`PF00069.22^Pkinase^Protein kinase domain^368-634^E:3e-51`PF07714.14^Pkinase_Tyr^Protein tyrosine kinase^371-637^E:6.8e-50	Wall-associated receptor kinase-like 2;		PASA_cluster_36514	-1.12574	PF01535.17^PPR^PPR repeat^206-233^E:2.4e-05`PF01535.17^PPR^PPR repeat^338-362^E:3.3e-05`PF01535.17^PPR^PPR repeat^369-399^E:0.00027`PF01535.17^PPR^PPR repeat^443-469^E:1.1`PF17177.1^PPR_long^Pentacotripeptide-repeat region of PROPR^455-590^E:6.9e-08`PF13041.3^PPR_2^PPR repeat family^468-515^E:5.7e-10`PF01535.17^PPR^PPR repeat^471-497^E:0.00025`PF01535.17^PPR^PPR repeat^506-533^E:0.041`PF01535.17^…	Pentatricopeptide repeat-containing protein At4g14050, mitochondrial;
PASA_cluster_40393	2.82381	PF00069.22^Pkinase^Protein kinase domain^36-302^E:5.1e-52`PF07714.14^Pkinase_Tyr^Protein tyrosine kinase^39-305^E:1.2e-50	Wall-associated receptor kinase-like 2;		PASA_cluster_36514	-1.12574	PF01535.17^PPR^PPR repeat^206-233^E:2.4e-05`PF01535.17^PPR^PPR repeat^338-362^E:3.3e-05`PF01535.17^PPR^PPR repeat^369-399^E:0.00027`PF01535.17^PPR^PPR repeat^443-469^E:1.1`PF17177.1^PPR_long^Pentacotripeptide-repeat region of PROPR^455-590^E:6.9e-08`PF13041.3^PPR_2^PPR repeat family^468-515^E:5.7e-10`PF01535.17^PPR^PPR repeat^471-497^E:0.00025`PF01535.17^PPR^PPR repeat^506-533^E:0.041`PF01535.17^…	Pentatricopeptide repeat-containing protein At4g14050, mitochondrial;
PASA_cluster_40393	2.82381	PF01476.17^LysM^LysM domain^189-232^E:6.6e-07	Wall-associated receptor kinase-like 2;		PASA_cluster_36514	-1.12574	PF08240.9^ADH_N^Alcohol dehydrogenase GroES-like domain^38-162^E:2e-23`PF00107.23^ADH_zinc_N^Zinc-binding dehydrogenase^205-326^E:5.2e-23	Pentatricopeptide repeat-containing protein At4g14050, mitochondrial;
PASA_cluster_40393	2.82381	PF01121.17^CoaE^Dephospho-CoA kinase^37-128^E:2e-32	Wall-associated receptor kinase-like 2;		PASA_cluster_36514	-1.12574	PF08240.9^ADH_N^Alcohol dehydrogenase GroES-like domain^202-281^E:3.3e-20`PF00107.23^ADH_zinc_N^Zinc-binding dehydrogenase^319-440^E:2.5e-17`PF01535.17^PPR^PPR repeat^595-622^E:4.4e-05`PF01535.17^PPR^PPR repeat^727-751^E:6e-05`PF01535.17^PPR^PPR repeat^758-788^E:0.00048`PF13041.3^PPR_2^PPR repeat family^857-904^E:1e-09`PF01535.17^PPR^PPR repeat^860-886^E:0.00045`PF17177.1^PPR_long^Pentacotripepti…	Pentatricopeptide repeat-containing protein At4g14050, mitochondrial;
PASA_cluster_58274	2.81989	PF08718.8^GLTP^Glycolipid transfer protein (GLTP)^78-213^E:4.4e-30	ACD11 homolog protein {ECO:0000303|PubMed:18657186};		PASA_cluster_32068	-1.11688	.
PASA_cluster_58274	2.81989	PF08718.8^GLTP^Glycolipid transfer protein (GLTP)^78-213^E:3e-30	ACD11 homolog protein {ECO:0000303|PubMed:18657186};		PASA_cluster_32068	-1.11688	PF00888.19^Cullin^Cullin family^1-182^E:1.2e-68`PF10557.6^Cullin_Nedd8^Cullin protein neddylation domain^191-250^E:2e-22	Cullin-4;
PASA_cluster_118922	2.81966	PF00320.24^GATA^GATA zinc finger^185-219^E:3.8e-17	GATA transcription factor 1;		PASA_cluster_32068	-1.11688	PF00888.19^Cullin^Cullin family^1-61^E:2.7e-17`PF10557.6^Cullin_Nedd8^Cullin protein neddylation domain^92-151^E:8.4e-23	Cullin-4;
PASA_cluster_118922	2.81966	PF00320.24^GATA^GATA zinc finger^130-164^E:2.7e-17	GATA transcription factor 1;		PASA_cluster_32068	-1.11688	PF00888.19^Cullin^Cullin family^1-358^E:7.6e-136	Cullin-4;
PASA_cluster_118922	2.81966	PF00320.24^GATA^GATA zinc finger^53-87^E:1.2e-17	GATA transcription factor 1;		PASA_cluster_32068	-1.11688	PF00888.19^Cullin^Cullin family^1-434^E:4.1e-166`PF10557.6^Cullin_Nedd8^Cullin protein neddylation domain^465-524^E:6.5e-22	Cullin-4;
PASA_cluster_118922	2.81966	PF00320.24^GATA^GATA zinc finger^118-152^E:2.5e-17	GATA transcription factor 1;		PASA_cluster_32068	-1.11688	PF00888.19^Cullin^Cullin family^1-56^E:6.1e-13`PF10557.6^Cullin_Nedd8^Cullin protein neddylation domain^65-124^E:5.5e-23	Cullin-4;
PASA_cluster_28601	2.81367	PF04321.14^RmlD_sub_bind^RmlD substrate binding domain^8-317^E:2.7e-14`PF01370.18^Epimerase^NAD dependent epimerase/dehydratase family^9-251^E:4.4e-55`PF02719.12^Polysacc_synt_2^Polysaccharide biosynthesis protein^9-283^E:1.8e-19`PF16363.2^GDP_Man_Dehyd^GDP-mannose 4,6 dehydratase^10-315^E:2.3e-69`PF01073.16^3Beta_HSD^3-beta hydroxysteroid dehydrogenase/isomerase family^10-234^E:5.9e-24`PF07993.9…	Trifunctional UDP-glucose 4,6-dehydratase/UDP-4-keto-6-deoxy-D-glucose 3,5-epimerase/UDP-4-keto-L-rhamnose-reductase RHM1 {ECO:0000305|PubMed:17190829};		PASA_cluster_32068	-1.11688	PF00888.19^Cullin^Cullin family^1-202^E:4.9e-80`PF10557.6^Cullin_Nedd8^Cullin protein neddylation domain^211-270^E:2.3e-22	Cullin-4;
PASA_cluster_28601	2.81367	PF04321.14^RmlD_sub_bind^RmlD substrate binding domain^8-317^E:2.3e-14`PF01370.18^Epimerase^NAD dependent epimerase/dehydratase family^9-251^E:3.9e-55`PF02719.12^Polysacc_synt_2^Polysaccharide biosynthesis protein^9-283^E:1.6e-19`PF16363.2^GDP_Man_Dehyd^GDP-mannose 4,6 dehydratase^10-315^E:2e-69`PF01073.16^3Beta_HSD^3-beta hydroxysteroid dehydrogenase/isomerase family^10-234^E:5.2e-24`PF07993.9^N…	Trifunctional UDP-glucose 4,6-dehydratase/UDP-4-keto-6-deoxy-D-glucose 3,5-epimerase/UDP-4-keto-L-rhamnose-reductase RHM1 {ECO:0000305|PubMed:17190829};		PASA_cluster_32068	-1.11688	PF00888.19^Cullin^Cullin family^1-359^E:1.1e-136	Cullin-4;
PASA_cluster_19230	2.8095	PF00254.25^FKBP_C^FKBP-type peptidyl-prolyl cis-trans isomerase^144-211^E:5.2e-06	Peptidyl-prolyl cis-trans isomerase FKBP20-2, chloroplastic {ECO:0000303|PubMed:15047905};		PASA_cluster_32068	-1.11688	PF00888.19^Cullin^Cullin family^1-358^E:2.3e-136	Cullin-4;
PASA_cluster_19230	2.8095	PF00254.25^FKBP_C^FKBP-type peptidyl-prolyl cis-trans isomerase^137-197^E:1.9e-05			PASA_cluster_32068	-1.11688	PF00888.19^Cullin^Cullin family^1-187^E:1.9e-73`PF10557.6^Cullin_Nedd8^Cullin protein neddylation domain^225-284^E:2.7e-22	Cullin-4;
PASA_cluster_35379	2.80878	PF04857.17^CAF1^CAF1 family ribonuclease^15-136^E:3.7e-13`PF04857.17^CAF1^CAF1 family ribonuclease^159-243^E:3.8e-07	Probable CCR4-associated factor 1 homolog 6;		PASA_cluster_32068	-1.11688	PF00888.19^Cullin^Cullin family^1-187^E:1.8e-73`PF10557.6^Cullin_Nedd8^Cullin protein neddylation domain^218-277^E:2.5e-22	Cullin-4;
PASA_cluster_161626	2.80469	PF00564.21^PB1^PB1 domain^29-109^E:1.2e-13			PASA_cluster_32068	-1.11688	PF00888.19^Cullin^Cullin family^1-111^E:5.9e-43	Cullin-4;
PASA_cluster_4275	2.80464	PF10457.6^MENTAL^Cholesterol-capturing domain^64-178^E:7.2e-07			PASA_cluster_32068	-1.11688	PF00888.19^Cullin^Cullin family^1-56^E:5.5e-13`PF10557.6^Cullin_Nedd8^Cullin protein neddylation domain^65-124^E:5e-23	Cullin-4;
PASA_cluster_4275	2.80464	.			PASA_cluster_32068	-1.11688	PF00888.19^Cullin^Cullin family^126-266^E:1.6e-27`PF00888.19^Cullin^Cullin family^266-692^E:2.1e-158`PF10557.6^Cullin_Nedd8^Cullin protein neddylation domain^730-775^E:3.6e-09	Cullin-4;
PASA_cluster_115169	2.80391	PF06110.8^DUF953^Eukaryotic protein of unknown function (DUF953)^10-89^E:5.7e-23	Thioredoxin-like protein Clot;		PASA_cluster_32068	-1.11688	PF00888.19^Cullin^Cullin family^126-266^E:1.6e-27`PF00888.19^Cullin^Cullin family^266-686^E:5.2e-156`PF10557.6^Cullin_Nedd8^Cullin protein neddylation domain^709-754^E:3.5e-09	Cullin-4;
PASA_cluster_97895	2.80228	PF12819.4^Malectin_like^Carbohydrate-binding protein of the ER^46-419^E:4.6e-39`PF11721.5^Malectin^Di-glucose binding within endoplasmic reticulum^237-382^E:2.4e-13`PF00069.22^Pkinase^Protein kinase domain^517-790^E:7.3e-46`PF07714.14^Pkinase_Tyr^Protein tyrosine kinase^518-790^E:1.9e-44	Receptor-like protein kinase FERONIA;		PASA_cluster_32068	-1.11688	PF00888.19^Cullin^Cullin family^126-266^E:1.4e-27`PF00888.19^Cullin^Cullin family^266-585^E:4.7e-118`PF00888.19^Cullin^Cullin family^584-647^E:6.9e-18`PF10557.6^Cullin_Nedd8^Cullin protein neddylation domain^670-715^E:3.3e-09	Cullin-4;
[truncated: 968 more rows]

## Sheet: GT1 12h vs24h
Upregulated genes at 24h					Downregulated genes at 24h
[truncated: 18 more rows]

[truncated: 3 more sheets: RRIM600 0vs90m, RRIM600 90m vs12h, RRIM600 12hvs24]
