# Supplementary material for: Deep expression analysis reveals distinct cold-response strategies in rubber tree (Hevea brasiliensis)
Source: BMC Genomics. 2019 Jun 4;20:455. doi: 10.1186/s12864-019-5852-5 (PMC6549365; doi:10.1186/s12864-019-5852-5)
Supplement: Supplementary file 5 — Table S4. GO enrichment of the up- and downregulated genes in RRIM600 at each time point of the series. (XLS 96 kb) [file 12864_2019_5852_MOESM5_ESM.xls]

## Sheet: Cellular Component
Cellular Component
RRIM 600 Downregulated Genes
RRIM600 0h
category	n° of DEG in the category	total n° of gene in the category	term	over represented FDR
GO:0016020	251	8495	membrane	3.79e-08
GO:0005794	54	1128	Golgi apparatus	6.03e-06
GO:0044430	34	615	cytoskeletal part	0.000130687
GO:0005875	15	152	microtubule associated complex	0.000292632
GO:0005874	23	343	microtubule	0.000306514
GO:0055028	8	38	cortical microtubule	0.000306514
GO:0044431	45	979	Golgi apparatus part	0.000373273
GO:0005881	8	43	cytoplasmic microtubule	0.000730405
GO:0031224	198	7126	intrinsic component of membrane	0.00109728
GO:0044425	214	7876	membrane part	0.00154611
GO:0005576	51	1333	extracellular region	0.00217751
GO:0005886	134	4517	plasma membrane	0.00347986
GO:0005871	10	86	kinesin complex	0.00418562
GO:0000139	35	768	Golgi membrane	0.00502141
GO:0016021	187	6852	integral component of membrane	0.00726186
GO:0005618	30	714	cell wall	0.0320019
GO:0030312	30	714	external encapsulating structure	0.0320019
GO:0048046	21	442	apoplast	0.0386253
GO:0005768	26	579	endosome	0.0497042
RRIM600 90 minutes
category	n° of DEG in the category	total n° of gene in the category	term	over represented FDR
GO:0005794	72	1128	Golgi apparatus	1.88e-10
GO:0031224	252	7126	intrinsic component of membrane	3.4e-08
GO:0016020	288	8495	membrane	6.86e-08
GO:0044425	268	7876	membrane part	2.09e-07
GO:0005886	171	4517	plasma membrane	1.02e-06
GO:0016021	237	6852	integral component of membrane	1.29e-06
GO:0044431	57	979	Golgi apparatus part	1.53e-06
GO:0005874	27	343	microtubule	4.46e-05
GO:0000139	45	768	Golgi membrane	6.93e-05
GO:0044430	38	615	cytoskeletal part	0.000101348
GO:0055028	8	38	cortical microtubule	0.00103957
GO:0005875	15	152	microtubule associated complex	0.00207887
GO:0005881	8	43	cytoplasmic microtubule	0.00229679
GO:0005618	34	714	cell wall	0.0243868
GO:0030312	34	714	external encapsulating structure	0.0243868
GO:0005768	30	579	endosome	0.0366616
RRIM600 12h
category	n° of DEG in the category	total n° of gene in the category	term	over represented FDR
GO:0005886	138	4517	plasma membrane	1.78e-07
GO:0016020	206	8495	membrane	1.79e-05
GO:0031224	167	7126	intrinsic component of membrane	0.00556774
GO:0005875	12	152	microtubule associated complex	0.012297
GO:0044425	178	7876	membrane part	0.0159963
GO:0016021	158	6852	integral component of membrane	0.0261121
RRIM600 24h
category	n° of DEG in the category	total n° of gene in the category	term	over represented FDR
GO:0044436	42	567	thylakoid part	9.25e-08
GO:0044435	86	1728	plastid part	1.23e-07
GO:0044434	85	1710	chloroplast part	1.34e-07
GO:0009535	38	509	chloroplast thylakoid membrane	3.24e-07
GO:0055035	38	509	plastid thylakoid membrane	3.24e-07
GO:0034357	38	517	photosynthetic membrane	4.23e-07
GO:0042651	38	517	thylakoid membrane	4.23e-07
GO:0016020	287	8495	membrane	5.71e-07
GO:0005886	169	4517	plasma membrane	1.29e-05
GO:0009579	25	303	thylakoid	1.29e-05
GO:0016021	227	6852	integral component of membrane	0.000130899
GO:0009523	12	88	photosystem II	0.000212496
GO:0031224	233	7126	intrinsic component of membrane	0.000238852
GO:0009521	13	115	photosystem	0.000547039
GO:0044425	251	7876	membrane part	0.000554048
GO:0009507	94	2449	chloroplast	0.00103081
GO:0009536	96	2551	plastid	0.00187766
GO:0031984	16	191	organelle subcompartment	0.00230555
GO:0009534	15	174	chloroplast thylakoid	0.0029878
GO:0031976	15	174	plastid thylakoid	0.0029878
GO:0031969	25	390	chloroplast membrane	0.00313126
GO:0042170	25	406	plastid membrane	0.00525539
GO:0009654	5	31	photosystem II oxygen evolving complex	0.0375644
RRIM600 Upregulated Genes
RRIM600 0h
category	n° of DEG in the category	total n° of gene in the category	term	over represented FDR
GO:0005840	69	543	ribosome	8.44e-32
GO:0030529	93	1204	ribonucleoprotein complex	2.16e-29
GO:0044391	47	269	ribosomal subunit	3.15e-27
GO:0044445	43	284	cytosolic part	1.6e-22
GO:0015935	27	124	small ribosomal subunit	1.52e-17
GO:0043228	89	1734	non-membrane-bounded organelle	1.53e-16
GO:0043232	89	1734	intracellular non-membrane-bounded organelle	1.53e-16
GO:0022627	21	72	cytosolic small ribosomal subunit	5.96e-16
GO:0022626	27	165	cytosolic ribosome	2.41e-14
GO:0032991	143	4062	macromolecular complex	3.92e-14
GO:0005622	41	542	intracellular	1.31e-11
GO:0022625	19	107	cytosolic large ribosomal subunit	3.04e-10
GO:0015934	20	146	large ribosomal subunit	7.18e-09
GO:0044444	250	10939	cytoplasmic part	2.23e-05
GO:0005829	74	2314	cytosol	4.83e-05
GO:0044464	408	21089	cell part	0.0103638
RRIM600 90minutes
category	n° of DEG in the category	total n° of gene in the category	term	over represented FDR
GO:0005840	28	543	ribosome	4.43741e-05
GO:0044391	18	269	ribosomal subunit	0.000167783
GO:0022625	10	107	cytosolic large ribosomal subunit	0.00240027
GO:0044445	16	284	cytosolic part	0.00248269
GO:0030529	37	1204	ribonucleoprotein complex	0.00332377
GO:0043228	47	1734	non-membrane-bounded organelle	0.0033984
GO:0043232	47	1734	intracellular non-membrane-bounded organelle	0.0033984
GO:0005771	5	26	multivesicular body	0.00687623
GO:0015934	10	146	large ribosomal subunit	0.021647
GO:0005622	20	542	intracellular	0.026523
GO:0019897	5	44	extrinsic component of plasma membrane	0.0442761
RRIM 600 12h
category	n° of DEG in the category	total n° of gene in the category	term	over represented FDR
GO:0005840	25	543	ribosome	0.00427443
GO:0005771	5	26	multivesicular body	0.0120865
GO:0005886	88	4517	plasma membrane	0.0341608
GO:0044391	14	269	ribosomal subunit	0.0447338
RRIM600 24h
category	n° of DEG in the category	total n° of gene in the category	term	over represented FDR
GO:0005840	41	543	ribosome	0.000125061
GO:0030529	59	1204	ribonucleoprotein complex	0.00190754
GO:0070469	9	58	respiratory chain	0.00889146
GO:0022625	12	107	cytosolic large ribosomal subunit	0.0229002
GO:0044391	20	269	ribosomal subunit	0.031232
GO:0044445	20	284	cytosolic part	0.0379125
GO:0005622	29	542	intracellular	0.0425733

## Sheet: Molecular Function
Molecular Function
RRIM600 Downregulated Genes
RRIM600 0h
category	n° of DEG in the category	total n° of gene in the category	term	over represented FDR
GO:0016759	10	51	cellulose synthase activity	3.12049e-05
GO:0016760	10	51	cellulose synthase (UDP-forming) activity	3.12049e-05
GO:0008194	26	395	UDP-glycosyltransferase activity	0.00015868
GO:0008017	15	142	microtubule binding	0.000193203
GO:0016413	11	82	O-acetyltransferase activity	0.000271037
GO:0016758	33	611	transferase activity, transferring hexosyl groups	0.000306514
GO:0015631	15	162	tubulin binding	0.000687885
GO:0043531	35	706	ADP binding	0.00070771
GO:0016757	40	887	transferase activity, transferring glycosyl groups	0.00205066
GO:0008092	21	331	cytoskeletal protein binding	0.00243238
GO:0047262	7	40	polygalacturonate 4-alpha-galacturonosyltransferase activity	0.00443343
GO:0003777	10	88	microtubule motor activity	0.00497678
GO:0032403	18	271	protein complex binding	0.00530797
GO:0015020	6	35	glucuronosyltransferase activity	0.0171174
GO:0003774	11	132	motor activity	0.0201559
GO:0052716	5	25	hydroquinone:oxygen oxidoreductase activity	0.026927
GO:0008374	13	206	O-acyltransferase activity	0.0482632
RRIM600 90 minutes
category	n° of DEG in the category	total n° of gene in the category	term	over represented FDR
GO:0008194	38	395	UDP-glycosyltransferase activity	1.33113e-09
GO:0016759	14	51	cellulose synthase activity	8.12932e-09
GO:0016760	14	51	cellulose synthase (UDP-forming) activity	8.12932e-09
GO:0016758	45	611	transferase activity, transferring hexosyl groups	5.35539e-08
GO:0016757	53	887	transferase activity, transferring glycosyl groups	2.39343e-06
GO:0015020	10	35	glucuronosyltransferase activity	4.51017e-06
GO:0016413	12	82	O-acetyltransferase activity	0.000153193
GO:0008374	18	206	O-acyltransferase activity	0.000569474
GO:0035251	20	244	UDP-glucosyltransferase activity	0.000880135
GO:0046527	20	250	glucosyltransferase activity	0.00119699
GO:0047262	8	40	polygalacturonate 4-alpha-galacturonosyltransferase activity	0.00180194
GO:0015018	4	7	galactosylgalactosylxylosylprotein 3-beta-glucuronosyltransferase activity	0.00245192
GO:0043531	37	706	ADP binding	0.00399894
GO:0008017	14	142	microtubule binding	0.00642322
GO:0015631	14	162	tubulin binding	0.0185305
GO:0042285	5	23	xylosyltransferase activity	0.0327895
GO:0030775	3	6	glucuronoxylan 4-O-methyltransferase activity	0.0403587
RRIM600 12h
category	n° of DEG in the category	total n° of gene in the category	term	over represented FDR
GO:0043531	41	706	ADP binding	4.5268e-07
GO:0032555	154	5643	purine ribonucleotide binding	1.78992e-05
GO:0017076	154	5651	purine nucleotide binding	1.78992e-05
GO:0032559	146	5245	adenyl ribonucleotide binding	1.78992e-05
GO:0001883	153	5617	purine nucleoside binding	1.78992e-05
GO:0032550	153	5617	purine ribonucleoside binding	1.78992e-05
GO:0030554	146	5253	adenyl nucleotide binding	1.78992e-05
GO:0032549	153	5632	ribonucleoside binding	1.78992e-05
GO:0001882	153	5633	nucleoside binding	1.78992e-05
GO:0032553	154	5686	ribonucleotide binding	1.78992e-05
GO:0035639	151	5575	purine ribonucleoside triphosphate binding	2.61756e-05
GO:0005524	143	5177	ATP binding	2.95711e-05
GO:0097367	154	5760	carbohydrate derivative binding	2.9619e-05
GO:0043168	166	6418	anion binding	5.47628e-05
GO:0000166	160	6513	nucleotide binding	0.00371636
GO:1901265	160	6513	nucleoside phosphate binding	0.00371636
GO:0004672	73	2360	protein kinase activity	0.00490489
GO:0036094	162	6720	small molecule binding	0.00783708
GO:0004674	66	2130	protein serine/threonine kinase activity	0.010694
GO:0016773	74	2579	phosphotransferase activity, alcohol group as acceptor	0.032417
GO:0004222	9	104	metalloendopeptidase activity	0.0343795
GO:0016301	76	2720	kinase activity	0.0465591
RRIM600 24h
category	n° of DEG in the category	total n° of gene in the category	term	over represented FDR
GO:0043531	65	706	ADP binding	5.22104e-14
GO:0032555	210	5643	purine ribonucleotide binding	6.34358e-06
GO:0032553	211	5686	ribonucleotide binding	6.34358e-06
GO:0001883	209	5617	purine nucleoside binding	6.34358e-06
GO:0032550	209	5617	purine ribonucleoside binding	6.34358e-06
GO:0017076	210	5651	purine nucleotide binding	6.34358e-06
GO:0032549	209	5632	ribonucleoside binding	6.65092e-06
GO:0001882	209	5633	nucleoside binding	6.65092e-06
GO:0097367	212	5760	carbohydrate derivative binding	7.33424e-06
GO:0035639	206	5575	purine ribonucleoside triphosphate binding	1.17687e-05
GO:0032559	197	5245	adenyl ribonucleotide binding	1.28842e-05
GO:0030554	197	5253	adenyl nucleotide binding	1.28842e-05
GO:0043168	227	6418	anion binding	2.70695e-05
GO:0005524	193	5177	ATP binding	2.7517e-05
GO:0000166	227	6513	nucleotide binding	6.82646e-05
GO:1901265	227	6513	nucleoside phosphate binding	6.82646e-05
GO:0036094	230	6720	small molecule binding	0.000233298
GO:0016759	9	51	cellulose synthase activity	0.00230555
GO:0016760	9	51	cellulose synthase (UDP-forming) activity	0.00230555
GO:0004672	96	2360	protein kinase activity	0.00626248
GO:0004674	86	2130	protein serine/threonine kinase activity	0.0166928
GO:0004872	21	320	receptor activity	0.0331847
GO:0016301	102	2720	kinase activity	0.037138
GO:0016773	98	2579	phosphotransferase activity, alcohol group as acceptor	0.038353
RRIM600 Upregulated Genes
RRIM600 0h
category	n° of DEG in the category	total n° of gene in the category	term	over represented FDR
GO:0003735	72	589	structural constituent of ribosome	4.59967e-32
GO:0005198	74	747	structural molecule activity	2.51046e-28
GO:0008889	9	42	glycerophosphodiester phosphodiesterase activity	2.40612e-05
GO:0003723	60	1862	RNA binding	0.00124548
GO:0008081	9	93	phosphoric diester hydrolase activity	0.0110645
GO:0043531	27	706	ADP binding	0.0113588
GO:0019843	14	201	rRNA binding	0.0129054
RRIM600 90 minutes
category	n° of DEG in the category	total n° of gene in the category	term	over represented FDR
GO:0003735	72	589	structural constituent of ribosome	4.59967e-32
GO:0005198	74	747	structural molecule activity	2.51046e-28
GO:0008889	9	42	glycerophosphodiester phosphodiesterase activity	2.40612e-05
GO:0003723	60	1862	RNA binding	0.00124548
GO:0008081	9	93	phosphoric diester hydrolase activity	0.0110645
GO:0043531	27	706	ADP binding	0.0113588
GO:0019843	14	201	rRNA binding	0.0129054
RRIM600 12h
category	n° of DEG in the category	total n° of gene in the category	term	over represented FDR
GO:0043531	36	706	ADP binding	1.90881e-08
GO:0032559	104	5245	adenyl ribonucleotide binding	0.000945399
GO:0030554	104	5253	adenyl nucleotide binding	0.000945399
GO:0005524	102	5177	ATP binding	0.00188906
GO:0008889	7	42	glycerophosphodiester phosphodiesterase activity	0.00188906
GO:0003735	26	589	structural constituent of ribosome	0.00472029
GO:0097367	110	5760	carbohydrate derivative binding	0.00483232
GO:0032553	108	5686	ribonucleotide binding	0.00641532
GO:0032555	106	5643	purine ribonucleotide binding	0.00982349
GO:0017076	106	5651	purine nucleotide binding	0.00997019
GO:0004674	49	2130	protein serine/threonine kinase activity	0.0110004
GO:0001883	105	5617	purine nucleoside binding	0.0110291
GO:0032550	105	5617	purine ribonucleoside binding	0.0110291
GO:0035639	104	5575	purine ribonucleoside triphosphate binding	0.0114116
GO:0032549	105	5632	ribonucleoside binding	0.0114116
GO:0001882	105	5633	nucleoside binding	0.0114116
GO:0036094	121	6720	small molecule binding	0.0140857
GO:0043168	116	6418	anion binding	0.0151025
GO:0000166	117	6513	nucleotide binding	0.0171117
GO:1901265	117	6513	nucleoside phosphate binding	0.0171117
GO:0005198	27	747	structural molecule activity	0.0180932
GO:0004672	50	2360	protein kinase activity	0.0372251
GO:0016301	56	2720	kinase activity	0.0430046
RRIM60024h
category	n° of DEG in the category	total n° of gene in the category	term	over represented FDR
GO:0004674	83	2130	protein serine/threonine kinase activity	0.000141633
GO:0003735	41	589	structural constituent of ribosome	0.000337343
GO:0043531	38	706	ADP binding	0.0010554
GO:0005198	44	747	structural molecule activity	0.00210761
GO:0016301	94	2720	kinase activity	0.00335157
GO:0004672	83	2360	protein kinase activity	0.00364331
GO:0016773	89	2579	phosphotransferase activity, alcohol group as acceptor	0.00379627
GO:0008889	8	42	glycerophosphodiester phosphodiesterase activity	0.00416935
GO:0005524	157	5177	ATP binding	0.0044917
GO:0032559	158	5245	adenyl ribonucleotide binding	0.00623669
GO:0030554	158	5253	adenyl nucleotide binding	0.00648421
GO:0008137	9	59	NADH dehydrogenase (ubiquinone) activity	0.00889146
GO:0050136	9	59	NADH dehydrogenase (quinone) activity	0.00889146
GO:0035639	166	5575	purine ribonucleoside triphosphate binding	0.00913954
GO:0003954	9	62	NADH dehydrogenase activity	0.0105792
GO:0032549	167	5632	ribonucleoside binding	0.0107776
GO:0001882	167	5633	nucleoside binding	0.0107776
GO:0032555	167	5643	purine ribonucleotide binding	0.0107776
GO:0017076	167	5651	purine nucleotide binding	0.0109718
GO:0097367	170	5760	carbohydrate derivative binding	0.0109718
GO:0001883	166	5617	purine nucleoside binding	0.0109718
GO:0032550	166	5617	purine ribonucleoside binding	0.0109718
GO:0032553	167	5686	ribonucleotide binding	0.0142378
GO:0030246	33	711	carbohydrate binding	0.0253228
GO:0000166	186	6513	nucleotide binding	0.0254423
GO:1901265	186	6513	nucleoside phosphate binding	0.0254423
GO:0036094	191	6720	small molecule binding	0.0301575

## Sheet: Biological Process
RRIM600 Downregulated Genes
RRIM600 0h
category	n° of DEG in the category	total n° of gene in the category	term	over represented FDR
GO:0071554	66	754	cell wall organization or biogenesis	9.34287e-19
GO:0033692	34	243	cellular polysaccharide biosynthetic process	2.38842e-14
GO:0045492	16	36	xylan biosynthetic process	3.46621e-14
GO:0000271	37	302	polysaccharide biosynthetic process	3.46621e-14
GO:0045491	19	65	xylan metabolic process	2.07786e-13
GO:0071669	32	246	plant-type cell wall organization or biogenesis	2.57251e-13
GO:0034637	35	291	cellular carbohydrate biosynthetic process	2.62105e-13
GO:0005976	49	599	polysaccharide metabolic process	9.10473e-13
GO:0009832	25	150	plant-type cell wall biogenesis	1.53806e-12
GO:0044264	38	374	cellular polysaccharide metabolic process	1.7894e-12
GO:0009834	20	88	plant-type secondary cell wall biogenesis	1.82297e-12
GO:0042546	28	202	cell wall biogenesis	2.13136e-12
GO:0016051	41	466	carbohydrate biosynthetic process	1.44558e-11
GO:0010410	22	129	hemicellulose metabolic process	2.77022e-11
GO:0070592	17	67	cell wall polysaccharide biosynthetic process	3.55101e-11
GO:0010413	12	26	glucuronoxylan metabolic process	4.62508e-11
GO:0071555	45	592	cell wall organization	7.98696e-11
GO:0045229	47	646	external encapsulating structure organization	9.86047e-11
GO:0044038	17	72	cell wall macromolecule biosynthetic process	9.86047e-11
GO:0070589	17	72	cellular component macromolecule biosynthetic process	9.86047e-11
GO:0044036	26	207	cell wall macromolecule metabolic process	1.58774e-10
GO:0010417	11	23	glucuronoxylan biosynthetic process	3.01947e-10
GO:0010383	23	167	cell wall polysaccharide metabolic process	5.21794e-10
GO:0044262	41	564	cellular carbohydrate metabolic process	3.78819e-09
GO:0030244	16	92	cellulose biosynthetic process	3.51538e-08
GO:0044085	28	312	cellular component biogenesis	3.79107e-08
GO:0030243	17	116	cellulose metabolic process	1.57228e-07
GO:0051274	16	107	beta-glucan biosynthetic process	3.24577e-07
GO:0051273	17	136	beta-glucan metabolic process	1.73385e-06
GO:0045488	19	173	pectin metabolic process	2.28112e-06
GO:0044711	99	2665	single-organism biosynthetic process	2.83196e-06
GO:0010393	19	183	galacturonan metabolic process	5.61355e-06
GO:0071840	121	3610	cellular component organization or biogenesis	1.91489e-05
GO:0045489	13	90	pectin biosynthetic process	2.02738e-05
GO:0005975	68	1663	carbohydrate metabolic process	3.43223e-05
GO:0044723	49	1049	single-organism carbohydrate metabolic process	8.13453e-05
GO:0009250	16	163	glucan biosynthetic process	0.000131915
GO:0006073	21	281	cellular glucan metabolic process	0.000176306
GO:0044042	21	281	glucan metabolic process	0.000176306
GO:0042545	13	130	cell wall modification	0.000867679
GO:0016043	110	3452	cellular component organization	0.00109729
GO:0007017	20	291	microtubule-based process	0.00109729
GO:0016049	24	423	cell growth	0.00332993
GO:0032504	3	4	multicellular organism reproduction	0.00652358
GO:0007018	10	101	microtubule-based movement	0.0143545
GO:0000902	22	427	cell morphogenesis	0.0230838
GO:0032989	23	460	cellular component morphogenesis	0.0251382
GO:0046274	5	25	lignin catabolic process	0.026927
GO:0009827	5	27	plant-type cell wall modification	0.0320019
GO:0016360	3	6	sensory organ precursor cell fate determination	0.0320019
GO:0060582	3	6	cell fate determination involved in pattern specification	0.0320019
GO:0007423	4	15	sensory organ development	0.0331149
GO:0040007	26	567	growth	0.0356684
GO:0010215	5	28	cellulose microfibril organization	0.042999
GO:0051656	7	61	establishment of organelle localization	0.0470204
RRIM600 90 minutes
category	n° of DEG in the category	total n° of gene in the category	term	over represented FDR
GO:0071554	76	754	cell wall organization or biogenesis	2.15647e-21
GO:0033692	42	243	cellular polysaccharide biosynthetic process	6.04066e-19
GO:0000271	46	302	polysaccharide biosynthetic process	8.03717e-19
GO:0009832	33	150	plant-type cell wall biogenesis	1.88274e-18
GO:0045491	24	65	xylan metabolic process	2.30484e-18
GO:0045492	19	36	xylan biosynthetic process	7.65008e-18
GO:0071669	39	246	plant-type cell wall organization or biogenesis	2.03068e-17
GO:0034637	43	291	cellular carbohydrate biosynthetic process	2.30442e-17
GO:0005976	60	599	polysaccharide metabolic process	7.92223e-17
GO:0042546	35	202	cell wall biogenesis	7.92223e-17
GO:0009834	25	88	plant-type secondary cell wall biogenesis	7.92223e-17
GO:0044264	45	374	cellular polysaccharide metabolic process	3.88673e-15
GO:0016051	50	466	carbohydrate biosynthetic process	6.1682e-15
GO:0010413	15	26	glucuronoxylan metabolic process	6.1682e-15
GO:0010417	14	23	glucuronoxylan biosynthetic process	4.26802e-14
GO:0010410	26	129	hemicellulose metabolic process	8.16134e-14
GO:0045229	55	646	external encapsulating structure organization	1.32052e-12
GO:0070592	19	67	cell wall polysaccharide biosynthetic process	2.67443e-12
GO:0044036	30	207	cell wall macromolecule metabolic process	4.13992e-12
GO:0071555	51	592	cell wall organization	8.21896e-12
GO:0044038	19	72	cell wall macromolecule biosynthetic process	9.72218e-12
GO:0070589	19	72	cellular component macromolecule biosynthetic process	9.72218e-12
GO:0044085	35	312	cellular component biogenesis	2.84546e-11
GO:0044262	49	564	cellular carbohydrate metabolic process	2.96934e-11
GO:0010383	26	167	cell wall polysaccharide metabolic process	4.02639e-11
GO:0030244	20	92	cellulose biosynthetic process	4.21384e-11
GO:0030243	21	116	cellulose metabolic process	4.70522e-10
GO:0051274	20	107	beta-glucan biosynthetic process	6.91299e-10
GO:0051273	21	136	beta-glucan metabolic process	8.51821e-09
GO:0009250	22	163	glucan biosynthetic process	7.00387e-08
GO:0044723	62	1049	single-organism carbohydrate metabolic process	1.92647e-07
GO:0044711	116	2665	single-organism biosynthetic process	1.97151e-07
GO:0005975	84	1663	carbohydrate metabolic process	2.2824e-07
GO:0006073	27	281	cellular glucan metabolic process	8.10884e-07
GO:0044042	27	281	glucan metabolic process	8.10884e-07
GO:0045488	21	173	pectin metabolic process	8.76598e-07
GO:0010393	21	183	galacturonan metabolic process	2.36391e-06
GO:0045489	13	90	pectin biosynthetic process	0.000101348
GO:0007017	24	291	microtubule-based process	0.000131935
GO:0009698	19	224	phenylpropanoid metabolic process	0.000596072
GO:0019748	28	442	secondary metabolic process	0.00069176
GO:0009808	12	101	lignin metabolic process	0.00122773
GO:0009833	6	19	plant-type primary cell wall biogenesis	0.00126328
GO:0009809	11	91	lignin biosynthetic process	0.00198063
GO:0016049	27	423	cell growth	0.00282093
GO:0043622	7	34	cortical microtubule organization	0.00346298
GO:0042545	13	130	cell wall modification	0.00417437
GO:0071840	126	3610	cellular component organization or biogenesis	0.00903129
GO:0032504	3	4	multicellular organism reproduction	0.0104845
GO:0031122	7	44	cytoplasmic microtubule organization	0.0201105
GO:0030865	7	46	cortical cytoskeleton organization	0.0220859
GO:0010366	3	5	negative regulation of ethylene biosynthetic process	0.0319596
GO:0031336	3	5	negative regulation of sulfur amino acid metabolic process	0.0319596
GO:0051175	3	5	negative regulation of sulfur metabolic process	0.0319596
GO:1900909	3	5	negative regulation of olefin metabolic process	0.0319596
GO:1900912	3	5	negative regulation of olefin biosynthetic process	0.0319596
GO:0006952	85	2396	defense response	0.0497091
RRIM600 12h
category	n° of DEG in the category	total n° of gene in the category	term	over represented FDR
GO:0009834	13	88	plant-type secondary cell wall biogenesis	1.78992e-05
GO:0009832	15	150	plant-type cell wall biogenesis	5.31494e-05
GO:0042546	17	202	cell wall biogenesis	5.83109e-05
GO:0006952	76	2396	defense response	8.55491e-05
GO:0071669	17	246	plant-type cell wall organization or biogenesis	0.000840515
GO:0045491	9	65	xylan metabolic process	0.0013523
GO:0010417	6	23	glucuronoxylan biosynthetic process	0.00141478
GO:0045492	7	36	xylan biosynthetic process	0.00151855
GO:0071554	32	754	cell wall organization or biogenesis	0.00182899
GO:0010413	6	26	glucuronoxylan metabolic process	0.0022509
GO:0010410	11	129	hemicellulose metabolic process	0.00556774
GO:0044085	17	312	cellular component biogenesis	0.0108048
GO:0000271	17	302	polysaccharide biosynthetic process	0.0140802
GO:0033692	15	243	cellular polysaccharide biosynthetic process	0.0142926
GO:0044264	18	374	cellular polysaccharide metabolic process	0.0425772
GO:0010383	11	167	cell wall polysaccharide metabolic process	0.0457452
GO:0070592	7	67	cell wall polysaccharide biosynthetic process	0.0492496
GO:0006468	59	1899	protein phosphorylation	0.0492496
GO:0009626	18	376	plant-type hypersensitive response	0.0492496
GO:0034050	18	376	host programmed cell death induced by symbiont	0.0492496
RRIM600 24h
category	n° of DEG in the category	total n° of gene in the category	term	over represented FDR
GO:0006952	127	2396	defense response	9.89223e-13
GO:0015995	12	54	chlorophyll biosynthetic process	6.34358e-06
GO:0015994	14	81	chlorophyll metabolic process	7.764e-06
GO:0006950	180	5014	response to stress	1.27491e-05
GO:0050896	231	6898	response to stimulus	1.53031e-05
GO:0006779	13	79	porphyrin-containing compound biosynthetic process	3.72658e-05
GO:0030244	14	92	cellulose biosynthetic process	4.79544e-05
GO:0015979	16	144	photosynthesis	6.48878e-05
GO:0006778	15	114	porphyrin-containing compound metabolic process	6.76295e-05
GO:0045087	44	734	innate immune response	7.83605e-05
GO:0033014	13	88	tetrapyrrole biosynthetic process	9.44787e-05
GO:0033013	15	119	tetrapyrrole metabolic process	9.50458e-05
GO:0030243	15	116	cellulose metabolic process	0.000102445
GO:0006955	44	757	immune response	0.000154992
GO:0098542	55	1092	defense response to other organism	0.000177455
GO:0051274	14	107	beta-glucan biosynthetic process	0.000233298
GO:0007165	98	2440	signal transduction	0.000238852
GO:0009607	69	1540	response to biotic stimulus	0.000289115
GO:0002376	47	884	immune system process	0.000463395
GO:0051273	15	136	beta-glucan metabolic process	0.000593009
GO:0009250	16	163	glucan biosynthetic process	0.0018102
GO:0009416	43	846	response to light stimulus	0.00246754
GO:0051707	62	1412	response to other organism	0.00268212
GO:0043207	63	1463	response to external biotic stimulus	0.00401799
GO:0009626	25	376	plant-type hypersensitive response	0.00435532
GO:0034050	25	376	host programmed cell death induced by symbiont	0.00435532
GO:0009832	14	150	plant-type cell wall biogenesis	0.00505392
GO:0071669	18	246	plant-type cell wall organization or biogenesis	0.00676006
GO:0042546	16	202	cell wall biogenesis	0.00679184
GO:0000271	21	302	polysaccharide biosynthetic process	0.00810459
GO:0009314	43	903	response to radiation	0.00923879
GO:0016051	27	466	carbohydrate biosynthetic process	0.0113524
GO:0033692	18	243	cellular polysaccharide biosynthetic process	0.0131479
GO:0009719	66	1652	response to endogenous stimulus	0.0137485
GO:0010033	75	1955	response to organic substance	0.0153128
GO:0009725	57	1371	response to hormone	0.0166928
GO:0009615	15	196	response to virus	0.0174313
GO:0006073	19	281	cellular glucan metabolic process	0.0180276
GO:0044042	19	281	glucan metabolic process	0.0180276
GO:0006468	80	1899	protein phosphorylation	0.0279941
GO:0001101	54	1314	response to acid chemical	0.0306214
GO:0044085	19	312	cellular component biogenesis	0.0331276
GO:0071214	17	254	cellular response to abiotic stimulus	0.0331276
GO:0071554	35	754	cell wall organization or biogenesis	0.035647
GO:0034637	19	291	cellular carbohydrate biosynthetic process	0.035647
GO:0002252	13	170	immune effector process	0.037138
GO:0042742	32	662	defense response to bacterium	0.0390988
GO:0016310	82	2011	phosphorylation	0.0419904
GO:0009862	7	57	systemic acquired resistance, salicylic acid mediated signaling pathway	0.0419904
GO:0009814	18	291	defense response, incompatible interaction	0.042631
RRIM600 Upregulated Genes
RRIM600 0h
category	n° of DEG in the category	total n° of gene in the category	term	over represented FDR
GO:0006412	71	623	translation	2.67772e-30
GO:0044267	154	4965	cellular protein metabolic process	2.14531e-12
GO:0019538	160	5590	protein metabolic process	5.37168e-10
GO:0006968	9	33	cellular defense response	2.79556e-06
GO:0006071	9	67	glycerol metabolic process	0.00124548
GO:0019400	9	67	alditol metabolic process	0.00124548
GO:0006952	71	2396	defense response	0.00187068
GO:0009626	20	376	plant-type hypersensitive response	0.0023232
GO:0034050	20	376	host programmed cell death induced by symbiont	0.0023232
GO:0098581	8	66	detection of external biotic stimulus	0.00449184
GO:0009595	8	68	detection of biotic stimulus	0.00523057
GO:0034645	114	4448	cellular macromolecule biosynthetic process	0.00752716
GO:0045087	29	734	innate immune response	0.00810028
GO:0019751	10	110	polyol metabolic process	0.00893951
GO:0006955	29	757	immune response	0.0124587
GO:0009059	116	4660	macromolecule biosynthetic process	0.017356
GO:0012501	21	493	programmed cell death	0.0319382
RRIM600 90 minutes
category	n° of DEG in the category	total n° of gene in the category	term	over represented FDR
GO:0006952	76	2396	defense response	1.51676e-08
GO:0006950	114	5014	response to stress	1.26257e-05
GO:0006412	31	623	translation	1.74871e-05
GO:0006968	8	33	cellular defense response	2.60349e-05
GO:0006071	9	67	glycerol metabolic process	0.000167783
GO:0019400	9	67	alditol metabolic process	0.000167783
GO:0009626	18	376	plant-type hypersensitive response	0.00121447
GO:0034050	18	376	host programmed cell death induced by symbiont	0.00121447
GO:0019751	10	110	polyol metabolic process	0.00122667
GO:0044267	101	4965	cellular protein metabolic process	0.00158248
GO:0019538	110	5590	protein metabolic process	0.00240027
GO:0050896	131	6898	response to stimulus	0.0033984
GO:0045087	25	734	innate immune response	0.00488824
GO:0002376	28	884	immune system process	0.00666638
GO:0006955	25	757	immune response	0.0076977
GO:0033554	40	1537	cellular response to stress	0.00912963
GO:0042742	22	662	defense response to bacterium	0.0259163
GO:0009605	47	1984	response to external stimulus	0.0259163
GO:0012501	18	493	programmed cell death	0.026523
GO:0009617	24	779	response to bacterium	0.0323763
GO:0098581	6	66	detection of external biotic stimulus	0.0408079
GO:0051716	45	1947	cellular response to stimulus	0.0408266
GO:0098542	30	1092	defense response to other organism	0.0408266
GO:0009595	6	68	detection of biotic stimulus	0.0442761
RRIM600 12h
category	n° of DEG in the category	total n° of gene in the category	term	over represented FDR
GO:0006952	74	2396	defense response	7.64963e-08
GO:0006950	114	5014	response to stress	2.22771e-05
GO:0006968	7	33	cellular defense response	0.000828302
GO:0009626	19	376	plant-type hypersensitive response	0.000945399
GO:0034050	19	376	host programmed cell death induced by symbiont	0.000945399
GO:0012501	21	493	programmed cell death	0.00337402
GO:0045087	26	734	innate immune response	0.00483232
GO:0002376	29	884	immune system process	0.00659563
GO:0006955	26	757	immune response	0.00659563
GO:0006412	26	623	translation	0.00696501
GO:0008219	21	548	cell death	0.00777813
GO:0016265	21	548	death	0.00777813
GO:0098581	7	66	detection of external biotic stimulus	0.00997019
GO:0009595	7	68	detection of biotic stimulus	0.0110004
GO:0033554	40	1537	cellular response to stress	0.0120978
GO:0006071	7	67	glycerol metabolic process	0.0120978
GO:0019400	7	67	alditol metabolic process	0.0120978
GO:0051716	47	1947	cellular response to stimulus	0.0151025
GO:0050896	129	6898	response to stimulus	0.0164557
GO:0019751	8	110	polyol metabolic process	0.0372251
RRIM600 24h
category	n° of DEG in the category	total n° of gene in the category	term	over represented FDR
GO:0006952	97	2396	defense response	0.000141633
GO:0006968	8	33	cellular defense response	0.0014708
GO:0006412	40	623	translation	0.00164732
GO:0009626	24	376	plant-type hypersensitive response	0.00379627
GO:0034050	24	376	host programmed cell death induced by symbiont	0.00379627
GO:0012501	27	493	programmed cell death	0.0109718
GO:0008219	28	548	cell death	0.0197304
GO:0016265	28	548	death	0.0197304
GO:0016036	8	72	cellular response to phosphate starvation	0.0349524
GO:0006468	62	1899	protein phosphorylation	0.0374925
GO:0019748	25	442	secondary metabolic process	0.0411775
GO:0006071	8	67	glycerol metabolic process	0.0411775
GO:0019400	8	67	alditol metabolic process	0.0411775
GO:0016310	65	2011	phosphorylation	0.0436766
