# Supplementary material for: Deep expression analysis reveals distinct cold-response strategies in rubber tree (Hevea brasiliensis)
Source: BMC Genomics. 2019 Jun 4;20:455. doi: 10.1186/s12864-019-5852-5 (PMC6549365; doi:10.1186/s12864-019-5852-5)
Supplement: Supplementary file 6 — Table S5. Statistical summary of the results of searches for putative SSRs. (XLSX 9 kb) [file 12864_2019_5852_MOESM6_ESM.xlsx]

## Sheet: Plan1
Table 4. Statistical summary of the results of searches for putative SSRs.
Total SSRs	27111
Dinucleotide	16621
AG/TC	12075
AT/TA	2939
AC/TG	1560
GC/CG	47
Trinucleotide	9336
Tetranucleotide	634
Pentanucleotide	283
Hexanucleotide	237
SSR frequency	1 per 7.2 Kb
