# Supplementary material for: Deep expression analysis reveals distinct cold-response strategies in rubber tree (Hevea brasiliensis)
Source: BMC Genomics. 2019 Jun 4;20:455. doi: 10.1186/s12864-019-5852-5 (PMC6549365; doi:10.1186/s12864-019-5852-5)
Supplement: Supplementary file 7 — Table S6. Statistical summary of the results of searches for putative SNPs. (XLSX 8 kb) [file 12864_2019_5852_MOESM7_ESM.xlsx]

## Sheet: Plan1
Table 5. Statistical summary of the results of searches for putative SNPs.
Number of Transcripts	104738
Total Bases	196309369
Number of SNPs
GT1	202949
Ts	120451
A↔G	61110
C↔T	59341
Tv	82456
A↔C	20497
A↔T	24613
C↔G	16239
G↔T	21107
RRIM600	156395
Ts	94621
A↔G	48196
C↔T	46425
Tv	61733
A↔C	15460
A↔T	18525
C↔G	12231
G↔T	15517
